# Supplementary material for: Evaluation and Design of Genome-Wide CRISPR/SpCas9 Knockout Screens
Source: G3 (Bethesda). 2017 Jun 26;7(8):2719–27. doi: 10.1534/g3.117.041277 (PMC5555476; doi:10.1534/g3.117.041277)
Supplement: Supplementary file 1 [file 2719TableS1.txt]

Gene	BF_DLD1	BF_GBM	BF_HAP1	BF_HCT116	BF_HELA	BF_HL60	BF_HPAFII	BF_HT29	BF_JIYOYE	BF_K562	BF_KBM7	BF_MOLMB	BF_MV411	BF_OCIAML2	BF_OCIAML3	BF_RAJI	BF_RPE1
A1BG	-8.468	-1.740	-7.508	-8.204	-2.990	-4.340	-5.203	-5.737	-11.221	-9.675	-12.401	2.252	2.473	-4.481	-6.744	-8.308	-4.749
A1CF	-10.474	-7.996	-18.741	-4.133	-5.904	-2.850	-10.552	-17.563	-11.432	3.260	-10.849	-3.262	-2.779	-7.681	-4.953	-7.080	-5.725
A2M	-15.455	-7.971	-13.745	-9.477	-7.772	-11.349	-11.541	-29.810	-10.048	-6.121	-8.994	-12.753	-2.494	-16.270	-15.683	-6.748	-11.401
A2ML1	-17.443	-14.337	-10.840	-5.067	-3.490	-9.249	-12.858	-31.829	-0.511	-8.025	-5.730	-11.211	-6.692	-9.318	-11.065	-5.477	-12.713
A3GALT2						-10.034		-30.214				-7.860	-1.807	-9.438	-15.236
A4GALT	-1.931	-0.285	-11.984	-5.671	-4.829	-12.219	-5.656	-29.166	-11.079	-5.782	-5.598	-6.318	-2.975	-5.710	-12.072	0.305	-2.116
A4GNT	-8.410	-6.678	-8.937	-9.185	-5.112	-9.696	-2.902	-32.598	-6.304	-15.971	-12.455	-7.537	-2.728	-16.566	-15.407	-7.516	-2.686
AAAS	0.345	-1.870	-20.281	-3.621	0.831	-11.050	0.115	-17.533	1.142	10.266	0.524	-10.309	-2.375	-14.938	-12.048	-4.375	-0.828
AACS	-4.029	-10.064	-23.166	-11.732	0.948	-9.799	-11.303	-28.483	-7.908	-12.328	-11.035	-8.693	-6.074	-13.437	-6.485	-16.736	-3.676
AADAC	-8.680	-8.248	-12.526	-5.375	-2.887	-19.487	-5.298	-26.626	-14.833	-17.380	-13.807	-5.127	-6.229	-18.663	-13.094	-11.113	-8.442
AADACL2	-11.466	0.783	-11.032	-5.163	2.125	-8.882	-7.748	-20.180	-10.900	-20.290	-17.393	-9.004	-3.764	-12.509	-5.857	-15.536	-7.789
AADACL3	-20.233	-0.580	-20.416	-15.359	-10.279	-3.529	-12.223	-25.756	-11.259	-9.571	-11.768	-1.881	-7.179	-5.642	-5.208	-9.404	-14.548
AADACL4	-19.803	-13.230	-23.144	-12.317	-9.561	-14.776	-8.044	-27.709	-17.152	-4.772	-11.527	-13.229	-6.589	-16.304	-15.037	-14.042	-15.151
AADAT	-14.494	-9.177	-17.312	-10.049	-10.493	-3.727	-8.998	-10.804	-11.874	-20.463	-13.983	-1.590	4.856	-13.934	-3.113	-17.771	-7.923
AAED1	-6.033	-7.675	-11.451	-8.242	-3.585	-8.361	-6.830	-34.725	-8.756	-9.479	-7.542	-6.417	-1.524	-3.338	-7.837	-12.490	-5.562
AAGAB	-13.764	-9.624	13.222	-8.418	-5.036	9.240	-1.944	-30.820	-11.616	-7.603	4.674	-2.269	-3.914	-12.695	-13.478	-1.373	1.903
AAK1	-1.732	-2.455	-18.665	-11.182	9.552	-7.662	-10.974	-31.124	-9.988	-2.351	-9.998	-6.559	-4.750	-14.032	-19.555	-5.231	-9.867
AAMDC	-14.110	-14.132	-4.781	-14.230	-2.460	-14.236	-14.119	-33.625	-10.269	-5.760	-11.339	-9.184	-6.531	-20.333	-13.053	-11.128	-0.152
AAMP	33.222	13.127	40.133	20.543	12.824	2.337	15.560	36.945	22.391	15.500	23.943	3.950	-2.396	21.071	14.456	22.075	17.704
AANAT	-10.338	-5.933	-21.569	-9.392	-3.194	-9.474	3.580	-29.975	-11.001	-2.333	-4.957	-10.260	-8.057	-13.051	-13.232	-9.767	-12.949
AAR2	-17.721	-1.494	-10.279	-3.989	-0.708	-6.543	-3.172	-32.207	-4.908	-9.136	-2.053	1.482	-2.525	-9.661	-18.817	-13.574	-5.124
AARD	-10.563	-1.151	1.137	-9.476	-1.074	-9.604	-5.374	6.352	-9.943	-13.985	-8.871	-8.210	-6.060	-11.671	-12.684	-16.908	-6.065
AARS	29.697	6.003	31.410	21.561	18.565	29.552	23.499	38.685	26.725	18.653	21.684	5.762	6.804	34.664	30.921	22.429	20.048
AARS2	31.724	26.365	47.595	18.990	0.656	14.313	28.923	42.246	2.148	11.781	13.430	10.153	8.371	18.280	23.716	4.695	5.835
AARSD1	-15.553	-10.496	-16.705	-10.141	-8.409	-4.328	-12.397	-18.991	-11.461	-3.000	4.346	-6.233	-6.474	-4.600	-9.347	0.274	-1.901
AASDH	-14.445	-0.339	-9.764	-8.346	-0.023	-8.020	-11.516	-19.762	-11.216	-14.686	-7.373	-2.081	-7.129	-16.594	-2.836	-15.151	-15.086
AASDHPPT	22.832	25.411	41.849	25.641	12.792	10.065	14.024	19.759	12.893	1.075	12.721	0.389	6.396	-6.665	9.094	-8.699	17.989
AASS	-19.984	-12.985	-20.079	-15.398	-13.733	-8.595	-12.346	-19.447	-15.707	-15.688	-12.362	-4.018	1.833	-14.245	2.291	-12.706	-16.162
AATF	13.357	6.684	11.817	12.250	3.814	18.062	-1.187	8.752	10.704	5.345	7.192	5.106	9.306	22.738	16.535	15.388	1.950
AATK	-2.860	14.364	-5.125	-2.112	4.351	-7.570	-6.059	-23.340	-7.391	-7.180	-8.560	-10.739	-3.075	-11.214	-11.860	-6.302	-2.423
ABAT	-18.640	-15.074	-18.133	-19.920	-4.757	-12.030	-14.471	-32.207	-17.623	-12.073	-9.954	-8.486	-1.568	-14.613	-15.220	-12.444	-11.570
ABCA1	-21.910	-1.733	-18.351	-15.993	-5.091	-13.961	-5.835	-27.210	-12.548	-15.771	-7.491	-11.124	-6.326	-17.496	-13.742	-10.577	-8.789
ABCA10	-9.805	-5.340	-1.595	-10.880	-9.126	-13.537	-4.984	-4.540	-10.412	-18.998	-13.427	-5.059	-1.209	-4.307	-12.172	-17.758	-11.741
ABCA12	-15.455	-14.574	-21.059	-11.111	-11.262	-9.837	-12.983	-15.845	-5.165	-12.842	-12.299	-8.877	-3.324	-6.056	-3.800	-17.990	-2.409
ABCA13	-14.185	-6.514	-18.504	-10.742	-7.042	-5.976	-3.643	-23.908	-9.157	-11.466	-7.593	-12.802	-1.294	-17.396	-9.989	-8.031	-12.663
ABCA2	-1.777	-8.238	-18.978	-12.319	-2.660	-11.082	-9.783	-27.077	-6.846	-7.191	-5.319	-9.588	-2.714	-9.777	-11.416	-12.603	-9.134
ABCA3	-11.988	-10.900	-16.043	-11.338	-9.245	-4.727	-11.314	-31.757	-1.260	-4.960	0.046	-5.922	-0.875	-7.472	-5.449	-5.346	-3.389
ABCA4	-9.435	-16.791	-15.536	-1.401	-4.573	-8.193	-7.178	-22.893	-13.432	-16.068	-1.707	-5.445	-1.636	1.897	-6.386	-16.746	-14.582
ABCA5	-18.437	-10.666	-4.282	-17.757	-8.576	-1.276	-9.125	-29.885	-11.711	-12.783	-12.972	-5.610	0.396	-12.671	-8.109	-11.379	-8.403
ABCA6	-22.142	-7.210	-19.490	-13.573	-13.861	-7.756	-12.941	-22.338	-12.871	-10.121	-6.726	-7.894	-0.367	-13.231	0.512	-13.936	-15.902
ABCA7	-6.345	-8.438	4.521	-12.524	-7.137	-13.011	-7.478	-20.969	-2.859	-7.761	-3.275	-4.361	-1.058	-11.188	-9.667	-8.710	-0.818
ABCA8	-6.328	1.380	-15.849	6.559	-10.027	-9.265	-11.281	-30.442	-3.742	-10.922	-11.950	-8.435	-3.572	-17.478	-14.138	-8.064	-5.336
ABCA9	-18.234	-10.905	-21.792	-3.437	-9.571	-4.513	-9.777	-19.302	-6.941	-12.776	-15.188	1.152	-3.746	-6.945	0.655	-14.554	-14.006
ABCB1	-19.995	-15.771	-19.433	-11.070	-12.292	-11.424	-8.812	-15.440	-9.144	-8.510	-13.972	-1.281	-1.435	-14.625	4.228	-10.995	-14.314
ABCB10	-2.618	-11.332	-0.340	-4.184	-4.485	-6.019	-2.264	-20.807	-1.743	-5.999	-3.634	-7.896	-3.547	-6.602	-7.519	0.753	-12.371
ABCB11	-18.051	-15.451	-13.143	-11.767	-9.675	-6.980	-11.451	-8.618	-13.636	-7.140	-12.360	-3.574	-1.854	-9.813	-8.350	-12.971	-17.951
ABCB4	-21.124	-8.919	-24.287	-15.871	-6.054	-10.270	-11.483	-14.743	-10.536	-6.491	-13.478	-11.020	-7.295	-15.890	1.262	-7.221	-15.486
ABCB5	-14.373	-12.825	-14.600	-11.645	-3.195	-12.879	-14.170	-21.304	-12.881	-16.497	-17.972	-1.783	-6.795	-11.439	-6.463	-14.079	-8.571
ABCB6	-13.143	-13.805	-14.503	-14.063	-7.219	-11.482	-9.052	-26.186	-7.140	-12.231	-14.343	-7.746	-4.670	-11.289	-9.760	-10.213	-10.715
ABCB7	27.547	2.386	21.924	19.541	6.641	35.131	10.596	47.011	27.821	11.048	17.141	6.344	8.067	15.014	27.454	5.048	13.658
ABCB8	-8.240	-6.733	-19.030	-17.514	-8.950	-7.350	-10.681	-33.586	-12.227	-16.448	-9.838	-13.797	-2.384	-13.681	7.056	-14.797	-15.262
ABCB9	-10.798	-8.733	2.149	-13.977	-5.633	-15.123	-11.322	-27.281	-2.298	-3.833	-0.880	-3.733	-2.643	-18.579	-6.658	-3.499	-8.058
ABCC1	-15.610	-14.222	-20.330	-11.646	-10.951	-0.878	-10.620	-30.631	-3.206	4.347	-11.665	-4.568	-3.147	-13.515	-7.936	-15.105	-14.975
ABCC10	-11.728	-9.490	-6.567	-12.551	-4.576	-4.783	-12.743	-30.122	-14.570	-3.222	-5.290	-2.356	0.942	-6.067	-7.435	-8.528	-11.972
ABCC11	-19.028	-13.204	-16.869	-6.993	-1.481	-5.325	-16.015	-29.422	-10.346	-9.216	-8.032	-14.471	-6.117	-18.784	-5.799	-7.606	-3.381
ABCC12	-13.554	-12.168	-24.092	-12.283	-5.157	-13.739	-7.752	-22.437	-14.757	-15.602	-12.697	-12.012	-6.705	-8.421	-12.437	-16.893	-13.957
ABCC2	-23.358	-5.313	-21.057	-10.264	-5.149	-7.571	-8.685	-24.271	-3.444	-2.499	-1.637	-4.296	-7.643	-9.940	-10.435	-9.838	-2.852
ABCC3	-10.421	-14.898	-5.331	-12.670	-6.378	-10.573	-6.008	-27.449	-11.325	-1.538	1.616	-13.385	-2.392	-15.994	-20.010	-5.678	-15.367
ABCC4	-9.344	-11.420	-17.541	-12.755	-6.295	-13.125	-13.041	-35.543	-8.532	-13.871	-15.815	-12.529	-2.349	-19.458	-13.572	-12.233	-1.618
ABCC5	-14.416	-9.919	-23.705	-15.700	-11.786	-7.840	-7.922	-29.971	-11.286	-12.327	-16.559	-9.617	-3.831	-12.358	-8.016	-17.039	-16.749
ABCC6	-13.960	-9.617	-17.385	-9.521	-1.600	-14.041	-8.316	-49.267	-12.064	-4.659	1.115	-14.132	-7.076	-9.845	-17.534	-12.450	-14.520
ABCC8	-19.958	-11.248	-17.631	-12.729	-6.585	-6.884	-8.130	-33.229	-13.178	-12.644	-9.129	-10.288	-6.283	-16.569	-11.030	-14.228	-11.934
ABCC9	-17.755	-13.642	-19.049	-13.579	-12.459	-13.420	-8.803	-23.182	-14.459	-10.918	-15.623	-5.397	-5.938	-11.957	-10.938	-13.822	-10.729
ABCD1	-19.765	-13.049	-22.978	-16.658	-11.976	-0.804	-10.420	-20.754	-12.812	-10.474	-10.723	-11.359	-2.177	-12.595	-8.693	-10.940	-16.779
ABCD2	-10.501	-15.058	-14.436	-9.345	-3.546	-14.274	-6.294	-23.934	-16.562	-3.725	-13.489	-12.477	-5.606	-11.117	-11.545	-10.360	-14.844
ABCD3	-11.922	-8.791	-13.789	-10.669	-5.049	-6.219	-4.203	-25.951	-14.577	-14.485	-9.931	-14.166	-6.102	-7.915	-9.675	-11.516	-10.911
ABCD4	-13.111	-0.213	-13.392	-14.721	-3.324	-14.906	-6.664	-26.429	-11.339	11.892	-1.634	-4.325	-1.604	-18.513	-12.694	-0.716	-12.014
ABCE1						20.362		38.877	8.133	20.514	16.526	8.112	0.508	27.515	13.809	24.242
ABCF1	14.822	11.712	6.858	18.067	11.681	9.573	8.695	28.319	16.260	17.570	17.772	13.260	3.857	15.486	12.912	9.517	9.693
ABCF2	-10.212	2.987	-6.445	-12.354	-6.073	13.675	-7.172	-22.908	-9.559	-5.077	-16.622	-3.907	-7.216	-8.839	-7.429	-6.495	-8.659
ABCF3	-20.837	-11.623	-16.592	-10.063	-14.886	-14.470	-6.767	-34.013	-5.448	-11.144	-8.086	-8.348	-6.107	-15.356	-17.863	-9.079	-12.324
ABCG1	-23.328	-13.733	-20.963	-10.098	-5.368	-13.511	-11.240	-31.435	-16.977	-8.548	-10.004	-13.092	-6.237	-17.869	-17.131	-13.526	-11.546
ABCG2	-18.552	-7.971	-10.187	-4.862	-6.658	-12.101	-14.394	-27.608	-0.419	-11.966	-8.106	-13.887	1.179	-17.956	-3.740	-4.850	-13.682
ABCG4	-20.254	-0.102	-13.649	-11.247	-6.571	-12.137	-4.692	-34.434	-8.973	-10.543	-7.561	-6.670	-7.025	-18.526	-20.197	-5.227	4.118
ABCG5	-5.258	-12.380	-4.466	-12.521	-3.031	-4.385	-3.260	-24.144	-17.743	-10.329	-8.870	-8.081	-1.169	-19.733	-7.167	-8.074	9.237
ABCG8	-1.276	-1.195	-17.157	-10.504	-1.007	-11.334	-13.796	-30.694	-15.917	-3.541	-9.720	-14.593	-5.180	-20.899	-13.874	-2.927	-8.475
ABHD1	-6.649	-9.185	-6.363	-4.239	-6.004	-11.110	-3.892	-32.999	1.888	-7.710	-13.794	-7.672	-6.914	-17.352	-17.010	-6.361	-13.377
ABHD10	-11.960	5.831	-11.750	-1.029	-1.289	-10.333	-9.563	-17.965	-11.217	-16.096	-4.661	-4.126	-4.821	-1.671	-6.360	-12.086	-10.136
ABHD11	-12.574	16.719	25.361	13.172	-0.759	6.221	-1.065	-10.563	0.718	1.990	28.720	6.507	-1.840	-5.952	-6.199	-10.037	-4.988
ABHD12	-18.170	-15.367	-22.397	-9.914	-11.667	-3.581	-4.461	-20.206	-8.076	-2.911	-16.182	3.778	-5.490	-9.121	-5.956	-15.544	-6.727
ABHD12B	-19.976	-1.296	-11.310	-13.190	-5.523	-9.797	-4.730	-32.445	-11.130	-8.872	-2.168	-10.890	-4.845	-16.586	-19.442	1.259	-8.768
ABHD13	-11.227	-4.538	-5.138	-9.513	-4.484	-2.208	-8.699	-12.356	-12.350	-17.252	-15.229	-1.878	-0.659	-2.000	-7.004	-16.288	-6.034
ABHD14A	-10.703	-9.992	-1.102	-13.765	-7.451	-13.490	-11.187	-33.051	-10.909	-12.692	-11.609	-8.740	-7.157	-10.167	-12.465	-8.653	-11.965
ABHD14B	-19.054	-6.086	-8.159	-13.959	-4.174	-14.128	-4.411	-23.733	-6.924	-3.151	-6.373	-10.435	-4.536	-16.262	-18.948	-8.933	-6.672
ABHD15	-15.304	-12.029	-10.089	-17.278	1.093	-7.336	-4.348	-7.574	-13.871	-12.964	-10.739	-5.508	-3.540	-2.926	-1.634	-13.957	-11.601
ABHD16A	-16.873	-14.479	-17.245	-14.588	-3.633	-4.034	-8.624	-32.380	-3.911	2.101	0.906	-4.628	-3.273	-13.819	-12.103	-3.814	-11.649
ABHD16B	-14.121	-9.380	-18.036	-16.741	-12.800	-12.652	-14.359	-35.667	-6.455	-10.063	-9.668	-6.535	-6.231	-14.067	-16.101	-4.697	-14.755
ABHD17A	-4.408	-1.147	2.733		-2.979	-7.230	-0.420	-10.075	-12.409	-19.374	-8.579	0.534	1.658	-7.482	-2.514	-12.219	-3.007
ABHD17B	-19.201	-10.629	-16.165	-9.420	-13.658	8.817	-12.565	-23.817	-18.835	-19.957	-17.204	2.038	1.472	-12.044	-12.891	-12.651	-11.253
ABHD17C	-12.283	-7.927	-12.850	-9.990	-7.549	-16.874	-15.311	-34.705	-7.211	-16.549	-1.726	-9.062	-6.289	-18.670	-18.553	-9.734	-5.428
ABHD2	-15.969	-4.406	2.581	-10.764	-10.026	-13.996	-8.038	-19.756	-10.971	-6.515	-3.414	-8.174	-3.511	-19.188	-10.376	-8.739	-11.350
ABHD3	-10.886	-8.330	-18.346	-14.981	-8.979	6.731	-6.900	-26.699	-6.983	-6.702	-7.071	-7.870	-1.548	0.449	2.123	-11.893	-3.829
ABHD4	-10.688	-2.089	-20.098	-4.136	-11.947	-11.344	-9.689	-33.613	-13.498	-13.504	-12.967	-5.776	-3.378	-9.947	-16.899	-11.835	-8.243
ABHD5	3.307	-15.511	-21.822	-14.900	-11.107	-0.588	-11.497	-21.303	-7.315	-8.537	-9.892	2.363	-3.552	-10.160	-8.992	-11.427	-13.632
ABHD6	-17.053	-12.034	-15.872	-9.558	1.909	-16.930	-12.744	-32.131	-8.098	-14.201	-10.147	-10.467	-4.533	-18.876	-14.104	-9.545	-13.278
ABHD8	-2.132	-17.007	-14.251	-10.912	0.405	-4.323	-2.646	-31.150	-10.956	-5.651	0.704	-5.176	-6.171	-10.088	-11.495	-0.819	-7.638
ABI1	-11.643	-7.244	-20.842	-14.699	-0.255	-11.511	-2.693	-11.749	-14.537	-19.732	-15.746	2.732	-2.601	-9.550	-7.149	-16.274	6.450
ABI2	-14.456	-6.165	-21.514	-5.565	-9.364	-11.555	-8.030	-29.606	-11.005	-17.275	-14.199	-6.970	-5.991	-12.020	1.689	-16.531	-6.206
ABI3	-19.232	-6.489	-17.720	-10.657	-3.030	-16.731	-12.000	-15.268	-6.981	-3.499	0.185	-0.770	-5.314	-17.581	-14.533	7.133	-7.208
ABI3BP	-21.685	-13.256	-9.126	-9.531	-11.155	-10.955	-12.893	-27.487	-10.189	-16.962	-10.120	-4.313	-2.110	-11.574	-11.981	-10.929	-7.381
ABL1	-22.628	1.332	-15.983	-7.709	-0.840	-15.239	-12.456	-32.707	-9.077	32.710	36.809	-9.494	-7.483	-14.134	-20.001	-9.082	-10.781
ABL2	-25.454	-10.482	-14.117	-14.442	-13.185	-14.617	-9.001	-34.793	-10.878	-9.556	-11.689	-12.658	-2.041	-10.938	-11.650	-9.771	-16.094
ABLIM1	-8.084	-12.391	-13.161	-8.103	-1.060	-10.026	-7.090	-19.821	-4.668	-11.070	-4.947	-10.496	-5.258	-16.459	-7.831	-9.404	-0.033
ABLIM2	-8.549	-7.877	-18.210	-19.366	-5.606	-10.213	-8.042	-27.657	-6.325	-12.304	-1.423	-7.654	0.160	-7.890	4.633	-3.373	-9.634
ABLIM3	-20.505	-11.729	-19.334	-14.713	-13.610	-5.224	-9.756	-21.662	-11.438	-16.349	-6.802	-6.053	-4.375	-6.441	3.130	-16.204	-16.113
ABP1	-8.828	0.596	-11.748	-10.659	-10.080		-11.079										-6.294
ABR	-3.839	-1.504	2.853	-11.808	-8.341	-11.283	0.129	-66.360	-6.970	-11.952	-3.350	-12.006	-5.116	-27.843	-11.015	-7.138	-4.652
ABRA	-20.352	0.686	-17.585	-0.336	-6.675	-12.180	-3.221	-24.375	-10.504	-11.390	-5.470	2.388	-2.699	-16.456	-4.540	-13.264	-2.606
ABRACL	-6.344	-8.126	-9.796	-7.104	-3.000	-9.633	-5.678	-24.715	-9.009	-13.706	-14.082	1.241	-0.436	-8.436	-16.649	-12.650	-2.915
ABT1	3.151	-1.779	11.723	9.791	-3.127	26.415	-1.451	39.624	9.501	2.617	17.288	9.532	0.679	29.202	33.012	14.063	-1.491
ABTB1	-20.362	-7.968	-16.277	-17.757	0.363	-2.301	-9.293	-26.777	-9.416	-10.024	-7.178	-9.223	-2.477	-8.924	-9.590	-8.783	-5.578
ABTB2	-19.769	-12.585	-16.884	-13.644	-8.461	-11.958	-15.690	-36.261	-12.945	-4.378	-13.153	-11.957	-3.475	-9.587	-13.856	-10.818	-16.256
ACAA1	-2.875	-16.287	-8.750	-10.363	-1.079	-15.864	-5.194	-21.373	-12.459	-6.441	-12.058	-5.745	-7.342	-14.837	-19.567	-18.114	0.336
ACAA2	-11.646	-4.633	-8.707	-9.634	-4.472	-16.715	-6.680	-21.423	-17.019	-19.366	-12.277	-1.378	-0.893	-10.145	-8.307	-17.716	-8.543
ACACA	15.338	11.275	17.752	-0.339	0.077	1.663	15.112	23.347	-11.226	-10.130	5.485	-1.598	4.521	-14.477	8.603	-3.024	6.384
ACACB	-10.794	-12.498	-7.823	-11.997	-0.239	-13.677	-4.954	-31.237	-11.284	-7.760	-7.627	-13.672	-7.642	-14.049	-16.721	-9.440	-15.243
ACAD10	-15.609	-5.726	-15.340	-11.078	-5.575	-11.079	-10.614	-28.037	-10.769	-3.855	4.172	-6.467	-3.114	1.185	6.136	-11.593	-9.248
ACAD11	-21.983	-11.857	-22.258	-18.050	-1.721	-9.237	-12.082	-25.509	-10.358	-9.740	-4.806	-10.002	-2.429	-17.755	-14.416	-14.408	-14.785
ACAD8	-12.738	-8.039	-17.432	-10.857	-9.031	-5.136	-13.051	-20.393	-9.220	-5.055	-9.909	-7.386	0.319	-14.237	-6.758	-4.754	-15.123
ACAD9	17.027	4.156	20.919	-2.519	-5.343	3.898	2.813	-26.379	-1.366	-10.542	5.752	-2.799	4.422	26.342	25.497	-1.950	-3.017
ACADL	-15.988	-11.488	-10.917	-7.888	-8.473	-10.986	-2.421	-23.751	-14.399	-11.671	-9.699	-11.947	-6.443	-7.748	-12.757	-10.215	-5.022
ACADM	-16.226	-14.925	-19.900	-9.444	-3.845	-15.108	-12.619	-28.821	-11.625	-10.497	-7.915	-8.423	-0.482	0.513	-7.357	-9.405	-16.176
ACADS	-9.146	-11.486	-2.325	-9.997	-1.839	-12.865	-7.570	-34.665	-15.822	-4.263	-8.993	-11.135	-1.623	-15.409	-15.939	-11.575	-11.319
ACADSB	-22.717	-13.300	-18.085	-10.683	-2.334	-1.176	-11.334	-13.041	-10.085	-12.425	-4.061	-2.989	-1.511	-4.710	-7.819	-16.742	-1.815
ACADVL	-6.394	-7.353	-20.246	-0.380	-2.000	-12.456	8.591	-30.957	-8.774	-10.826	1.934	-9.750	-2.199	-11.251	-14.292	-3.743	-7.418
ACAN	-8.517	-11.735	6.897	-5.427	-7.575	-6.169	-2.515	-28.226	-7.252	-6.133	3.577	-12.892	-4.522	-15.537	-9.332	-6.976	-7.893
ACAP1	-12.933	-13.939	-19.919	-17.079	-4.287	-18.609	-13.557	-32.849	-16.276	-4.607	-2.293	-13.208	-4.869	-21.250	-18.170	-12.060	-4.798
ACAP2	-8.776	-6.990	-18.898	-7.226	-7.304	10.261	-4.268	-15.702	-5.228	-5.000	-12.712	6.313	-5.007	-1.604	13.570	-9.181	0.452
ACAP3	-16.700	-6.760	-22.422	-14.749	-0.482	-2.767	-8.055	-21.647	-14.597	-7.213	-3.706	-3.046	-1.409	-13.983	-10.428	-1.611	-12.349
ACAT1	-22.538	-8.916	-21.850	-12.608	-10.920	-7.533	-9.787	-12.245	-8.623	-10.347	-16.043	1.243	-1.132	2.762	-9.023	-9.254	-14.848
ACAT2	-12.025	3.814	-5.663	-11.635	-9.241	-4.455	5.096	-17.088	-6.550	-10.118	-11.485	-0.824	-1.254	-11.592	0.317	-9.258	-11.010
ACBD3	-13.233	-8.451	-12.886	-13.778	-8.291	-9.605	-16.330	-31.093	1.647	-4.900	-3.838	-2.888	-7.174	1.675	-9.512	-6.946	-15.125
ACBD4	-1.783	-0.242	-12.860	-10.766	-11.806	-7.737	-7.035	-22.796	-1.246	8.817	6.508	-9.697	-4.210	-9.309	-15.994	6.101	-3.526
ACBD5	-20.307	-15.054	-18.852	-11.859	-0.463	-10.077	-13.123	-24.637	-18.774	-12.544	-13.333	-5.140	-1.144	-11.675	-13.312	-10.409	-5.986
ACBD6	-11.697	0.313	-9.625	-10.942	-7.720	-5.222	-6.697	-33.758	-13.063	-15.945	-15.813	-9.852	-5.352	-19.540	-16.020	-12.950	-12.498
ACBD7	-3.648	-2.872	-4.590	-0.548	-2.900	-2.703	-1.854	-3.925	-14.680	-15.143	-15.972	10.072	4.091	-4.312	-1.852	-17.299	0.134
ACCS	-6.797	-9.340	-18.520	-15.878	-3.623	-9.803	-3.330	-31.748	-9.234	-4.244	-6.103	-6.584	-0.772	-4.406	-7.164	-5.145	-5.568
ACCSL	-20.188	-2.893	-15.379	-12.751	-1.943	-7.324	-7.088	-26.547	-12.393	-7.198	-12.800	-2.538	-6.091	-11.987	-3.503	-8.449	-4.259
ACD	-15.461	-6.814	-15.463	6.750	-10.977	-9.644	-4.247	-32.982	-6.737	3.883	4.520	0.870	2.362	-0.410	5.255	1.412	7.290
ACE	-4.745	7.766	-7.295	-12.704	-7.354	-1.172	-9.380	-14.826	-8.100	-7.017	-2.124	-10.522	-3.624	-11.009	-2.394	-8.290	-4.844
ACE2	-22.358	-9.757	-16.121	-16.107	-3.629	-10.901	-13.010	-35.858	-8.523	-17.161	-12.139	-13.807	-6.589	-15.373	-19.795	-20.100	-11.937
ACER1	-19.258	-4.582	-23.203	-14.032	-9.867	-2.835	-12.945	-10.920	-3.123	-11.669	-10.093	3.720	1.835	2.880	-6.941	-9.423	-16.915
ACER2	-8.470	-5.060	-8.894	-6.027	-3.550	-10.222	-5.783	-24.630	-6.459	-19.282	-12.467	-2.069	-2.835	-9.509	-11.679	-18.406	-5.586
ACER3	-15.038	-10.039	-15.278	-11.761	-5.934	-12.485	-8.725	-25.318	-13.640	-8.111	-9.051	-3.267	-5.313	-9.117	-13.177	-15.706	-8.211
ACHE	-10.978	3.749	-4.328	-7.719	1.076	-11.922	9.966	-15.753	-14.748	-5.657	-11.245	-11.650	-2.632	-14.446	-9.352	-11.904	7.442
ACIN1	-6.173	-1.801	-21.150	-6.497	-4.702	21.070	-15.340	14.253	14.404	11.534	12.569	7.782	7.800	27.005	0.998	16.793	-8.722
ACKR2						-4.965		-27.599	-14.737	-10.636	-12.262	-10.855	-5.508	-16.671	-11.259	-9.265
ACKR3						-9.486		-33.132	-11.216	-13.026	-8.991	-8.238	-6.107	-18.165	-12.850	-7.591
ACKR4						-11.752		-24.454	-14.363	-14.369	-12.082	-2.005	1.490	-9.340	-2.815	-7.665
ACLY	20.803	5.703	20.828	-14.000	-1.706	8.267	17.486	32.027	10.860	5.689	21.119	1.710	7.238	8.509	0.169	22.009	2.109
ACMSD	-16.776	-10.355	-16.997	-9.246	-10.459	-17.083	-11.724	-31.908	-7.916	-9.808	-6.290	-11.241	-3.194	-19.407	-19.052	-9.286	-7.473
ACN9	4.075	-3.957	-9.896	-6.033	1.061	-1.871	5.577	-20.579	-11.878	-18.923	-14.228	-5.699	-1.186	-8.995	-4.274	-14.296	-7.758
ACO1	-17.852	-16.633	-19.360	-6.189	-7.669	0.916	-9.762	-31.094	-9.653	-12.115	-10.485	-8.436	-4.628	3.396	-15.575	-16.144	-16.612
ACO2	38.201	3.996	6.139	27.439	3.022	18.382	30.774	56.056	17.040	23.473	27.753	-4.158	5.959	29.568	-1.447	17.750	1.903
ACOT1						-10.936		-26.941	-12.953	-18.471	-13.332	-4.646	-2.669	-11.299	-0.341	-11.610
ACOT11	-15.185	-9.826	-21.422	-6.432	-8.822	-11.371	-5.953	-33.554	-7.148	-8.276	-6.930	-9.632	-7.236	-10.764	-15.888	-7.236	-7.362
ACOT12	-19.853	-0.956	-4.806	-12.714	-6.150	-9.727	-9.639	-28.056	-15.608	-10.168	-14.723	-1.147	-3.530	-13.067	-6.554	-11.707	-5.187
ACOT13	-11.334	-11.328	-9.749	-6.912	-10.238	-7.624	-7.221	-23.468	-14.476	-17.096	-18.773	-2.544	-3.561	-4.272	-10.701	-14.042	-11.119
ACOT2	-8.836	2.364	-6.242	-0.912	-1.478	-3.418	-3.342	-24.959	-10.587	-7.800	-7.492	-8.673	-3.163	-6.719	-3.073	-10.440	-2.393
ACOT4	-8.735	-2.706	-5.433	-4.748	-4.449	-14.405	-3.761	-17.132	-14.013	-11.394	-12.627	-10.597	-0.251	-9.641	-10.827	-10.632	-5.404
ACOT6	-8.602	-5.578	-6.478	-5.408	-1.925	0.144	-3.543	-25.475	-12.290	-16.212	-15.176	-8.003	-2.151	-10.863	-2.743	-13.062	-5.989
ACOT7	-11.716	-10.193	-17.729	-5.354	-0.467	18.524	-10.400	-34.294	-1.686	-1.229	-9.260	3.718	3.118	1.221	-9.270	-7.496	-8.769
ACOT8	-16.082	2.998	-16.568	-14.146	-1.975	-7.345	-4.079	-36.998	-15.205	-12.160	-6.392	-9.027	-2.484	-12.416	-13.485	-6.139	-10.161
ACOT9	-16.859	-14.525	-20.950	-15.821	-7.600	-4.437	-12.832	-10.995	-8.423	-17.946	-11.427	-0.942	-2.554	-6.242	1.965	-4.625	-13.342
ACOX1	-11.482	-7.300	-10.431	-9.028	-5.138	-8.871	-15.962	-21.819	-16.261	-13.128	-12.093	-10.073	-3.106	-10.165	-9.165	-18.178	-11.431
ACOX2	-13.879	-2.169	-4.203	-17.532	-3.556	-11.250	-11.270	-27.857	-7.475	-11.732	-2.293	-12.742	-2.177	-15.774	-10.971	-15.995	-7.652
ACOX3	-11.118	-9.123	-20.439	-15.476	-9.112	-15.297	-6.779	-34.334	-9.806	-3.990	-6.258	-10.216	-6.703	-18.537	-17.554	-16.779	-7.176
ACOXL	-20.661	-5.603	-19.663	-7.720	-5.019	-15.999	-1.688	-26.115	-15.523	-7.268	-12.978	-1.585	-2.723	-15.540	-11.649	-15.347	-11.133
ACP1	-7.460	-4.565	-4.117	1.053	1.454	-26.834	-3.371	-62.361	-15.125	-18.555	-16.516	-18.307	-11.506	-24.999	-28.939	-16.580	-5.097
ACP2	-8.757	-6.219	4.228	-12.007	0.891	-10.103	-5.908	-27.052	-14.532	-7.260	-6.254	-5.954	-5.478	-10.585	-11.787	-6.623	-8.416
ACP5	-9.748	-3.934	-4.815	-7.741	-0.901	0.393	-6.304	-22.787	6.113	4.372	-2.903	-3.531	-5.732	-17.383	1.773	-6.112	-12.611
ACP6	-14.578	-6.039	-17.397	-10.186	-1.443	-12.747	-2.297	-25.206	-10.472	-6.045	-11.657	-8.068	-5.110	-16.910	-11.979	-15.804	-4.351
ACPL2	-21.474	-10.894	-21.361	-14.842	-2.664	-10.311	-6.068	-26.528	-10.467	-6.214	-11.549	-11.273	-0.127	-17.121	-4.381	-13.212	-9.942
ACPP	-13.552	-9.739	-18.324	-18.174	-6.009	-9.487	-10.899	-32.577	-0.686	-11.716	-8.848	-14.087	-4.920	-20.117	-17.020	-14.287	-8.154
ACPT	-7.547	-1.010	-13.231	-4.810	-6.302	-10.113	-4.997	-21.129	-15.213	-9.453	-11.364	-2.755	-1.013	-14.609	-10.116	-14.418	-8.500
ACR	-3.482	0.020	-11.652	-0.525	8.922	-2.912	0.140	-16.252	-10.298	-10.535	-3.540	-8.455	-1.279	-4.016	-8.001	-13.102	-4.670
ACRBP	-22.654	-11.032	-8.357	-13.099	-11.229	-8.004	-17.466	-30.608	-2.352	4.385	2.810	-11.376	-3.805	-12.273	-14.298	1.209	-13.880
ACRC	-14.789	-12.568	-18.827	-5.461	-14.525	-4.565	-13.637	-32.442	-10.224	-15.350	-10.071	-5.482	-8.980	-12.815	-5.498	-12.144	-7.084
ACRV1	3.962	-2.678	2.151	-0.103	-0.507	-13.834	6.471	-33.206	-14.665	-20.121	-17.413	-12.116	-6.793	-14.168	-9.666	-17.066	-2.943
ACSBG1	-18.905	-10.734	-11.108	-18.340	-13.803	-14.431	-7.601	-32.201	-9.363	-6.678	5.859	-10.106	-5.149	-17.001	-9.818	-9.690	-15.956
ACSBG2	-17.755	-15.361	-19.717	-16.485	-12.953	-3.790	-10.362	-26.577	-17.503	-16.381	-17.367	-5.847	-3.358	-15.059	-12.670	-12.463	-14.929
ACSF2	-13.597	-10.879	-16.620	-11.398	-5.637	-12.527	-7.904	-25.244	-7.109	1.075	-5.190	-11.940	-0.949	-13.946	-9.665	-6.537	-2.150
ACSF3	-19.508	-13.504	-3.705	-16.670	-6.023	-16.361	-7.081	-35.808	-14.498	-8.102	-5.147	-10.706	-8.165	-14.735	-17.280	-5.300	-7.956
ACSL1	-23.082	-10.131	-14.916	-9.208	-12.246	-13.450	-11.409	-19.488	-14.883	-14.938	-14.198	-5.202	-7.609	-16.322	-2.123	22.236	-1.670
ACSL3	23.688	18.909	-8.131	-0.259	-5.522	-16.503	3.332	-18.102	-10.755	-4.257	-17.649	-9.121	-3.761	-14.830	-17.431	-14.904	4.480
ACSL4	-21.426	-7.862	-19.066	-13.085	-8.749	20.350	-5.755	-2.125	-7.015	-16.662	-11.200	22.511	5.423	44.012	13.008	-19.853	5.345
ACSL5	-25.516	-16.198	-23.332	-7.908	-9.811	-8.567	-7.338	-21.536	-13.191	-14.207	-14.188	-2.898	3.541	-13.826	-10.895	-12.335	-13.471
ACSL6	-12.468	-12.834	-16.949	-9.067	0.627	-17.627	-12.983	-31.110	-5.990	-1.062	-6.174	-7.722	-4.245	-14.123	-14.086	-7.796	-9.107
ACSM1	-18.517	-8.146	-16.567	-11.366	-7.715	-5.032	-10.138	-23.776	-9.654	-7.538	-9.556	-6.863	-5.600	-11.903	-3.536	-12.824	-15.801
ACSM2A	-3.718	-5.183	-1.083	-5.283	-4.137	-15.311	-4.992	-36.965	-18.674	-12.940	-15.610	-11.366	-5.660	-16.207	-16.947	-14.210	-5.978
ACSM2B	-8.720	-8.622	-8.655	-4.960	-5.728	-10.415	-3.633	-27.460	-14.605	-20.538	-16.744	-7.677	-3.172	-9.832	-14.858	-17.539	-4.171
ACSM3	-4.262	-12.366	-23.102	-9.103	-3.147	-10.945	-6.534	-23.613	-7.722	0.866	-8.711	-7.399	-4.148	-3.190	-3.120	-10.507	-12.620
ACSM4	-17.551	-14.764	-16.071	-17.649	-0.840	-14.843	-6.736	-13.952	-11.262	-9.444	-8.659	-3.061	-2.395	-15.988	-5.237	-13.580	-13.311
ACSM5	-16.974	-10.213	-15.044	-10.196	-9.836	-5.576	-11.218	-32.432	-9.776	-7.872	-14.844	-11.492	-2.145	-2.774	-2.350	-11.423	-11.872
ACSS1	-18.638	-14.906	-19.926	-12.877	-9.301	-8.710	-13.813	-35.876	-14.644	-9.267	-12.300	-6.548	-4.158	-20.583	-20.154	-13.451	-15.491
ACSS2	-10.076	-12.098	-15.686	-15.965	-7.014	-8.378	2.142	-31.531	-16.716	-12.973	-8.779	-5.215	-2.343	-13.507	-11.949	-7.800	-11.753
ACSS3	-13.894	-9.870	-21.752	-12.108	-5.087	-12.424	-12.818	-35.033	-15.784	-16.707	-13.053	-10.318	-3.808	-17.581	-20.675	-16.201	-11.092
ACTA1	-10.482	-7.864	-7.651	-5.040	-9.456	-11.547	-9.036	-35.401	-5.633	-11.368	-10.636	-13.664	-5.923	-10.390	-10.310	-7.232	-8.783
ACTA2	-17.304	-13.138	-20.990	-14.638	-7.949	-15.272	-14.379	-34.885	-14.770	-4.620	-6.593	-13.716	-4.894	-15.662	-16.688	-14.637	-0.579
ACTB	8.515	5.725	9.030	-1.618	-1.805	31.064	4.641	3.637	-6.481	-14.532	17.019	12.566	4.992	8.422	9.417	14.503	-3.013
ACTBL2	-8.946	-4.313	-20.057	-4.824	-7.753	-9.383	-12.664	-26.080	-13.458	-8.376	-14.440	-12.903	-7.682	-10.744	-13.906	-14.401	-10.848
ACTC1	-10.926	-13.813	-18.301	-4.906	-7.761	-10.495	-5.120	-27.851	-14.614	-8.515	-10.344	-7.615	-1.915	-7.884	-9.744	-6.791	-14.617
ACTG1	8.650	6.353	-1.464	-1.634	2.648	0.986	-0.733	14.163	-6.465	3.121	6.595	8.646	2.434	18.124	6.769	6.173	-2.994
ACTG2	-19.959	-15.395	-19.565	-12.417	-8.762	-15.821	-15.580	-33.192	8.279	8.234	13.101	-15.789	-4.773	-21.806	-19.177	13.538	-9.827
ACTL10	-8.920	-1.115	-1.095	-5.292	-9.652	-16.922	-2.961	-37.256	-4.075	-12.774	-7.201	-13.267	-6.894	-19.774	-20.866	-10.388	-13.049
ACTL6A	31.732	26.021	27.912	34.408	16.230	16.783	17.658	55.501	18.656	12.315	16.553	11.390	3.134	44.062	28.810	28.179	24.474
ACTL6B	-8.460	-5.834	-19.730	-16.209	-10.813	-9.995	-3.283	-34.815	-14.781	-8.180	-3.338	-11.896	-6.945	-18.767	-17.151	-12.223	-10.913
ACTL7A	-0.326	-1.930	-18.774	-11.586	-5.886	-11.473	1.192	-34.499	-1.885	-9.088	-12.625	-3.068	-6.060	-14.175	-16.133	-7.721	-7.240
ACTL7B	-12.219	-5.915	-10.406	-9.825	-6.471	-14.458	-5.836	-29.985	-5.943	-4.010	-9.347	-11.519	-7.105	-15.782	-17.208	-5.157	-12.306
ACTL8	-2.543	-12.453	-9.435	-3.558	-5.339	-16.905	-12.314	-32.737	-13.413	-11.161	-17.263	-7.080	-4.191	-17.424	-13.367	-9.374	-9.611
ACTL9	-17.775	-6.315	-3.826	-6.185	-5.207	-9.431	-4.941	-33.980	-12.651	-2.384	-11.044	-5.218	-6.829	-14.284	-14.448	-3.073	-5.272
ACTN1	-11.108	-5.567	-21.183	-8.833	-0.954	-10.580	-6.805	-21.234	-14.281	-13.762	-9.325	-9.455	-5.988	-14.314	-13.998	-7.136	-5.804
ACTN2	-20.277	-7.667	-14.851	-18.122	-7.639	-0.443	-5.959	-33.929	-11.078	-15.442	-8.552	-2.204	-1.842	-15.217	-16.828	-12.048	-12.539
ACTN3	-9.983	-8.174	-11.337	-7.887	-3.555		-1.914										-8.045
ACTN4	-9.419	23.203	-19.869	-10.317	-3.720	-5.110	-6.483	-3.244	-9.232	-3.704	-10.639	-8.140	2.209	-5.742	-10.784	-1.132	3.564
ACTR10	19.924	15.963	16.742	23.626	3.594	15.825	20.081	55.999	15.805	19.920	15.099	12.094	9.788	32.315	31.885	7.941	15.822
ACTR1A	-8.165	16.187	-6.975	21.291	12.426	-3.155	21.174	40.896	3.876	2.979	5.447	-9.306	0.934	-16.090	1.331	-13.976	12.489
ACTR1B	-7.541	-11.163	5.671	-7.401	-5.624	-13.878	-0.544	-25.774	-9.372	2.624	-3.169	-9.612	1.679	-19.007	-10.544	-0.889	-9.092
ACTR2						13.116		33.663	-1.837	-2.264	6.363	16.231	8.346	21.450	22.869	23.757
ACTR3	3.797	7.533	3.005	0.794	5.463	8.816	3.386	16.480	-8.171	-4.189	10.868	14.552	3.673	-2.118	7.988	3.723	1.291
ACTR3B	-20.587	-4.041	-18.929	-14.989	-0.487	-6.275	-7.339	-11.571	-13.449	-7.211	-10.372	-5.655	-1.198	-10.417	9.115	-13.989	-7.628
ACTR3C						6.267		-1.593	-14.324	-9.006	-11.743	7.942	5.646	10.586	18.178	-9.466
ACTR5	5.512	-3.992	7.328	-7.135	-3.201	-16.968	-8.830	-18.885	-2.738	-1.687	18.489	-5.375	0.845	-7.887	-5.121	-1.258	14.105
ACTR6	12.347	3.652	-1.020	0.514	1.220	9.864	-1.676	26.769	2.891	2.467	3.151	3.547	4.713	11.981	21.200	-2.468	9.797
ACTR8	11.954	5.445	10.162	4.857	2.215	9.052	-7.418	18.764	8.607	9.941	22.720	10.505	1.049	13.542	7.050	13.416	5.206
ACTRT1	-19.476	-12.750	-13.923	-14.566	-6.564	-9.187	-6.829	-33.815	3.472	-10.320	-12.199	-10.678	-4.780	-18.504	-7.718	-5.659	-13.123
ACTRT2	-6.652	-6.578	-7.841	-13.209	-9.791	-13.807	-6.483	-33.547	-11.862	-12.451	-13.944	-9.835	-7.166	-18.400	-13.128	-12.708	-9.136
ACTRT3	-18.598	-2.999	-18.576	-9.473	-4.337	-6.839	-3.380	-18.025	-5.972	-19.295	-4.422	-6.140	-1.894	0.948	-17.588	-13.807	-12.773
ACVR1	-14.832	-5.124	-13.191	-17.334	-7.211	-17.875	-15.350	-22.510	-11.200	-4.814	-3.050	-7.057	-2.514	-19.835	-14.484	-13.909	-9.216
ACVR1B	-17.857	-4.601	-7.963	-7.177	-9.930	-4.154	-9.801	-32.995	-7.394	-4.419	-8.904	-8.491	-4.790	-2.946	0.663	-12.642	-17.480
ACVR1C	-13.900	-13.696	-11.958	-8.375	-9.819	-17.451	-11.874	-27.344	-14.623	-10.217	-15.522	-6.995	-5.858	-10.182	-12.312	-15.178	-8.457
ACVR2A	-15.963	-6.233	-17.011	-6.849	-13.351	-1.108	-15.933	-0.656	-9.642	-15.382	-7.220	-0.590	-0.008	2.652	-3.301	-14.160	-10.252
ACVR2B	-13.370	-14.306	-2.655	-4.169	-7.231	-11.429	-12.369	-32.101	-1.789	-0.952	-0.996	-10.426	-4.573	-15.581	4.594	-2.827	-9.028
ACVRL1	-2.476	-9.050	-16.208	-12.136	-5.682	-17.167	-10.098	-33.288	-9.914	-0.867	-7.578	-12.676	-4.182	-18.514	-17.781	-8.060	-9.418
ACY1	-16.094	-5.188	-11.201	-5.459	-2.620	-10.129	-8.506	-15.748	-5.352	-8.825	-6.389	-6.457	-7.456	-12.699	-19.281	-11.079	-1.692
ACY3	-15.269	-15.748	-1.737	-10.387	-3.986	-10.760	-3.140	-22.203	-12.200	-6.331	-13.550	-7.639	-6.103	-17.184	-14.644	-10.224	-13.412
ACYP1	-6.300	0.024	-10.893	-7.233	-2.829	-16.730	-6.030	-34.929	-12.705	-15.685	-14.431	-8.429	-3.089	-16.683	-12.550	-16.275	-6.719
ACYP2	-11.845	-2.797	-7.086	-2.138	-3.254	-10.946	-2.379	-35.805	-13.683	-15.731	-16.434	-6.202	-3.257	-14.959	-19.596	-15.646	-3.463
ADA	-9.399	-14.840	-16.971	-19.897	-3.124	-12.211	-6.590	-35.499	-7.628	-9.806	-6.057	-12.237	-4.863	-15.020	-16.245	-13.109	-5.852
ADAD1	-13.072	-11.483	-9.387	-14.250	1.150	-9.229	-13.018	-20.353	-9.387	-10.042	-10.242	-6.996	-4.984	-9.047	-11.152	-12.434	-3.378
ADAD2	-5.550	-12.795	-12.433	-7.291	-8.490	-7.186	-7.298	-29.242	-4.693	0.753	-6.581	-13.137	-3.924	-13.677	-2.050	-0.684	-6.574
ADAL	-19.791	-5.669	-5.382	-12.326	-7.469	-9.552	-9.829	-31.582	-14.194	-11.181	-14.362	-3.575	-1.570	-15.008	-1.466	-17.096	-12.841
ADAM10	-13.278	-9.696	-12.431	-14.340	-4.146	-2.003	-2.335	-5.141	-11.466	-8.647	-10.226	-6.275	-6.070	-2.266	-10.638	-10.377	-12.321
ADAM11	-8.188	2.907	-2.619	5.376	2.386	-11.487	0.635	-20.980	-10.594	-7.223	-5.347	-3.679	-6.522	-14.295	-6.820	-11.759	4.721
ADAM12	-10.725	-3.465	-18.614	-16.029	-10.140	-7.286	-11.816	-27.227	-7.567	-13.343	-12.890	-8.614	-1.672	-8.735	-16.018	-13.385	-8.250
ADAM15	-14.057	-13.445	-3.330	-3.798	3.737	-9.548	-3.012	-29.029	-0.651	-7.102	-3.603	-10.334	-1.483	-14.664	-12.670	-4.691	-8.535
ADAM17	-5.914	-6.602	-13.034	-9.896	-3.554	-11.661	-5.495	-21.317	-9.933	-12.745	-13.137	-2.870	2.202	-6.067	-8.699	-10.429	-15.589
ADAM18	-14.390	-14.078	-16.708	-15.122	-9.290	-8.751	-12.344	-18.534	-6.775	-15.605	-13.321	-8.024	3.698	-9.949	2.354	-10.908	-10.339
ADAM19	-17.482	-12.976	-16.297	-12.061	-12.589	-11.266	-12.820	-28.465	-2.556	-9.338	-5.879	-12.810	-7.483	-14.752	-11.547	-17.194	-6.429
ADAM2	-19.740	-14.047	-10.987	-10.894	-10.073	-14.630	-8.589	-12.411	-8.751	-16.529	-14.325	9.732	2.394	-3.267	-12.615	-16.546	-12.687
ADAM20	-14.417	-11.192	-16.386	-6.179	-7.852	-8.513	-8.255	-28.413	-11.366	-13.630	-15.045	-0.040	-3.496	-16.341	-7.685	-12.807	-4.651
ADAM21						-7.741		-8.217	-14.179	-15.789	-17.845	6.177	2.504	1.930	10.738	-14.290
ADAM22	-12.259	-6.028	-8.534	-11.854	-4.484	-11.871	-3.517	-27.797	-12.300	-7.455	-11.476	-8.687	-5.950	-18.739	-13.427	-12.598	-7.473
ADAM23	-12.566	4.525	-21.405	-14.820	-10.188	-13.592	-5.982	-23.855	-9.604	-16.432	-3.718	-1.627	-4.556	-19.766	-11.063	-13.683	-8.998
ADAM28	-13.573	-14.359	-17.737	-17.362	-4.041	-14.073	-13.064	-31.532	-12.625	-11.386	-13.086	-11.762	-5.693	-14.510	-12.729	-15.382	-10.506
ADAM29	-12.971	-5.044	-17.048	-1.918	-9.628	-11.675	-5.474	-31.436	-10.216	-17.874	-18.103	-3.674	-7.963	-18.760	-10.779	-12.683	-2.418
ADAM30	-17.786	-13.674	-18.480	-9.955	-8.703	-10.719	-7.427	-10.403	-9.453	-3.732	-10.124	-2.727	1.242	-11.818	0.423	-11.487	-11.144
ADAM32	-17.325	-11.749	-18.252	-0.857	-4.429	-1.934	-15.497	-12.382	-7.865	-14.595	-15.759	-3.099	-4.759	-9.999	-8.156	-19.552	-8.245
ADAM33	-11.077	-4.800	-13.484	-7.561	-10.140	-13.139	-9.516	-25.973	-5.263	-4.007	-5.588	-2.586	-3.638	-7.059	-10.813	-6.209	-4.027
ADAM7	-16.305	-13.209	-12.583	-12.935	-3.487	-13.055	-0.162	-26.352	-16.089	-18.759	-10.644	3.710	-1.852	5.577	4.907	-17.600	-11.600
ADAM8	-17.737	-12.005	-8.032	-9.525	-11.875	-15.078	-3.784	-29.008	-3.833	-8.210	-13.005	-11.258	-6.128	-13.067	-12.313	-13.701	4.234
ADAM9	-20.153	-13.967	-8.097	-13.596	-8.538	-11.365	-11.470	-29.435	-13.303	-18.607	-7.375	1.387	-4.208	-18.918	-10.724	-9.789	-4.771
ADAMDEC1	-21.953	-14.800	-13.405	-7.108	-6.967	-9.264	-14.456	-21.691	-18.703	-18.236	-11.715	-4.559	-2.068	-13.355	-7.916	-16.195	-14.455
ADAMTS1	-8.908	-11.392	-16.466	4.181	5.333	-13.659	-6.694	-31.784	-10.596	-12.741	-12.148	-15.035	-6.779	-12.834	-8.882	-12.211	-5.184
ADAMTS10	-11.459	-14.500	-5.813	-11.692	-6.662	-11.014	-7.165	-24.941	-16.090	-10.844	-4.959	-2.145	-4.655	-13.247	-16.902	-6.081	-14.819
ADAMTS12	-17.517	-13.005	-9.526	-15.200	-6.497	-14.366	-9.263	-32.572	-10.281	-14.011	-8.463	-9.580	-8.127	-17.676	-6.151	-7.574	-9.889
ADAMTS13	-23.688	-9.781	-19.515	-14.307	-5.419	-14.900	-14.233	-27.168	-9.779	-6.971	-4.103	-6.167	-2.180	-8.385	-5.931	-3.406	-7.875
ADAMTS14	-5.124	-9.962	-16.596	-5.578	-6.837	-14.062	-10.724	-30.212	-7.228	6.271	1.297	-9.764	-4.035	-16.325	-9.000	-5.618	-7.310
ADAMTS15	-16.157	-12.450	-20.626	-12.525	-9.572	-6.774	-13.035	-34.359	-11.462	-15.250	-7.878	-8.210	-2.008	-18.493	-14.166	-13.080	-12.248
ADAMTS16	-25.073	-16.920	-18.951	-18.020	-5.699	-17.793	-10.883	-32.979	-11.164	-14.430	-7.418	-14.397	-3.671	-17.276	-14.418	-15.292	-13.776
ADAMTS17	-24.172	-4.422	-12.596	-6.730	-11.078	-2.331	-4.338	-25.552	-9.056	-4.700	-3.936	-9.414	-7.614	-11.917	-6.750	-6.490	-15.928
ADAMTS18	-22.589	-11.411	-22.006	-5.950	0.064	-4.403	-8.239	-31.214	-2.939	-12.248	-11.071	-10.730	-4.056	-18.591	-13.667	-16.328	-14.853
ADAMTS19	-11.270	-7.954	-24.583	-16.472	-12.067	-17.202	-9.579	-29.051	-11.735	-15.267	-15.201	-13.164	-7.870	-20.988	-13.679	-11.705	-11.551
ADAMTS2	-15.413	-11.617	-16.297	-8.337	-8.527	-13.098	-5.921	-27.364	-9.004	-12.950	-15.151	-9.534	-2.843	-14.546	-16.338	-4.278	-4.109
ADAMTS20	-20.056	-12.109	-17.833	-13.038	-7.702	-13.825	-9.436	-28.223	-11.579	-10.244	-12.344	-5.565	-3.891	-14.350	-9.168	-10.382	-17.018
ADAMTS3	-16.792	-13.870	-16.298	-11.822	-3.600	-3.303	-9.002	-9.998	-9.970	-19.941	-16.219	-1.730	-0.529	-0.762	2.711	-14.413	-8.829
ADAMTS4	-0.086	-7.309	-13.365	-7.932	5.041	-7.914	-8.028	-36.158	-5.501	-4.365	-3.185	-10.292	-5.965	-4.876	-8.553	-14.803	-7.498
ADAMTS5	-22.083	-9.452	-15.429	-17.205	-7.665	-11.509	-9.360	-32.054	-12.890	-17.843	-9.140	-6.402	-7.824	-16.641	-13.422	-13.554	-15.963
ADAMTS6	-20.534	-14.482	-9.277	1.035	-10.251	-13.956	-14.431	-20.228	-14.916	-16.192	-8.596	-11.313	-4.907	-15.168	-8.091	-15.996	-2.116
ADAMTS7	-24.050	-14.893	-13.547	-9.372	-8.408	-15.417	-6.776	-35.504	-0.885	-6.007	0.682	-5.396	-5.658	-18.892	-13.473	-8.696	-11.134
ADAMTS8	-17.434	-16.452	-23.709	-8.911	-12.418	-11.549	-6.026	-31.366	-3.453	-5.042	-5.468	-9.079	-7.488	-17.803	-7.568	-4.434	-7.324
ADAMTS9	-15.954	-2.540	-11.830	-13.063	-4.087	-14.255	-10.858	-24.571	-14.158	-15.778	-12.397	-7.947	-6.908	-12.923	-12.821	-16.343	-5.608
ADAMTSL1	-24.926	-12.042	-10.708	-15.835	-6.616	-14.740	-11.112	-35.021	-9.426	-9.406	-0.140	-9.363	-5.464	-10.576	-19.150	-7.010	-11.749
ADAMTSL2	-11.720	-9.428	-21.311	-16.067	-4.496	-9.244	-8.685	-34.274	-14.573	-6.901	-8.864	-11.880	-6.997	-18.865	-16.319	-6.974	-8.779
ADAMTSL3	-11.822	-5.933	-17.211	-12.210	-9.268	-3.751	-12.222	-32.533	-8.761	-12.624	-5.853	-9.680	-3.134	-19.499	-13.043	-6.905	-9.832
ADAMTSL4	-19.826	-6.746	-8.135	-1.810	3.160	-10.082	4.006	-5.671	-2.274	0.960	1.719	-6.981	1.266	-7.924	-4.685	13.511	-11.134
ADAMTSL5	-0.281	-7.216	-12.219	-6.674	-4.341	4.829	-9.595	-19.595	-4.394	0.010	8.175	0.139	-2.535	-5.561	-11.252	-1.936	-2.115
ADAP1	-19.476	-0.084	-20.365	-7.897	-8.143	-1.690	-7.373	-14.427	-10.092	-11.218	-11.430	-9.613	-1.624	-5.134	-8.558	-13.520	-1.613
ADAP2	-16.216	-6.168	-10.359	-11.087	-1.725	1.718	-6.566	-16.134	-10.198	-13.643	-12.595	2.359	-2.219	-13.093	-6.907	-13.582	-13.626
ADAR	-7.164	-10.574	5.954	-12.838	1.104	-11.228	-6.443	-15.303	-14.076	-12.670	-2.382	-3.217	-5.910	-15.374	-3.469	-5.339	-6.687
ADARB1	-20.286	-10.695	-13.148	-7.415	-15.435	-11.918	-13.081	-31.037	-4.736	-7.757	-7.379	-5.729	-2.518	-13.148	-17.026	-1.577	-8.744
ADARB2	-2.382	-14.255	-12.905	-11.967	-11.427	-13.988	-8.854	-32.960	-15.515	-13.873	-7.574	-12.960	-6.098	-17.751	-9.772	-14.624	-10.518
ADAT1	-15.875	-13.453	-14.188	-19.054	-2.145	-9.814	-11.125	-29.461	-12.726	-18.303	-16.826	-8.696	-5.368	-19.560	-12.102	-18.524	-9.828
ADAT2	14.104	-4.766	11.891	-0.377	-5.460	13.081	0.852	30.370	-7.216	-3.624	12.692	11.937	2.395	-13.495	9.882	-10.393	0.951
ADAT3	13.331	9.034	15.210	1.874	-0.769	12.973	7.015	50.649	-0.699	6.720	5.207	-8.239	3.628	4.627	16.974	-1.697	8.965
ADC	-13.546	-12.122	-14.590	-13.242	-5.171	-16.969	-13.479	-36.082	-3.462	-1.287	-7.807	-7.937	-7.228	-19.519	-8.738	-11.223	-7.452
ADCK1	-21.314	-15.767	-19.218	-14.149	-7.160	-11.906	-12.476	-28.103	-11.892	-13.847	-15.382	-6.825	-1.995	-17.314	-11.226	-8.982	-11.686
ADCK2	-11.171	-13.994	-12.015	-10.819	-3.209	-5.026	-10.010	-16.190	-2.001	-1.333	-8.772	-4.576	-6.644	-7.535	-8.566	-2.697	-11.582
ADCK3	-10.505	-3.347	-9.609	-18.673	-7.626	-17.249	-10.205	-34.323	-4.371	-10.013	-12.130	-12.630	-3.297	-14.258	-12.829	-16.245	-10.996
ADCK4	6.263	7.081	-6.357	-9.907	-3.564	-9.079	-2.674	-20.125	-0.506	2.310	-8.737	-5.283	-4.670	-11.703	-2.927	-0.724	-12.099
ADCK5	-8.489	-0.803	-17.217	-4.499	-6.490	-11.652	-9.838	-32.077	-3.777	-5.906	0.521	-2.061	-3.463	-15.972	-10.054	-9.752	-3.395
ADCY1	-13.957	-12.703	-21.942	-19.612	-3.112	-9.487	-2.711	-28.173	-9.933	-10.749	-5.498	-7.573	-0.347	-14.011	-11.632	-1.711	-11.233
ADCY10	-25.979	-10.404	-14.634	-12.098	1.390	-7.381	-12.127	-30.234	-5.772	-8.307	-10.019	-8.445	-5.719	-15.774	-10.197	-3.829	-10.093
ADCY2	-15.928	-11.586	-22.442	-5.918	-12.858	-5.346	-11.929	-26.795	-15.791	-19.181	-13.264	-3.136	-5.475	-12.624	5.006	-9.974	-13.044
ADCY3	-25.177	-9.956	-18.792	-18.196	-10.467	-4.724	-11.693	-32.922	-5.515	3.513	-1.166	-6.055	-6.950	-14.465	-14.736	-0.725	-15.207
ADCY4	-12.488	0.910	-9.191	-14.473	-0.890	-9.498	-7.467	-25.882	-4.540	5.792	-5.785	-8.991	-6.913	-12.681	-16.993	-4.466	-10.444
ADCY5	-7.878	-4.408	-15.001	-9.745	-6.376	-5.434	-12.142	-27.321	-0.635	1.300	-1.387	-7.329	-2.305	-16.495	-16.746	-6.794	-0.347
ADCY6	-18.747	-11.544	-17.567	-14.697	-6.482	-3.734	-9.273	-32.731	-2.940	0.183	-2.277	-7.682	-7.189	-12.660	-12.611	-3.592	-16.974
ADCY7	-17.796	-5.593	-11.407	-9.227	-2.382	-12.691	-7.271	-34.112	-5.906	-8.430	-5.600	-9.297	-3.082	-14.932	-16.836	-5.218	-3.687
ADCY8	-14.164	-11.803	-22.645	-14.756	-8.312	-10.859	-11.141	8.678	-8.855	-9.039	-7.852	-2.471	-0.942	-16.488	-10.576	-13.287	-6.401
ADCY9	-11.971	-11.043	-11.830	-6.023	-10.315	-9.720	-14.170	-32.475	-12.551	-10.506	-7.817	-4.611	-2.205	-6.060	-15.552	-9.922	-7.294
ADCYAP1	-20.538	-11.946	-16.843	-12.962	-8.513	-5.680	-9.642	-27.102	-15.667	-19.315	-16.818	-9.209	-4.546	-13.788	-8.145	-19.676	-12.424
ADCYAP1R1	-12.497	-5.184	-5.808	-13.839	-7.456	-9.745	-6.703	-26.937	-14.045	-14.754	-15.039	-9.284	-3.065	-18.278	-12.459	-14.733	-10.835
ADD1	-7.128	-11.788	-15.120	-4.466	0.140	-14.253	-3.364	-29.789	-10.146	-10.999	-2.968	-8.551	-6.865	-13.609	-5.236	-9.367	-0.660
ADD2	-10.912	-9.076	-9.323	-12.751	-8.318	-7.489	-12.257	-19.515	-8.875	2.804	-1.845	-6.050	-3.572	-13.896	-9.009	2.113	-15.057
ADD3	-15.478	-10.686	-8.221	-5.315	-8.484	-14.774	-9.645	-31.273	-8.753	-13.825	-13.678	-9.937	-4.019	-20.007	-17.972	-15.954	-4.097
ADGB	-19.333	-12.608	-23.687	-13.961	-9.283		-12.429										-13.060
ADH1A	-3.633	-2.457	-4.588	5.050	3.731	-14.849	-2.878	-32.665	-17.831	-19.448	-13.560	-9.156	-7.516	-14.480	-16.533	-13.560	-0.062
ADH1B						-11.154		-31.958	-6.228	-9.272	-7.926	-8.393	-3.670	-13.155	-10.471	-6.720
ADH1C	-4.409	-5.720	-3.965	-3.726	-5.790		-5.141										-5.626
ADH4	-17.459	-10.323	-9.086	-16.637	-9.135	-14.383	-12.583	-23.723	-9.718	-20.643	-12.458	-9.778	-5.375	-15.365	-3.218	-16.642	-11.943
ADH5	-6.805	-3.191	-5.342	-5.091	-4.884	-0.619	-5.218	-19.008	-16.051	-20.478	-17.168	-1.203	-1.147	-3.160	0.195	-16.029	-5.125
ADH6	-17.350	-13.052	-24.272	-16.807	-2.197	-13.024	-9.434	-27.224	-7.737	-16.806	-15.234	-5.039	-0.830	-19.068	-5.038	-14.977	-14.521
ADH7	-21.996	-12.778	-14.123	-16.533	-2.883	-9.111	-10.413	-33.729	-8.977	-13.541	-12.985	-10.674	-5.054	-17.685	-9.867	-13.513	-7.818
ADHFE1	-14.225	0.115	-13.956	-11.529	-5.519	1.989	-4.762	-12.477	-12.709	-12.391	-3.920	0.827	-1.387	-9.535	-0.862	-11.254	3.516
ADI1	-23.639	-13.209	-15.367	-8.956	-8.639	-10.755	-11.355	-25.167	-15.362	-8.387	-14.150	-3.827	-2.088	-8.497	-13.928	-17.535	-10.225
ADIG	-12.768	-12.434	-16.813	-14.199	-5.578	-6.901	-6.188	-36.281	-11.985	-15.920	-14.702	-2.663	-2.715	-11.867	-6.847	-12.255	-4.447
ADIPOQ	-18.745	-14.317	-9.653	-11.973	-12.622	-11.871	-11.882	-24.038	-12.204	-12.221	-10.770	-13.272	-3.636	-14.507	-6.186	-16.010	-13.966
ADIPOR1	-10.676	0.869	2.243	-0.638	-10.110	14.943	8.214	-33.267	-13.661	-12.978	-10.263	3.980	1.110	-0.430	-7.522	-12.863	-5.393
ADIPOR2	-19.815	-14.292	-22.900	-15.747	-12.870	-12.694	-13.371	-16.774	-5.140	-2.644	-10.893	-5.158	-0.693	-8.390	-5.056	-16.348	-13.143
ADIRF	-9.575	-9.867	-13.526	-8.025	-8.833	-10.285	-10.559	-21.505	-7.190	-6.217	-12.267	-12.493	-4.413	-20.603	-16.268	-6.132	-4.335
ADK	-21.551	-5.044	-22.502	-3.738	-6.367	-10.160	-9.625	-20.642	-9.068	-6.112	-5.796	-4.418	3.222	0.738	-1.730	-14.123	-9.705
ADM	-19.810	-14.035	-14.106	-15.010	-3.952	-8.516	-13.998	-33.200	-14.462	-10.293	-9.399	-9.112	-5.508	-16.850	-15.209	-15.243	-12.688
ADM2	-11.007	-12.819	-15.195	-1.757	-7.814	-14.907	-12.650	-36.474	-8.096	-10.604	-10.758	-13.246	-7.049	-20.146	-17.089	-10.394	-13.657
ADM5	-6.546	-8.197	-10.360	-0.189	-2.912	-4.980	7.566	-13.775	-12.608	-8.519	-10.691	-2.000	-6.058	-11.678	-10.267	-1.740	-7.176
ADNP	-12.313	-4.176	-1.117	-1.457	4.321	-7.220	-5.761	-24.858	-14.162	-2.773	-15.150	-0.417	4.429	-3.475	3.002	-11.686	-8.439
ADNP2	-13.529	-13.805	-19.085	5.414	-8.032	2.658	-7.459	-27.175	-13.206	-9.924	-7.245	-6.376	-6.791	-9.693	-0.108	-10.774	-8.374
ADO	-17.327	-13.114	-17.169	-13.156	-2.117	-6.693	-9.511	-20.198	-1.819	0.460	6.824	-1.273	-8.116	-16.982	-10.620	0.755	10.706
ADORA1	-14.392	-7.477	-17.206	-15.482	-4.593	-9.471	-15.680	-31.647	-5.193	-7.360	-13.638	-7.744	-5.893	-6.153	-13.326	-8.826	-15.123
ADORA2A	-16.153	-9.751	-3.099	-13.303	-8.541	-17.690	-5.980	-34.751	-5.802	-9.916	-8.958	-12.541	-6.164	-15.999	-14.044	-11.036	-15.623
ADORA2B	-17.757	-15.831	-12.687	-16.257	-6.478	-13.533	-10.745	-30.964	-16.021	-16.424	-14.353	-10.565	-7.093	-16.670	-17.721	-13.942	-11.537
ADORA3	-15.292	-6.159	-18.973	-12.742	-5.139	-18.486	-11.368	-48.777	-11.852	-2.902	-10.781	-14.275	-6.239	-33.464	-21.914	-13.185	-5.379
ADPGK	-20.015	-10.022	-8.323	-7.088	-8.775	-15.361	-12.769	-27.672	-15.336	-14.499	-12.976	-12.109	-4.833	-14.885	-15.625	-19.178	-14.061
ADPRH	-14.290	-2.965	-11.347	-15.182	-7.725	-12.864	-3.535	-29.071	-14.069	-7.646	-8.060	-11.786	-6.829	-19.104	-18.232	-10.524	-0.716
ADPRHL1	-13.696	-15.292	-25.832	-16.813	-7.703	-9.201	-4.010	-25.844	-15.633	-17.059	-12.022	-2.647	-3.960	-13.384	-4.800	-12.676	-11.697
ADPRHL2	-21.006	-13.452	-9.276	-6.440	-6.620	-15.135	-7.994	-28.540	-3.159	1.787	-4.219	-8.976	-6.632	-15.657	-10.345	-11.155	-4.156
ADPRM	-23.206	-13.788	-21.769	-19.221	-13.441	-10.323	-8.850	-12.351	-13.153	-18.019	-15.454	2.038	2.803	-3.946	-6.430	-18.747	-14.797
ADRA1A	-16.968	-16.029	-23.353	-16.763	-6.421	-12.296	-10.403	-34.872	-9.269	-12.969	-8.275	-6.275	-1.975	-16.352	-16.214	-10.990	-16.444
ADRA1B	-12.169	-0.389	-15.715	-10.094	-5.302	-12.264	-2.778	-33.568	-5.430	-10.505	-9.030	-9.479	-0.708	-13.401	-11.072	-10.955	-3.873
ADRA1D	-12.936	-0.958	-5.715	-6.881	-11.986	-4.047	-1.660	-35.317	-1.204	-0.827	-8.253	-9.476	-3.956	-13.690	-9.337	-11.292	1.087
ADRA2A	-19.179	-15.331	-22.253	-16.837	-9.266	-4.931	-12.326	-31.553	-7.505	-10.512	-9.050	-13.133	-1.110	-13.345	-12.393	-11.256	-10.481
ADRA2B	-8.973	-9.035	-11.116	-6.514	-8.194	-13.696	-10.740	-25.259	-1.270	-4.890	0.208	-8.515	-5.615	-14.516	-8.268	-14.525	-11.818
ADRA2C	-6.035	-7.303	-18.093	-12.802	-7.286	-5.843	-14.040	-23.729	-14.645	-15.099	-11.912	-0.676	0.382	-13.023	-7.203	-12.518	-6.001
ADRB1	-17.554	-6.848	-12.345	-6.074	-6.355	-15.515	-5.206	-31.818	-7.046	-3.206	-6.371	-11.341	-2.586	-18.203	-17.843	-7.572	-14.479
ADRB2	-13.377	-5.990	-19.116	-10.361	1.510	-10.668	-9.095	-26.753	-14.337	-16.095	-13.993	-12.138	-3.739	-8.248	-15.480	-10.186	-15.246
ADRB3	-8.368	-6.038	-1.396	-11.744	0.307	-5.825	-6.777	-30.859	-11.073	-7.148	-2.381	-7.319	-3.423	-1.245	-5.543	-11.293	-10.664
ADRBK1	-15.482	-3.884	-17.667	-15.647	-1.152	1.462	13.365	-24.873	-2.238	-4.296	-5.660	6.924	-1.557	-18.084	-17.561	1.831	-14.996
ADRBK2	-17.891	-15.811	-22.461	-17.742	-11.505	-12.687	-14.858	-30.440	3.263	-7.923	-9.812	-2.769	-1.679	-13.944	-11.805	-14.680	-12.014
ADRM1	-7.847	3.755	-8.753	-4.701	1.117	-15.757	-4.863	-23.332	2.515	1.202	8.787	4.401	-2.772	-6.071	-8.226	8.464	-10.760
ADSL	15.835	-14.801	15.685	7.414	3.273	32.225	8.427	56.081	22.326	21.217	21.260	6.614	7.215	34.386	28.528	14.899	-16.002
ADSS		-2.884	-1.725	2.349	1.187	11.186	-0.812	15.216	30.816	14.594	16.512	6.581	1.847	3.713	8.793	19.787	-2.671
ADSSL1	-10.380	-12.936	-23.047	-16.526	-13.408	-3.110	-7.837	-21.510	-12.292	-13.195	-10.732	-7.539	-0.331	-16.922	-12.699	-6.152	4.705
ADTRP	-14.045	-12.227	-14.062	-0.939	2.759	-12.799	-10.698	-31.033	-11.643	-16.312	-14.628	-12.303	-0.943	-15.670	-19.418	-14.333	-0.104
AEBP1	-9.734	-7.472	-2.661	-14.823	-6.482	-6.584	-5.287	-20.625	-6.072	2.300	-2.400	-9.339	-7.285	-13.788	-8.512	-7.138	-10.387
AEBP2	-16.758	-6.709	-15.208	-16.835	1.547	0.711	-9.823	-8.405	-7.868	-18.405	-7.718	2.771	3.754	-3.430	-1.299	-11.042	-13.170
AEN	-8.766	-10.557	-5.939	-6.681	-1.738	-3.426	-3.490	-29.660	-16.553	-13.459	-5.349	-10.869	-2.377	-13.677	-5.445	-13.482	0.521
AES	-2.195	-7.384	-19.899	-6.288	-2.886	-7.299	-8.140	-24.759	-10.589	-8.726	-4.661	-9.400	-3.253	-15.866	-14.284	-8.290	-5.020
AFAP1	-12.285	-1.835	-21.751	-12.865	-3.537	-15.226	-7.863	-32.288	-10.173	-3.588	-8.000	-10.718	-5.711	-19.545	-16.696	-0.201	-10.499
AFAP1L1	-14.836	-11.222	-17.651	-16.324	-7.417	-5.093	-12.270	-24.169	-9.734	-10.576	-1.236	-11.877	-4.008	-11.804	-8.395	-7.407	-5.090
AFAP1L2	8.602	-9.894	4.470	-3.601	-0.973	-11.210	-0.113	-31.336	-3.727	-7.005	0.490	-11.220	-6.022	-17.360	-13.964	-6.830	1.035
AFF1	-17.480	-4.067	-15.003	-8.524	-13.359	-4.836	-15.127	-37.288	0.312	0.075	-1.553	-1.135	2.790	-6.263	3.113	-1.507	-7.410
AFF2	-8.342	-3.906	-20.846	-10.572	-5.186	-18.864	-6.985	-22.379	-3.528	-1.535	0.224	-9.210	-4.220	-0.262	-14.222	-7.099	-6.597
AFF3	-23.022	-13.214	-19.634	-9.702	-10.835	-10.958	-3.127	-31.008	-14.638	0.127	-12.662	0.555	-3.869	-3.826	-4.472	0.601	-12.669
AFF4	-22.184	-6.703	-17.188	-12.943	-9.932	-12.274	-9.461	-28.998	-11.804	-6.288	-14.738	-7.866	-1.825	-8.771	-12.739	-6.865	-14.674
AFG3L2	33.946	21.847	40.376	31.674	7.846	3.092	26.079	25.322	3.651	14.936	17.230	5.110	-2.561	30.937	26.115	22.202	3.634
AFM	-10.763	-8.094	-9.456	-6.032	-2.417	-13.645	-6.888	-26.306	-15.445	-16.659	-13.968	-8.497	-6.308	-12.939	-13.245	-16.914	-5.591
AFMID	-15.286	-13.323	-21.635	-18.078	-11.334	-7.453	-12.158	-32.002	-3.454	-2.679	-3.344	-6.751	-5.758	-9.407	-3.917	-1.719	-15.028
AFP	-12.406	-14.720	-16.045	-17.251	-3.840	4.189	-11.794	-7.899	-14.185	-16.379	-15.655	-4.041	-4.316	-1.526	3.938	-18.027	-5.251
AFTPH	-9.446	4.693	-15.664	-5.536	-8.018	-14.129	-10.843	-28.919	-14.382	-10.219	-10.065	-1.823	1.475	-15.059	-8.831	-9.053	-9.293
AGA	-13.537	-5.822	-18.115	-2.015	-8.443	-2.170	-16.057	-24.987	-10.760	-18.385	-12.744	-3.324	0.312	-1.681	3.213	-16.435	-9.121
AGAP1	-21.042	-10.389	-19.914	-15.334	-14.541	-13.791	-12.972	-33.124	-13.496	-14.676	-18.079	-11.335	-1.518	-16.138	-13.307	-14.417	-12.288
AGAP2	-11.746	4.615	-9.825	-7.364	-6.969	-3.352	-4.110	-24.874	-1.123	5.664	-3.206	-7.795	-5.159	-3.911	-6.688	4.163	3.736
AGAP3	-17.032	-4.277	-12.734	-9.705	-7.701	-18.921	-12.436	-48.338	-9.838	-7.270	-14.885	-17.237	-11.432	-22.696	-3.620	-4.145	-13.137
AGAP4									-4.483	3.983	0.272					-1.318
AGAP5						-1.960		-5.270	1.743	8.894	2.433	-1.180	-1.747	-4.314	-2.839	-0.572
AGAP6						-4.774		3.090	2.128	8.347	5.917	0.050	-0.769	2.874	-0.093	4.726
AGAP7						-4.006		-7.170	12.999	13.190	13.131	-2.954	1.855	-4.150	-3.956	3.643
AGAP8									3.596	7.204	3.391					6.262
AGAP9									8.436	7.017	8.881					6.562
AGBL1	-23.540	-11.119	-17.439	-17.751	-8.011	-10.221	-11.849	-29.321	-9.048	-7.079	0.531	-11.929	-3.469	-7.175	-11.234	-8.379	-8.858
AGBL2	-3.663	2.801	4.865	-8.216	8.818	-5.592	-7.515	-32.499	-14.341	-4.549	-7.448	-9.704	-2.800	-7.687	-3.237	-16.753	-7.808
AGBL3	-19.118	-5.317	-23.914	-16.343	-8.555	0.177	-12.166	-23.095	-11.377	-9.504	-12.505	-7.405	-2.314	-13.009	-5.819	-17.021	-17.044
AGBL4	-13.807	-14.615	-12.099	-10.201	-10.529	-10.533	-10.695	-19.114	-2.131	-0.920	-9.294	-7.364	-7.250	-13.772	-8.577	-5.513	-16.163
AGBL5	-11.962	-7.026	2.287	-12.993	-1.604	-15.649	-3.972	-30.440	-4.240	-1.943	3.050	-10.334	-1.973	-19.298	-13.109	-1.639	-10.093
AGER	-17.509	-14.121	-19.750	-0.367	-7.714	-12.071	-12.153	-37.031	-5.700	-4.233	-5.535	-5.493	-7.971	-18.021	-17.994	-10.140	-1.408
AGFG1	-10.591	-12.339	-20.043	-3.606	-11.752	3.676	-10.648	-28.865	-12.409	-20.450	-11.766	6.153	-6.563	-6.427	-7.148	-17.742	-10.375
AGFG2	-6.928	-4.854	-8.819	-16.033	-9.297	-0.874	-1.729	-26.946	-8.902	1.926	-4.137	-0.273	-0.241	-9.880	-13.331	5.307	-10.864
AGGF1	1.911	-0.459	-4.948	2.588	-1.067	-13.737	0.754	-26.132	-6.224	-4.289	-6.912	-7.312	-1.323	-11.187	-9.562	-8.173	-2.936
AGK	-0.078	4.637	-6.286	-1.905	-2.202	-18.935	-1.508	-14.040	-10.792	-15.681	-13.130	-12.533	-2.949	-17.884	-8.251	-16.519	-4.521
AGL	-24.136	-13.849	-20.753	-12.183	-9.607	-0.709	-14.712	-18.043	-18.872	-16.306	-12.466	1.895	1.488	2.705	3.347	-18.084	-14.794
AGMAT	-5.478	-1.029	-21.256	1.991	-7.133	-11.357	-7.780	-36.600	-11.919	3.380	-4.278	-13.132	-5.922	-10.086	-17.445	-2.714	-0.679
AGMO	-12.711	-4.566	-10.445	-12.871	-5.781	-14.816	-5.676	-25.409	-16.167	-16.433	-18.697	-11.704	-7.728	-18.476	-16.930	-17.235	-2.788
AGO1	-16.876	-7.573	-20.916	-16.619	-5.661	-2.032	-7.661	-35.665	-8.231	-9.042	-12.312	-6.036	-6.801	-10.354	-10.467	-17.400	-12.561
AGO2	1.462	18.228	-18.603	-18.787	-0.971	-15.078	2.117	15.889	7.471	1.164	27.355	-1.506	-2.129	-10.952	-12.641	-2.439	23.248
AGO3	-1.065	0.878	-6.985	-13.162	-3.014	-4.613	-4.683	-27.991	-12.317	-2.842	-16.851	-5.871	0.470	2.273	-6.315	-15.187	-10.682
AGO4	-19.886	-5.753	-18.785	-1.377	-1.180	-5.739	-8.651	-27.332	-14.389	-7.147	-9.936	-9.008	-4.909	-13.165	-16.829	-9.664	-4.135
AGPAT1	-20.378	-2.332	-9.825	-15.876	-8.083	-4.590	-11.867	-31.525	2.104	13.563	-8.107	-0.755	0.527	-4.430	-11.755	7.411	-15.432
AGPAT2	9.241	-8.635	-10.860	-3.839	-3.567	15.658	-3.967	0.516	-8.503	-4.672	-7.993	3.886	2.950	-7.149	-9.117	-4.769	-15.492
AGPAT3	-16.684	-12.222	-21.100	-16.283	-9.498	1.829	-12.607	-30.737	-10.795	-7.764	-15.423	-0.101	-0.563	-1.625	6.237	-9.860	-11.698
AGPAT4	-22.433	-12.198	-6.630	-14.297	-5.326	-12.109	-8.310	-31.917	-19.842	-14.095	-12.278	-10.338	1.113	-8.921	-13.049	-15.802	-5.313
AGPAT5	-16.081	-13.656	15.242	-7.729	-12.671	-14.258	-12.716	-32.269	0.362	8.731	2.594	-6.206	-6.435	-8.420	-2.089	-7.260	-11.635
AGPAT6	-14.556	-6.924	-21.287	-3.485	4.767	-21.875	-5.122	-24.767	-14.443	-15.440	-10.174	-16.987	-7.807	-20.357	5.106	-8.332	-12.804
AGPAT9	-25.465	-16.084	-13.579	-17.006	-5.602	-7.326	-9.742	-23.812	-17.128	-16.804	-12.111	-6.513	-3.733	-13.769	-2.876	-12.901	-8.866
AGPS	-13.009	-5.757	-23.038	0.271	-5.661	9.983	-14.846	-32.515	-9.858	-1.697	-1.737	-11.853	-2.366	-7.393	2.838	-10.672	-11.410
AGR2	-12.354	-7.477	-10.970	-4.906	-3.682	-12.575	6.867	21.720	-11.311	-14.603	-16.272	-8.276	-0.089	-16.043	-13.816	-7.292	-7.078
AGR3						-1.638		-12.567	-12.900	-19.324	-14.797	-6.103	-4.056	-10.114	0.782	-14.509
AGRN	-15.674	3.958	-15.253	-5.480	1.655	-6.092	0.887	-28.498	-5.796	-3.115	-4.639	-10.455	-3.618	-14.490	-12.435	-7.613	0.449
AGRP	-12.802	-13.980	-23.850	-9.985	-11.641	-13.631	-6.954	-32.177	-8.490	-4.987	-5.892	-9.624	-4.861	-16.070	-13.028	-13.273	-4.902
AGT	-13.628	-8.207	-14.335	-13.448	-3.773	-13.179	-8.374	-34.440	-5.627	-0.801	-3.952	-8.775	-4.896	-9.276	-12.423	-4.196	-6.846
AGTPBP1	-21.099	-14.189	-17.508	-18.427	-14.851	-12.150	-15.845	-22.364	-7.771	-16.003	-7.523	-4.943	-5.476	-16.885	-16.054	-15.808	-16.751
AGTR1	-8.560	-7.364	-7.654	-5.718	-5.640	-9.009	-2.283	-20.324	-14.947	-19.482	-13.071	-9.580	-5.527	-15.909	0.482	-18.855	0.725
AGTR2	-18.538	-13.106	-19.963	-14.716	-8.501	-10.008	-8.972	-17.763	-14.549	-18.135	-14.165	-7.199	-2.794	-10.451	-0.865	-13.765	-11.723
AGTRAP	-20.328	-6.224	-22.208	-7.024	-14.866	-19.101	-10.440	-56.241	-11.281	-5.190	-5.507	-20.997	-8.890	-27.015	-22.253	-11.721	-1.671
AGXT	-20.976	-13.028	-22.063	-9.098	-12.725	-13.826	-4.828	-32.267	-1.165	-1.473	1.111	-10.078	-6.201	-17.698	-21.653	-6.262	-10.363
AGXT2	-16.364	-13.094	-9.837	-7.117	-6.319	-4.752	-16.417	-28.998	-18.202	-13.529	-14.875	-13.917	-2.725	-13.298	-16.485	-17.720	-7.902
AHCTF1	-4.263	-6.317	-10.537	0.047	-4.220	9.042	1.575	17.041	10.229	7.942	14.966	11.163	6.218	10.471	9.365	18.091	-0.408
AHCY	17.563	-3.840	38.513	28.512	3.894	27.610	15.468	28.509	13.326	23.203	21.039	8.854	0.977	21.439	24.472	8.145	-2.711
AHCYL1	-1.765	-6.944	-18.764	-2.862	-5.355	3.090	13.008	26.218	-6.490	30.874	-0.151	3.956	4.428	30.293	10.230	-4.001	-5.306
AHCYL2	-9.424	-11.682	-20.279	-14.019	-0.415	-7.856	-12.276	-10.794	-11.884	-6.352	-10.390	-1.479	-2.796	-8.858	-10.121	-11.765	-15.709
AHDC1	-10.122	-16.034	-9.301	-16.981	-10.123	-10.414	-8.412	-36.722	-9.823	-4.448	-11.122	-11.031	-5.150	-16.514	-11.538	-0.772	-12.856
AHI1	-19.507	-11.022	-22.407	-13.219	-6.844	-7.358	-9.988	-28.934	-19.555	-16.230	-11.369	-9.719	-4.323	-13.568	-8.996	-8.754	-9.986
AHNAK	-19.847	-5.761	-24.130	-12.410	-11.284	-6.629	-3.424	-23.418	-12.807	-2.482	-11.046	-11.579	1.776	-13.890	-12.421	-9.916	-10.433
AHNAK2	-14.378	-13.743	-19.145	-6.868	-1.976	-3.308	-12.639	-29.313	-6.305	-2.120	-0.721	-11.024	-3.669	-6.440	-10.846	-2.242	-16.060
AHR	2.052	-2.864	-9.249	-10.615	-8.117	1.373	-12.924	-19.879	-17.143	-13.474	-9.211	-0.235	1.346	-15.624	4.135	-10.921	-18.103
AHRR	-17.366	-6.304	-18.529	-5.515	-8.055	-4.322	-7.714	-22.598	-11.715	-7.996	-11.613	-8.741	-4.994	-8.261	6.926	-9.421	-8.085
AHSA1	-8.635	-16.831	-20.461	5.375	-8.387	-9.021	-11.096	-14.344	-11.980	-9.394	-11.394	-9.408	-4.182	28.934	-19.161	-6.256	-9.149
AHSA2	-5.895	1.602	-5.659	-2.250	-2.761	-11.365	-2.250	-21.659	-6.600	-8.905	-9.389	-9.866	-8.265	-17.020	-17.882	-1.600	-5.368
AHSG	-22.340	-13.194	1.034	-8.159	-7.523	-9.952	-4.443	-29.046	-13.632	-18.629	-15.874	-11.646	-5.543	-12.842	-13.577	-19.027	-11.445
AHSP	-4.434	-2.230	-2.968	-3.051	0.495	-9.315	-2.985	-27.799	-12.716	-17.259	-9.790	-5.979	-5.092	-17.127	-14.058	-11.910	-3.005
AICDA	-16.293	-7.421	-8.726	-7.324	-8.339	-16.938	-11.213	-28.046	-7.583	-8.289	-8.140	-13.723	-4.501	-16.909	-20.344	-5.674	-9.429
AIDA						-4.817		-21.996	-14.663	-3.547	-11.807	-3.886	-2.198	-8.494	-15.400	-7.356
AIF1						-3.863		-51.558	-10.242	-8.818	-13.672	2.522	-7.697	-23.005	-12.840	-16.604
AIF1L	-14.900	-9.782	-19.242	-15.926	0.465	-21.042	-9.574	-42.702	-9.544	22.838	-8.800	-2.831	-7.950	-27.642	-18.039	-13.932	-6.770
AIFM1	-9.041	13.614	11.262	16.481	-0.776	-1.678	9.575	37.553	7.734	-17.392	17.046	5.351	-0.664	13.599	5.473	-10.245	11.796
AIFM2	-15.232	-3.346	-5.904	-6.874	-1.772	-15.326	-4.844	-31.511	-10.538	1.784	-6.302	-9.513	-5.179	-17.908	-14.184	-8.453	-0.963
AIFM3	-3.934	-13.451	-13.193	-5.271	-6.057	-4.021	-8.442	-29.991	-2.522	21.935	-3.323	-4.604	-6.936	-16.057	-16.716	-1.263	-6.128
AIG1	-16.834	-9.525	-17.349	-10.672	-3.767	-10.289	-9.786	-37.088	-10.828	-14.840	-14.422	-9.260	-4.464	-18.902	-13.106	-11.453	-1.205
AIM1	-15.470	-10.068	-13.695	-11.222	-9.406	-7.852	-10.485	-32.746	-6.224	-7.503	-7.213	-7.368	-4.815	-15.361	-8.493	-13.902	-4.632
AIM1L	-13.422	-4.119	-0.753	9.706	-0.307		-12.074										7.124
AIM2	-5.780	-3.104	-8.355	-9.973	-4.075	-9.140	-6.723	-36.798	-12.750	-15.491	-13.164	-10.361	-1.930	-13.611	-13.640	-12.306	-5.701
AIMP1	-12.603	-3.406	-12.510	-7.619	8.576	-11.517	-10.601	-33.468	-14.160	-17.567	-14.032	-7.807	-2.362	-16.080	-9.392	-12.869	-8.717
AIMP2	-11.234	-6.681	-7.258	-6.880	-7.308	-8.422	1.817	-28.318	-14.900	-18.307	-16.771	-7.856	-3.748	-9.405	-17.610	-13.580	-4.172
AIP	-12.714	-7.778	-18.373	-6.513	-0.315	-8.336	-15.214	-11.398	-8.394	-14.352	-0.625	-0.639	-5.021	-12.105	-7.057	-11.256	-17.917
AIPL1	-4.497	-2.324	-2.014	-0.443	2.052	-17.430	-7.219	-26.775	-10.248	-5.225	-7.589	-10.789	-9.445	-11.812	-14.454	-7.787	-1.020
AIRE	-15.310	-9.007	-16.861	-4.529	-6.309	-8.240	-6.503	-34.567	-12.710	-5.004	-7.122	-15.312	-6.580	-16.888	-16.657	-11.877	-9.782
AJAP1	-13.530	-5.563	-4.873	-17.097	-7.102	-13.746	-8.481	-31.964	-11.994	-7.658	-13.123	-13.115	-7.594	-18.574	-15.334	-12.148	1.300
AJUBA	-17.134	-11.916	-20.462	-21.817	-5.144	-24.319	-11.810	-59.588	-6.664	-8.036	-4.441	-20.404	-6.864	-33.512	-14.353	-10.577	-5.402
AK1	-20.919	-11.542	-2.765	-1.473	-3.157	-11.185	-2.922	-20.861	-13.314	-5.568	-1.863	-5.210	-3.241	-13.230	-14.101	-10.161	-11.417
AK2						4.632		-29.595	21.760	-6.521	16.607	-0.355	5.120	3.987	-1.625	7.317
AK3	-4.336	-1.410	-4.232	-2.945	-1.504	-0.824	-0.635	-15.236	-15.735	-15.238	-12.297	-0.526	-2.392	6.617	4.462	-13.082	-2.950
AK4						-2.376		-5.179	-10.763	1.394	-2.416	-0.555	-2.613	-2.634	-6.330	-3.187
AK5	-21.675	-7.527	-9.010	-11.603	-6.296	-18.324	-5.342	-25.923	-10.312	-8.781	-15.978	-8.632	-3.612	-15.924	-16.040	-12.692	-7.362
AK6						5.799		10.608	3.318	12.240	11.739	5.223	6.921	4.422	8.495	0.998
AK7	-20.362	-5.388	-21.507	-15.107	-11.224	-12.546	-14.115	-32.119	-10.357	-17.462	-9.734	-11.311	-4.477	-15.156	-12.027	-14.894	-6.616
AK8	-12.136	-11.443	-11.633	3.534	2.088	-6.959	-10.457	-12.704	-2.938	-10.790	-11.562	-11.035	-6.442	-12.519	-8.582	-8.419	-12.269
AK9	-18.211	-14.765	-18.709	-9.181	-9.646	-4.726	-5.634	-17.948	-3.536	-15.677	-10.491	-8.257	0.618	-9.413	-0.189	-12.184	-15.646
AKAP1	-7.233	-2.344	-19.925	-4.491	-6.176	-16.606	-13.429	-28.485	-2.476	-0.367	-3.227	-9.899	-2.768	-11.300	-8.783	-3.361	-11.398
AKAP10	-18.498	-13.746	-12.616	-6.290	-7.301	-13.833	-13.767	-15.272	-12.807	-10.238	-2.332	-8.561	-2.703	-9.908	-13.455	0.024	-11.044
AKAP11	-18.285	-3.576	-19.910	-2.229	-6.121	-4.613	-3.963	-26.651	-13.890	-15.459	-14.814	-2.924	-0.953	-17.218	-11.201	-16.817	-9.653
AKAP12	-18.943	-13.204	-12.152	-9.336	-12.532	-6.318	-13.198	-24.088	-9.103	-2.461	-5.048	-7.360	-4.310	-13.603	-9.377	-2.257	-5.663
AKAP13	-14.400	-12.754	-14.881	-13.684	-0.114	-7.405	-9.708	-17.949	-4.865	-11.611	-2.527	-8.585	-0.807	-10.241	-8.302	-10.515	-1.167
AKAP14	-0.731	-2.729	-8.661	-4.756	-1.810	-13.192	-2.532	-31.952	-14.469	-17.371	-14.115	-13.094	-4.467	-23.666	-22.666	-15.574	-0.729
AKAP17A						-12.525		-36.402	3.412	-5.915	-1.580	-6.368	-3.919	-12.980	-15.495	-0.696
AKAP2	-14.209	-10.271	-19.045	-5.013	-7.130	-10.135	-9.642	-29.469	-8.436	-14.983	-12.689	-11.740	-2.585	-19.022	-16.217	-9.233	-3.899
AKAP3	-14.708	-12.597	-20.248	-13.288	-9.202	1.558	-13.236	-5.648	-12.726	-15.566	-9.767	-3.534	0.995	-11.705	-2.686	-6.976	-8.404
AKAP4	-19.165	-14.353	-20.640	-13.651	-12.290	-3.566	-8.505	-23.567	-13.940	-20.212	-16.633	-3.989	-1.853	-6.634	-0.552	-19.676	-17.006
AKAP5	-0.572	-5.139	-7.768	-3.655	-5.786	-11.998	-2.774	-26.530	-9.887	-9.030	-14.031	-3.294	-4.488	-6.291	-11.055	-16.015	1.588
AKAP6	-22.910	-9.241	-13.430	-8.162	-6.717	-15.148	0.271	-35.354	-6.837	-3.490	-8.451	-10.699	-4.235	-16.415	-15.987	-1.795	-12.858
AKAP7	-7.146	-5.489	-14.814	-7.218	-9.936	-45.945	-8.743	-77.364	-14.634	-16.970	-11.876	-7.734	0.017	-32.094	-34.892	-12.387	-6.935
AKAP8	-8.372	-9.368	-17.804	-6.145	-11.462	-12.956	-5.238	-34.264	-11.088	-10.331	-4.906	-9.211	-0.219	-10.662	-12.990	-9.462	-10.893
AKAP8L	-14.376	-10.570	-12.111	-16.873	-6.236	1.118	-11.123	-26.389	-8.314	-0.538	-6.069	-1.000	1.152	-4.739	-7.192	-5.822	-10.487
AKAP9	-22.386	-9.138	-19.806	-14.240	-9.733	-8.965	-13.059	-10.106	-8.143	-8.736	-10.079	-5.201	-1.968	0.330	-7.049	-4.614	-13.340
AKIP1	-2.453	-10.870	-16.480	-8.254	6.395	-13.613	-9.701	-25.077	-13.412	-10.455	-9.206	-8.148	-3.741	-8.384	-13.171	-10.556	-11.479
AKIRIN1	0.383	-0.122	0.825	1.227	-1.793	-4.855	0.802	-12.376	-10.376	-13.268	-8.844	0.838	-0.092	-0.591	-1.423	-12.862	0.709
AKIRIN2	19.181	1.802	11.555	6.736	9.347	18.683	6.174	23.804	7.361	-2.913	12.407	2.128	-0.924	13.850	19.370	9.792	5.915
AKNA	-10.359	-11.524	-11.044	-11.738	0.659	-6.912	-7.726	-27.514	-5.093	-3.705	-7.427	-15.822	-5.533	-7.402	-6.963	1.837	-2.855
AKNAD1	-9.824	-2.006	-14.326	-0.128	3.005	-15.305	-7.455	-21.528	2.042	2.764	-1.277	-7.614	-1.551	-17.640	-17.917	0.497	-1.691
AKR1A1	-5.937	-11.178	-4.677	-12.445	-8.930	-17.809	-9.578	-34.152	-3.938	3.255	6.870	-12.888	-6.424	-19.638	-12.396	-2.719	-9.300
AKR1B1	-13.713	-7.858	-14.439	-12.288	-5.075	-11.659	-10.065	-24.194	-12.746	-5.181	-7.720	-6.609	1.401	-13.214	-14.283	-6.813	-6.107
AKR1B10						-6.238		-20.651	-14.612	-13.829	-16.030	-7.116	-2.867	-11.601	-6.597	-14.934
AKR1B15						-5.009		7.769	-6.622	-11.630	-14.339	9.143	9.320	16.819	1.688	-11.433
AKR1C1						-7.448		-16.461	-10.981	-7.375	-8.936	-4.825	-1.375	-8.848	-11.337	-7.606
AKR1C2						-7.025		-22.585	-10.055	-8.516	-10.298	-1.549	-2.911	-5.440	2.926	-18.632
AKR1C3	-7.682	-5.760	-7.725	-3.780	-0.149	-9.121	-4.532	-19.761	-12.111	-14.675	-13.267	-3.756	-5.647	-7.167	-9.136	-16.239	-3.022
AKR1C4	-3.179	-2.884	-2.925	-2.901	0.263	-9.618	-2.579	-19.336	-11.143	-19.511	-10.576	-0.795	-0.105	-15.033	-16.454	-16.366	-1.020
AKR1CL1	-12.283	-9.633	-15.521	-10.050	-8.241		-6.400										-10.829
AKR1D1	-14.304	-2.965	-7.344	-17.289	0.743	-5.296	-11.067	-18.056	-15.133	-7.359	-15.117	-4.019	3.933	-1.110	10.679	-16.221	-5.382
AKR1E2	-18.733	-11.281	-15.977	-12.799	-1.241	-14.751	-12.407	-30.193	-11.708	-10.151	-12.967	-3.697	-6.715	-11.967	-5.454	-13.213	-16.311
AKR7A2	-9.797	-7.893	-8.306	-8.111	-8.768	-13.885	-9.070	-30.718	-18.218	-14.715	-16.357	-3.940	-5.973	-20.177	-19.361	-9.006	-3.672
AKR7A3						-4.719		-27.435	-16.063	-9.974	-9.101	-9.081	-2.013	-9.909	-5.351	-14.135
AKT1	-10.069	-11.190	-14.269	-4.442	-7.842	-0.528	-4.189	-26.525	-7.459	-6.710	-8.298	-7.475	-0.448	-11.325	7.438	-0.647	-7.128
AKT1S1	-6.645	-2.677	-16.493	-13.727	-11.543	-12.785	-12.880	-27.717	-1.248	8.275	-10.333	-5.976	-3.980	-10.001	-10.728	3.210	-1.379
AKT2	-11.999	-12.049	-16.009	-12.551	-5.395	-7.116	0.246	-21.177	7.305	-0.752	-8.008	-0.743	-1.552	-6.915	-1.744	9.085	-9.941
AKT3	-18.425	-12.774	-18.678	-11.492	-12.122	-11.963	-15.374	-20.892	-11.680	-10.954	-18.122	-8.671	-2.817	-11.505	-2.094	-18.419	-0.903
AKTIP						6.832		-8.281	-9.743	-14.093	-9.293	7.123	-3.992	12.300	17.551	-10.425
ALAD	-21.829	-12.964	-10.364	-14.914	-9.773	16.077	11.026	-14.177	-2.852	-1.177	16.167	5.702	3.226	18.560	21.362	4.048	-12.461
ALAS1	-14.187	-2.842	-9.543	-6.877	6.024	6.318	11.249	-31.669	-4.021	-7.272	21.307	3.147	6.450	11.355	2.977	7.762	-8.999
ALAS2	-20.696	-15.755	-25.098	-3.030	-12.751	-13.295	-12.957	-24.278	-9.504	-16.205	-11.319	-8.021	-4.473	-13.394	-13.151	-13.152	-8.816
ALB	-10.405	-11.447	-9.262	-6.598	-4.931	-10.962	-11.582	-32.792	-17.989	-15.799	-15.706	-15.895	-4.101	-20.319	-16.215	-18.903	-11.058
ALCAM	-13.185	0.590	-11.914	-13.878	2.181	-16.764	-8.799	-23.639	-13.580	-14.641	-12.606	-5.894	-5.767	-11.401	-11.905	-16.551	-5.555
ALDH16A1	-13.004	-12.698	-19.646	-13.736	-12.524	-13.186	-14.562	-12.999	-10.102	-9.341	-12.403	-4.410	1.112	-17.722	-12.348	-10.144	-12.349
ALDH18A1	36.500	-12.044	3.599	-9.243	20.110	-15.174	21.096	-16.221	-9.021	14.527	26.582	-8.929	-3.695	-16.524	-16.507	20.599	-4.505
ALDH1A1	-19.100	-13.693	-13.261	-17.134	-15.807	-8.644	-8.960	-31.893	-14.667	-14.830	-16.613	-13.991	-2.814	-19.292	-12.485	-17.799	-10.636
ALDH1A2	-14.584	-8.746	-21.265	-12.562	-5.806	0.963	-5.443	-21.975	-17.418	-15.489	-6.111	-4.236	-2.217	-2.701	-3.053	-11.520	-11.621
ALDH1A3	-22.491	-11.713	-16.050	-16.082	-5.410	-8.792	-12.613	-34.164	-14.005	-10.607	-14.355	-7.201	-6.601	-18.548	-10.379	-12.217	-7.409
ALDH1B1	-11.422	0.523	-3.263	-9.936	1.014	-11.351	-3.608	-36.168	-7.809	6.437	-9.168	-13.107	-0.409	-16.306	-16.375	-6.530	-11.068
ALDH1L1	-8.626	-9.692	-12.861	-7.580	5.309	-13.464	-2.118	-29.583	-14.831	-2.851	-11.488	-5.723	-0.762	-15.689	-17.066	-13.199	-6.044
ALDH1L2	-13.746	-4.038	-18.101	-11.348	-9.742	-15.478	-8.605	-31.485	-12.101	0.716	-13.758	-11.146	-3.690	-17.894	-16.730	-7.726	-12.378
ALDH2	-13.596	-5.121	-13.023	-13.611	-8.503	-14.154	-12.057	-31.204	-11.455	-3.720	-3.712	-14.150	-2.344	-17.016	-14.269	-18.641	-2.623
ALDH3A1	-10.070	-4.528	-16.258	-10.848	-1.856	-13.643	-11.645	-28.987	-10.625	-9.971	-11.424	-11.775	-3.101	-17.559	-14.360	-11.963	-14.310
ALDH3A2	-19.361	-12.932	-23.546	-7.913	-5.851	-14.770	-14.062	-26.490	-17.022	-14.368	-14.523	-12.103	-5.153	-18.086	-13.028	-20.077	-16.498
ALDH3B1	-15.918	-8.177	-20.110	-13.550	-6.959		-7.086										-7.993
ALDH3B2	-7.142	-5.638	-9.028	-7.524	1.823	-12.255	-4.452	-34.103	-15.172	-3.723	-10.717	-8.521	-3.776	-16.169	-16.520	-11.394	-7.974
ALDH4A1	-10.549	-9.027	-17.317	-13.213	-9.089	-7.010	-7.684	-29.640	-11.679	-5.504	-17.836	-6.271	-1.689	-13.960	-14.762	-8.292	-14.655
ALDH5A1	-15.766	-3.234	-20.151	-10.537	-14.957	-16.954	-11.811	-29.626	-11.834	-9.648	-15.812	-7.556	-5.397	-11.878	-14.667	-16.756	-11.714
ALDH6A1	-15.614	-5.837	-19.082	-12.334	-6.348	-12.809	-3.921	-29.488	-7.891	-5.527	-5.514	-4.474	-4.727	-14.869	-14.686	-5.842	-12.907
ALDH7A1	-7.557	-13.420	-13.826	-17.008	-2.437	-7.985	-7.951	-26.608	-12.507	-17.467	-12.891	-8.032	-4.388	-10.926	-6.880	-15.188	1.075
ALDH8A1	-18.314	-16.777	-21.866	-14.576	-9.608	-15.677	-11.262	-30.353	-6.649	-8.793	-12.266	-9.041	-5.731	-16.850	-20.222	-2.619	-8.940
ALDH9A1	-19.657	-11.065	-9.897	-7.138	6.295	-1.571	-3.418	-18.977	-7.639	-9.066	-8.730	-0.533	-1.321	5.184	-3.701	-12.842	-11.979
ALDOA	18.152	8.864	1.049	8.088	11.397	1.519	10.659	49.013	32.288	15.499	31.918	1.672	9.597	9.258	4.138	3.461	11.156
ALDOB	-14.699	-14.661	-22.690	-6.996	-4.903	-14.893	-10.984	-35.122	-16.072	-15.724	-13.682	-11.451	-1.650	-16.434	-14.379	-14.592	-16.030
ALDOC	-7.428	-5.695	-21.975	-5.540	-2.866	-4.355	0.727	-13.337	-4.292	-14.048	-10.097	-6.507	-0.720	1.033	3.057	-7.991	-6.930
ALG1	45.015	20.633	50.539	31.356	11.286	15.776	20.314	36.888	11.627	7.897	16.555	9.924	8.207	20.347	18.817	7.132	33.140
ALG10						-4.113		-10.816	-9.696	-13.341	-11.964	-4.057	-3.725	-7.226	4.104	-14.685
ALG10B						1.203		3.429	-5.999	-8.151	-10.953	-3.004	-0.459	2.717	-7.192	-3.353
ALG11	13.308	20.278	19.367	12.956	11.669	0.671	10.752	29.090	10.471	13.519	7.358	10.772	3.388	3.225	6.601	11.506	10.648
ALG12	-12.295	0.420	0.344	-3.591	4.681	-18.789	12.993	-34.205	5.824	-11.145	-9.530	-7.391	-2.824	-14.854	-10.166	-16.802	-0.120
ALG13	20.584	9.019	14.886	13.289	12.997	6.048	4.490	26.760	-9.192	-3.997	-3.616	7.705	-0.014	10.248	28.036	-3.847	13.270
ALG14	11.367	22.195	11.823	21.622	10.534	20.048	17.517	37.298	15.661	5.151	10.305	7.767	10.147	21.254	19.198	2.117	16.692
ALG1L						2.205		21.441	-9.147	-15.665	-0.354	4.325	4.740	-0.173	7.611	-10.356
ALG2	26.317	23.660	26.246	19.276	15.042	40.779	10.359	53.965	20.712	22.825	22.866	6.237	10.918	45.212	32.866	11.094	10.897
ALG3	-12.797	-3.090	-8.727	-10.692	-2.412	-13.577	17.715	-7.604	-4.967	-8.334	-6.988	-8.616	-8.354	-1.393	-11.081	-3.494	-10.295
ALG5	-17.974	0.035	5.904	-1.956	4.970	-8.178	17.307	8.747	2.672	-19.913	-9.229	-9.528	0.975	-9.340	-7.563	-10.280	0.393
ALG6	-12.332	3.011	-0.297	-11.677	4.979	0.518	12.599	18.075	-0.680	-14.762	-7.863	-5.000	-4.476	-10.311	-2.384	-14.521	5.128
ALG8	2.839	3.560	1.259	-7.612	1.196	-1.316	4.838	2.411	-10.179	-5.349	3.044	-9.364	3.717	-2.565	0.446	-12.792	5.152
ALG9	-19.558	-5.425	-13.167	-8.685	0.887	-15.554	7.704	-22.302	7.500	-6.238	-8.217	-10.002	-6.850	0.675	2.211	-4.256	-12.376
ALK	-10.565	-13.038	-19.589	-5.538	-2.482	-15.757	-9.170	-30.097	-11.137	-7.643	-3.074	-7.969	-1.738	-9.684	-9.039	2.251	-8.198
ALKBH1	-2.483	-13.176	23.242	-9.545	6.188	-3.073	0.086	-21.667	-5.915	-13.102	-4.114	-3.521	-3.666	-14.704	-9.221	-2.733	4.562
ALKBH2	1.240	-7.882	-9.757	-7.132	-3.185	-13.061	-3.970	-28.340	-8.686	-13.389	-14.858	-13.440	-3.005	-13.246	-10.808	-12.368	3.544
ALKBH3	-18.053	-13.892	-19.696	-6.675	-2.715	-10.928	-12.739	-33.020	-10.128	-5.727	-10.745	4.179	-4.655	-16.215	-12.851	-15.454	-12.077
ALKBH4	-7.515	-1.040	-8.298	-11.947	-0.431	-9.653	3.985	-21.529	-14.620	-11.120	-11.008	-3.236	-4.569	-8.162	4.605	-17.528	-3.596
ALKBH5	-14.662	-6.920	-1.138	-7.800	-3.401	-10.588	-7.406	-18.703	-10.047	-7.025	-7.683	-12.240	-4.340	1.025	-4.174	-11.991	-3.576
ALKBH6	-2.165	-9.893	-14.164	-16.314	-9.344	-2.537	-10.757	-23.537	-7.513	0.169	-4.090	-4.942	-3.905	-15.373	-17.251	-2.768	-11.314
ALKBH7	-5.919	-1.242	-4.672	-14.906	-9.071	0.545	0.702	-25.691	-0.614	-15.522	-12.009	-5.069	-3.523	-10.555	-5.832	-6.541	-1.782
ALKBH8	-8.647	-5.313	7.554	-2.927	-10.279	-2.755	1.316	-25.430	-7.861	-14.496	-4.463	-0.241	0.634	-10.425	-15.222	-15.137	4.458
ALLC	-17.712	-10.264	-20.333	-12.946	-10.417	-7.609	-9.994	-27.558	-14.684	-7.724	-12.057	-7.972	0.501	-17.652	-4.896	-14.203	-16.231
ALMS1	-20.653	-1.705	-14.573	-13.584	-5.756	0.737	-11.945	-18.084	-1.957	-6.488	-6.352	-5.726	-2.496	-4.599	1.505	-4.624	-14.418
ALOX12	-8.396	-5.816	-6.476	-10.508	-9.666	-13.123	-8.236	-28.046	-10.734	-10.676	-7.953	-9.352	-2.367	-12.489	-10.014	-0.593	-9.528
ALOX12B	-20.174	-4.857	-21.379	-5.427	-6.974	-14.542	-9.959	-29.123	-17.460	-9.966	-13.488	-11.715	-4.396	-16.094	-9.741	-14.144	2.064
ALOX15	-6.832	-6.180	-18.500	-7.477	-13.018	-12.506	-11.385	-24.108	-11.772	-5.263	-5.872	-9.968	-5.654	-11.081	-8.756	-10.861	-12.587
ALOX15B	-8.150	-13.783	-20.866	-19.110	-6.838	-18.138	-9.101	-31.548	-8.968	-7.896	-2.392	-8.784	-2.008	-18.219	-13.545	-12.275	-11.553
ALOX5	-18.313	-14.642	-22.377	-7.495	-10.832	-2.265	-3.603	-24.335	-19.789	0.148	-12.514	-3.689	-3.151	-14.794	-0.512	-14.743	-5.928
ALOX5AP	-23.861	-16.950	-19.990	-13.979	-11.583	-9.258	-11.034	-31.307	-15.863	-14.121	-15.748	-8.521	-1.891	-14.980	-17.338	-15.313	-14.197
ALOXE3	-0.333	-6.955	3.910	2.490	2.119	-13.418	-0.124	-32.357	-14.680	-10.388	-9.026	-6.548	-0.403	-14.611	-12.045	-9.411	-9.535
ALPI	-7.897	-4.260	-13.455	-6.633	3.331	-9.168	-2.476	-31.561	-13.042	-13.095	-11.570	-9.599	-3.052	-10.494	-17.908	-16.602	-10.690
ALPK1	-13.358	-12.252	-21.126	-8.223	-7.000	-12.081	-16.067	-25.660	-14.277	-14.655	-9.936	-11.086	-2.291	-5.027	-9.746	-8.803	-1.558
ALPK2	-19.112	-13.054	-16.516	-17.759	-11.220	-9.872	-9.885	-36.593	-12.390	-12.987	-10.817	-12.682	-2.343	-14.359	-16.441	-14.034	-14.380
ALPK3	-10.515	-11.737	1.597	-10.979	-0.759	-6.083	-5.361	-17.851	-7.184	-12.341	2.784	1.040	-4.852	-12.439	-6.791	-12.429	2.937
ALPL	-13.191	-13.096	-21.969	-9.392	-9.767	-14.592	-13.491	-29.341	-7.380	-6.003	-5.132	-7.745	-2.976	-18.549	-16.119	-5.681	-16.306
ALPP						-8.327		-21.550	-3.423	-14.507	-8.408	-7.037	-1.234	-11.095	-9.732	-6.170
ALPPL2						-0.687		-19.641	-9.573	-17.557	-18.297	-2.138	-2.419	-8.562	-6.121	-15.922
ALS2	-16.491	-8.719	-13.755	-3.591	-9.849	-5.588	-3.671	-29.962	-10.904	-10.123	-13.155	-6.594	-4.442	-17.118	-3.512	-14.576	-5.991
ALS2CL	-16.022	-10.044	-14.204	-14.323	4.224	-12.442	-5.943	-48.949	0.335	12.776	0.400	-12.621	-4.829	-30.516	-15.616	7.307	-2.682
ALS2CR11	-20.614	-14.178	-11.790	-9.513	-6.602	-0.379	-9.937	-18.670	-19.214	-16.881	-11.077	-2.892	0.137	-2.520	-4.121	-16.797	-8.480
ALS2CR12	-17.913	-7.452	-13.419	-11.587	-12.789	-9.574	-1.635	-30.775	-9.077	-7.880	-6.945	-7.963	-3.019	-13.423	-17.019	-5.798	-12.119
ALX1	-20.262	-11.851	-24.206	-12.852	-7.275	-15.981	-14.676	-31.140	-12.214	-15.606	-13.209	-7.495	-4.769	-15.276	-10.190	-16.041	-7.109
ALX3	-10.247	-12.508	-11.848	-18.966	-11.009	-4.329	-10.673	-2.991	-9.680	6.668	-4.841	-8.301	-7.101	-10.701	-4.173	1.957	-8.915
ALX4	-10.738	-9.691	-12.324	-14.458	-2.243	-11.619	-4.210	-36.202	-14.767	-6.130	1.428	-11.177	-6.881	-16.933	-14.786	-11.653	-14.808
ALYREF	20.744	8.559	11.739	1.555	4.773	21.198	3.674	30.027	15.603	15.926	26.855	11.804	8.634	40.665	26.595	20.838	8.439
AMACR	-14.059	-10.866	-11.993	-5.812	-9.672	-5.386	-6.556	-27.415	-14.372	-19.634	-10.737	-6.372	-3.725	-13.551	-5.264	-16.450	-4.254
AMBN	-6.404	2.301	-12.348	-3.314	-2.686	-7.679	-9.181	-16.983	-4.803	-8.768	-7.341	-5.162	-2.834	-8.045	-11.455	-12.860	-8.481
AMBP	-10.496	-12.134	-12.508	-6.321	-10.839	-14.393	-9.720	-35.547	-12.485	-8.770	0.347	-10.289	-4.348	-19.690	-17.842	-10.884	-7.449
AMBRA1	-8.064	-3.831	-24.595	-12.095	11.787	8.586	-15.838	-36.782	-14.758	7.771	-13.608	-14.428	-2.447	3.879	-23.221	-19.466	-6.258
AMD1	-1.068	2.061	8.288	3.838	0.004	24.756	3.896	26.998	0.146	-5.313	7.384	4.586	-3.542	13.031	26.158	2.074	-1.088
AMDHD1	-10.409	-6.882	-14.330	-10.922	-3.353	-11.059	-4.965	-27.863	-7.656	-8.542	-7.041	-14.866	-7.087	-17.162	-9.413	-10.286	-4.438
AMDHD2	2.790	-10.012	-21.154	-10.236	-3.916	-11.554	-7.094	-24.590	-2.440	-4.083	4.187	-3.924	-0.534	-10.082	-7.213	0.301	7.248
AMELX						-13.808		-39.487	-9.115	-12.321	-9.724	-12.327	-1.065	-22.329	-17.898	-8.559
AMELY	-4.381	-2.891	-4.604	-3.730	-2.844	-14.863	-2.984	-33.358	-11.590	-12.009	-13.715	-12.162	-6.255	-12.291	-15.937	-4.370	-3.008
AMER1	-13.580	-13.679	-19.783	-11.958	-13.078	-14.237	-9.592	-1.091	-14.511	-8.540	-12.322	-6.527	1.167	-17.318	-11.235	-12.501	-13.250
AMER2	-10.481	-14.650	-14.601	-19.106	-12.142	-7.809	-4.404	-26.057	-1.607	-7.705	-6.923	-11.272	-5.338	-8.342	-11.081	-4.136	-16.238
AMER3	-16.073	-12.280	-11.682	-7.852	-8.185	-6.777	-10.420	-25.917	-4.251	0.155	-7.641	-4.241	-5.470	-14.434	-8.663	-7.240	-6.419
AMFR	5.506	-14.260	-23.306	-12.331	-6.281	3.615	-11.774	-20.109	-11.867	-15.144	-9.047	-8.655	-1.737	-5.749	-10.480	-11.316	-7.435
AMH	-1.167	-4.680	-15.344	-3.171	-12.674	-10.175	4.299	-24.698	-2.704	-7.101	-7.330	-7.709	-4.326	-13.871	-15.723	-7.391	0.430
AMHR2	-12.380	-5.717	-18.754	-4.268	-2.049	-6.644	-4.250	-27.131	4.619	5.551	3.768	-9.706	0.507	-18.542	-11.841	4.743	-13.908
AMICA1	-19.463	-11.757	-14.381	-7.903	-6.634	-11.783	-11.439	-30.988	-6.917	-3.255	-5.019	-9.612	-5.664	-15.363	-19.859	-13.265	-13.065
AMIGO1	-8.953	-3.457	-5.204	-2.824	-1.793	-3.961	-1.057	-29.645	-7.956	-1.203	-6.357	-15.025	-6.280	-13.468	-12.536	-9.493	-8.400
AMIGO2	-9.941	-1.153	-15.934	-12.472	-4.822	-14.816	-4.980	-27.866	-9.648	-12.311	-3.758	-15.818	-4.543	-18.493	-12.184	-15.147	-2.314
AMIGO3	-10.290	-8.405	-10.518	-0.731	-2.377	-14.042	-5.613	-26.422	-8.616	-10.969	-10.346	-9.998	-6.671	-7.240	-13.651	-10.949	-7.589
AMMECR1	-22.897	-8.943	-25.570	-16.662	-5.520	-9.531	-11.040	-37.307	-13.299	-13.670	-12.587	-10.510	-3.695	-20.766	-12.686	-17.577	-14.654
AMMECR1L	-13.349	-11.274	-12.586	-13.459	-7.614	-5.745	-9.423	-27.309	-12.655	-11.583	-15.417	-11.241	-6.444	-16.428	-12.720	-17.975	-8.483
AMN	-9.721	-0.140	-15.270	-15.090	-12.456	-4.600	-2.691	-14.073	-9.188	-6.383	-8.772	0.060	-2.747	-11.036	0.199	-4.865	-8.934
AMN1	-7.615	-3.333	-1.294	-5.855	-5.764	-12.335	-4.236	-28.853	-8.456	-15.610	-11.973	-10.412	-4.981	-18.779	-17.197	-11.320	-3.556
AMOT	-21.561	-9.149	-18.820	-13.490	-7.014	-16.283	-7.540	-25.663	-11.937	-14.220	-8.538	-6.940	-8.724	-18.020	-4.024	-13.518	-9.294
AMOTL1	-6.327	-11.220	-19.903	-13.120	-9.133	-4.707	-6.146	-23.078	0.878	-0.292	-4.539	-7.904	-1.294	-10.293	-2.741	-4.991	0.551
AMOTL2	-21.642	-11.883	-13.051	-13.441	-8.107	-8.692	-9.981	-35.862	-9.206	-3.515	-11.398	-9.765	-6.073	-17.754	-16.794	-10.366	-18.009
AMPD1	-18.079	-10.728	-16.858	-16.198	-7.427	-8.532	-13.752	-21.298	-3.890	3.640	-7.958	-8.033	-6.538	-14.303	-10.041	-8.549	-4.050
AMPD2	-11.470	-10.292	0.446	-8.239	-4.817	-10.195	1.411	-27.987	-9.262	-4.626	-7.799	-10.027	-7.403	-16.097	-15.895	-10.139	-1.544
AMPD3	-14.425	-10.073	-19.397	-5.873	4.732	-11.126	-13.565	-34.735	-8.014	-10.344	-2.141	-5.359	-6.470	-15.688	-12.509	-11.387	-11.300
AMPH	-13.905	-5.603	-7.220	-6.202	-4.568	-12.737	-9.138	-29.628	-10.092	-11.454	-6.967	-10.972	-4.211	-10.632	-10.916	-13.275	-10.581
AMT	-13.865	-3.354	-0.782	-3.146	-1.504	4.739	-6.867	-29.642	-11.386	-16.132	-13.560	-0.296	-2.162	-10.318	-5.282	-17.888	-10.953
AMTN	-16.351	-6.518	-12.675	-10.247	-1.687	-9.362	-11.008	-28.680	-7.985	-16.163	-10.814	-8.927	-4.739	-16.011	-16.659	-19.332	-7.018
AMY1A									0.411	-3.187	-12.936					-5.620
AMY1B						1.149		-2.772	0.413	-3.190	-12.970	-0.949	-1.565	1.174	-0.751	-5.642
AMY1C									0.446	-3.176	-12.967					-5.636
AMY2A						4.865		-8.309	-6.727	-13.552	-16.373	2.620	-2.732	-6.036	3.696	-13.533
AMY2B						-2.930		-6.915	-6.671	-11.270	-10.934	-1.747	-0.695	-3.050	-3.889	-10.274
AMZ1	-9.231	2.478	-13.437	-12.210	-6.099	-13.084	4.988	-25.644	-16.278	-17.797	-14.811	-12.151	-6.178	-12.545	-14.510	-10.867	-7.637
AMZ2	-3.505	5.011	-2.191	2.479	-2.768	2.173	0.969	-18.484	-15.661	-12.563	-8.890	1.762	0.319	-8.109	-10.697	-15.487	-0.599
ANAPC1						12.713		38.615	-0.162	1.143	-3.340	14.675	2.040	17.831	16.342	0.481
ANAPC10	3.265	3.830	3.526	4.437	3.929	27.644	-1.500	53.926	5.992	13.725	2.862	9.927	6.795	35.808	22.376	14.668	1.923
ANAPC11	7.510	5.211	4.322	-7.522	-0.983	21.267	1.681	22.440	22.083	26.867	20.508	6.745	7.245	17.023	17.732	30.925	-1.698
ANAPC13	-8.829	9.612	-3.867	-2.354	-1.508	-3.752	4.828	-9.889	-8.724	-0.643	-0.758	-2.332	-4.551	-10.748	-8.915	-8.615	0.339
ANAPC15	-9.511	5.251	7.145	-2.064	1.304	-3.977	-3.929	7.519	-7.839	10.260	7.391	4.198	-0.655	-1.368	9.312	6.023	1.271
ANAPC16	-5.469	-4.290	-5.331	-3.538	-3.936	-15.535	-3.788	-18.268	-13.003	-7.884	-4.937	-8.775	-1.795	-14.359	-13.719	-14.156	3.024
ANAPC2	30.217	23.827	34.112	17.722	15.905	9.810	23.367	23.881	15.792	27.791	20.856	14.787	0.817	13.692	13.014	27.409	19.760
ANAPC4	15.775	28.218	39.403	23.785	15.970	25.551	13.119	24.507	13.705	15.585	13.917	11.383	5.664	31.160	24.108	9.798	10.226
ANAPC5	36.029	24.848	41.508	42.285	15.841	12.678	15.228	32.926	14.914	24.055	18.370	6.866	3.811	14.287	24.171	11.778	22.023
ANAPC7	-1.705	-4.625	-18.928	-2.210	-3.933	-13.586	-2.209	-29.739	-10.753	2.588	9.063	7.258	-3.361	-11.656	-10.869	-9.524	-10.799
ANG	-1.692	-3.621	-3.885	-8.915	-8.802	-8.131	-3.885	-25.748	-6.228	-2.747	-5.291	-4.462	-1.152	-11.436	-5.174	2.894	-4.065
ANGEL1	-12.270	-14.976	-26.797	-11.821	-9.119	-3.947	-7.429	-22.162	-14.367	-7.815	-5.959	-11.412	-4.714	-13.552	-10.227	-5.641	-6.097
ANGEL2	-11.461	-8.845	-9.145	6.756	-6.394	-9.725	-0.860	-20.838	-10.262	-5.197	-17.244	3.435	-5.366	7.362	11.835	-11.518	-13.791
ANGPT1	-13.784	-1.799	-14.975	-10.142	-6.382	-3.575	-8.902	-15.223	-12.921	-11.982	0.328	5.307	-3.089	-12.537	-8.329	-12.777	-9.350
ANGPT2	-17.798	-9.121	-21.371	-13.427	-5.882	-11.619	-9.596	-34.626	-12.263	-14.933	-11.079	-6.635	-1.839	-9.107	-5.370	-13.140	-10.573
ANGPT4	-21.394	-8.363	-14.247	-10.947	-10.274	-16.494	-6.656	-35.798	-9.169	-20.025	-9.174	-9.421	1.671	-16.254	-14.880	-17.341	-16.178
ANGPTL1	-17.941	-15.259	-17.040	-9.902	-4.256	-3.565	-11.848	-31.494	-12.831	-11.644	-15.691	-6.807	0.940	-14.173	-13.800	-13.547	-11.875
ANGPTL2	-13.097	-10.132	-18.082	-15.904	-7.898	-10.457	-7.899	-22.198	-9.283	-8.197	-9.070	-13.621	-6.968	-10.614	-8.241	-12.319	-15.757
ANGPTL3	-20.610	-9.612	-15.317	2.202	-1.871	0.313	-11.394	-20.461	-13.438	-19.344	-14.251	4.376	1.947	-8.771	10.595	-16.007	-5.407
ANGPTL4	-7.061	-5.261	-24.954	-12.557	0.522	-5.979	-7.504	-23.200	-8.574	-1.449	-8.375	-6.794	-3.948	-13.866	-14.336	-3.242	-7.618
ANGPTL5	-7.166	6.322	-7.238	-3.273	2.759	-3.343	-4.414	-5.510	-16.523	-14.918	-13.745	1.151	-1.171	-2.181	-2.906	-17.961	3.308
ANGPTL6	7.960	5.647	-11.842	2.080	3.504	-13.111	-10.015	-32.972	-9.750	-12.400	-8.684	-10.419	-3.163	-9.136	-9.979	-10.021	-4.223
ANGPTL7	-12.269	-10.424	-22.744	-14.465	-6.026	-14.088	-11.668	-35.556	-5.357	-10.800	-6.819	-12.771	-0.018	-19.202	-18.320	-5.752	-11.022
ANHX	-2.769	-10.045	7.766	10.145	-4.483	-2.775	0.674	-22.522	-12.118	-9.587	-12.304	-12.976	-4.945	-16.421	-16.650	-18.915	-9.847
ANK1	-21.224	-14.206	-10.229	-15.293	-12.360	-36.741	-11.339	-77.475	-15.602	-9.826	-12.704	-18.660	-9.143	-29.738	-20.180	-19.500	-11.798
ANK2	-20.864	-10.044	-11.915	-13.073	-12.342	-6.749	-14.211	-24.737	-4.987	-0.743	-4.137	-13.092	-5.231	-12.938	-5.469	-7.328	-9.444
ANK3	-12.110	-13.407	-10.459	-11.794	-1.860	-9.468	-12.891	-28.657	-13.797	-6.636	-11.288	-11.022	-3.979	-6.483	-9.929	-12.812	-13.827
ANKAR	-17.330	-14.486	-10.774	-10.258	1.906	-6.657	-8.508	-18.953	-19.022	-15.866	-16.454	-11.253	-5.618	-18.083	-10.447	-14.880	-9.313
ANKDD1A	-8.927	-6.035	-11.568	-7.382	2.073	-8.766	-10.090	-32.368	-12.246	-4.064	6.166	-7.576	-2.522	-17.934	-9.277	-8.274	-3.556
ANKDD1B	-19.273	-10.410	-16.989	-17.391	-8.660	-14.979	-14.931	-24.808				-13.611	-5.164	-16.357	-15.470		-15.087
ANKEF1	-22.721	-16.391	-25.407	-17.643	-15.047	-10.015	-10.307	-28.707	-8.149	-16.353	-12.293	-5.784	-1.252	-15.862	-13.438	-14.854	-16.373
ANKFN1	-18.482	-8.815	-14.965	-11.447	-7.972	-15.923	-15.517	-33.782	-12.773	-12.945	-10.688	-7.212	-1.204	-17.941	-14.586	-11.174	-11.214
ANKFY1	-16.467	-7.368	-20.668	-13.896	-10.805	11.555	-0.515	1.334	-13.990	-13.071	8.188	7.824	-2.790	-10.255	-1.839	-4.734	-7.503
ANKH	-20.773	-12.182	-16.206	-11.185	-7.697	-8.250	-3.329	-25.166	-12.420	-12.219	-8.102	1.300	-6.773	-12.322	-1.997	-0.757	-13.346
ANKHD1	-12.509	-9.149	-14.271	-12.370	-8.521	-5.367	1.693	9.997	-6.449	-12.080	-6.500	-5.647	-0.211	-11.385	-4.161	-10.248	-9.510
ANKHD1-EIF4EBP3						-10.928		16.575	-12.252	-2.306	0.232	-5.417	3.787	-13.339	-6.758	-0.732
ANKIB1	-14.032	-4.157	-14.426	-4.608	-3.783	19.223	-4.360	2.593	-17.579	-8.055	-9.227	-5.919	0.213	-16.029	-11.360	-7.345	-8.904
ANKK1	-17.748	-13.513	-20.351	-5.240	-2.143	-10.551	-7.016	-33.233	-9.893	-6.166	-13.733	-10.603	1.766	-11.767	-15.717	-14.095	-7.629
ANKLE1	-17.714	7.592	-14.566	-6.022	-1.875	-2.586	-10.769	-21.755	-2.930	6.660	-3.475	-1.136	-2.690	-14.608	-5.633	1.470	-7.123
ANKLE2	32.748	2.726	26.393	11.049	1.052	25.210	2.177	29.279	16.529	13.193	12.999	5.359	-1.358	39.830	32.317	22.576	19.492
ANKMY1	-7.766	2.614	-17.889	-14.185	-4.877	-7.027	-7.977	-28.502	-15.591	-11.368	-10.063	-3.716	-0.631	-10.096	-10.998	-13.455	-11.472
ANKMY2	-19.974	-11.419	-17.008	-16.013	-8.671	-12.431	-7.765	-9.862	-11.238	-15.634	-13.947	-8.199	-3.573	-10.093	-6.602	-14.733	-15.729
ANKRA2	-17.445	-4.178	-21.758	-12.195	-6.164	-9.133	-15.214	-14.225	-4.132	-12.950	-12.943	-4.637	1.337	-11.597	-8.873	-8.529	-6.029
ANKRD1	-23.191	-9.162	-12.671	1.496	3.056	-3.457	-2.290	-13.753	-12.674	-14.851	-8.552	-7.375	-2.594	-11.924	-11.378	-9.286	-1.723
ANKRD10	-16.780	-10.587	-19.863	-11.887	-14.636	-15.028	-15.643	-33.738	-11.188	-10.302	-13.126	-9.420	-3.230	-14.784	-12.182	-9.633	-10.499
ANKRD11	-15.114	3.830	-14.957	13.821	-6.964	-8.805	0.316	8.227	-7.427	16.795	4.262	-5.929	-7.156	-7.660	-12.383	0.980	10.703
ANKRD12	-20.271	-8.361	-17.718	-12.815	-3.339	-10.244	-6.431	-23.056	-12.468	-15.195	-14.746	-8.653	-5.085	-9.747	-18.190	-12.288	-9.785
ANKRD13A	-14.139	-1.878	-14.270	-8.775	-7.399	-0.503	-6.446	-19.640	-13.955	-3.367	-10.516	-5.515	-7.333	-11.074	-6.091	-13.383	-6.374
ANKRD13B	-4.443	3.494	-0.111	-14.402	-7.149	-12.398	0.692	-26.168	-13.003	-11.051	5.587	-7.560	-4.391	-17.055	-12.408	-5.171	7.238
ANKRD13C	-19.198	-6.263	-20.486	-8.228	1.025	-5.479	-11.886	-28.050	3.968	-3.308	-5.532	-7.147	-5.854	-11.751	-8.599	6.712	-15.134
ANKRD13D	-17.211	-15.733	-17.904	-4.685	2.562	-10.371	-5.044	-26.290	-3.034	-3.824	-9.744	-7.020	-4.739	-10.382	-3.880	-1.153	-8.982
ANKRD16	-3.607	-9.187	-12.877	-3.025	-0.329	-13.869	-2.804	-34.198	-18.876	-13.793	-12.826	-9.139	-8.120	-16.343	-15.087	-13.408	-11.010
ANKRD17	-2.902	-0.701	-11.613	-8.240	2.270	-3.385	8.817	-0.611	-8.945	-18.773	-6.944	-3.826	2.250	-17.725	-8.896	-16.305	-3.650
ANKRD18A	-10.907	-4.941	-5.895	-9.552	-5.857	-2.622	-7.795	-27.918	-3.322	-11.763	-7.940	-2.751	-3.720	-1.065	-9.971	-7.588	-8.710
ANKRD2	-23.961	4.754	-15.452	2.244	4.765	-7.845	-1.739	-31.919	-13.887	-7.971	-12.672	-9.649	-1.762	-5.068	-8.432	-14.973	-3.312
ANKRD20A1									-1.752	-3.311	-4.266					5.581
ANKRD20A2									3.048	1.687	-0.777					5.282
ANKRD20A3									3.057	0.946	-0.783					5.610
ANKRD20A4									2.543	-0.573	0.918					5.312
ANKRD22	-20.133	-13.981	-12.461	-14.290	-9.619	-15.403	-11.541	-8.832	-16.031	-16.570	-14.756	-1.752	-2.324	0.262	-6.362	-9.132	-10.148
ANKRD23	-19.751	-2.033	-19.318	-3.960	-2.361	0.018	-3.265	-17.595	-10.043	-0.814	-5.442	-8.906	-1.890	-8.149	-10.618	-6.765	-8.376
ANKRD24	-11.298	-1.539	-8.921	-6.028	-10.675	-9.423	-4.433	-28.981	-8.859	-4.567	-6.279	-7.112	-3.296	-13.780	-14.219	-8.481	-8.112
ANKRD26	-19.891	-15.462	-17.918	-11.402	-10.473	-12.738	-13.663	-31.856	-16.524	-15.458	-12.095	-4.127	1.451	-14.030	2.575	-9.575	-10.687
ANKRD27	-9.723	-13.887	-16.230	-14.975	-9.623	-4.852	-8.784	-33.635	-10.474	-10.753	-2.022	-9.674	-4.958	-18.470	-9.887	-4.726	-6.846
ANKRD28	-18.767	-13.167	-21.495	-11.061	-5.500	-14.801	2.092	-24.686	-15.382	-13.009	-18.052	-7.769	-3.088	-18.464	-11.576	-17.078	-5.812
ANKRD29	-6.117	-10.766	-24.364	-10.564	-7.037	-13.407	-9.655	-32.943	-14.777	-8.855	-11.059	-11.732	-5.474	-20.490	-18.396	-10.706	-14.736
ANKRD30A	-4.243	-2.847	-4.299	-2.591	-2.875	-0.575	-1.501	-14.054	-12.191	-11.283	-15.543	-0.200	-3.636	-14.591	-12.445	-14.656	-2.662
ANKRD30B	-11.461	-8.685	-9.639	-4.576	-7.601	-8.876	-6.910	-17.659	-13.055	-18.152	-15.531	-10.261	-1.828	-1.693	-13.005	-14.433	-7.301
ANKRD31	-17.929	-8.355	-16.872	-14.821	-6.450	-13.611	-8.942	-14.977				-8.452	-3.912	-17.178	-9.340		-5.849
ANKRD32	-9.206	-10.029	-5.962	-5.990	9.003	-1.860	-8.830	-5.950	-8.883	-12.019	-16.744	0.085	0.729	4.275	-12.335	-15.661	-11.662
ANKRD33	-8.420	-8.457	-10.064	-16.480	1.268	-12.692	-8.745	-26.750	-11.299	-3.825	-3.890	-13.830	-7.690	-13.958	-14.181	-2.762	-10.163
ANKRD33B	-21.331	-10.297	-14.022	-13.466	-8.921	-9.339	-14.089	-20.699	-6.330	-3.457	-8.313	-5.007	-5.106	-7.052	-4.863	-7.066	-4.601
ANKRD34A	-19.640	-10.789	-11.800	-15.668	-11.499	-6.753	-8.667	-23.958	-14.192	-5.946	-4.613	-9.880	-5.673	-17.561	-10.760	-9.608	-15.321
ANKRD34B	-17.987	-8.476	-7.133	-2.277	-6.741	-5.122	-8.942	-23.196	-12.933	-13.353	-11.745	-3.836	5.324	-12.276	-8.292	-15.940	-7.955
ANKRD34C	-20.720	-9.576	-17.892	-17.145	-11.103	-15.705	-13.520	-27.263	-13.051	-7.913	-2.066	-4.576	-5.432	-14.785	-9.970	-5.352	-13.035
ANKRD35	-9.853	-5.949	-11.898	-11.057	0.220	-8.734	-11.203	-21.606	1.240	-4.072	-5.477	-9.113	-2.424	-11.219	-10.617	-1.596	-3.669
ANKRD36						1.026		9.908	-10.884	-13.073	-8.314	2.959	0.680	4.139	-1.494	-16.668
ANKRD36C	-7.477	8.919	-1.488	-0.600	-0.711		0.311										-3.918
ANKRD37	-3.019	-10.160	-16.389	-12.432	-4.140	-13.465	-5.047	-32.544	-13.912	-19.191	-16.920	-9.768	-4.947	-15.242	-16.399	-17.287	0.699
ANKRD39	-18.106	-11.690	-13.199	-14.145	-7.487	-11.755	-8.538	-32.628	-11.300	-9.078	-7.083	-9.811	-6.540	-12.748	-15.474	-7.446	-7.665
ANKRD40	-9.288	-7.478	-15.584	-10.681	-8.924	-9.912	-9.269	-29.398	-7.503	-13.049	-8.253	-4.373	0.622	-11.374	-6.890	-6.147	-4.718
ANKRD42	-9.407	-5.373	-15.488	-2.090	-0.196	-10.667	-6.445	-22.309	-11.360	-12.394	-15.572	-8.818	-2.438	-13.857	-13.237	-8.396	-7.710
ANKRD44	-15.887	-11.602	-19.719	-7.460	-2.414	-16.803	-4.925	-32.509	-9.153	-9.712	-12.583	-12.414	-2.235	-18.072	-15.354	-16.613	0.923
ANKRD45	-10.454	-4.580	-9.416	-6.489	-4.246	-18.945	-6.274	-32.846	-10.394	-16.763	-15.453	-12.875	1.527	-19.306	-16.456	-12.119	-4.329
ANKRD46	-21.796	-15.028	-20.211	-9.624	-10.008	-10.139	-14.624	-20.097	-9.806	-12.628	-11.213	-2.472	-1.576	-10.578	-13.571	-15.215	-14.111
ANKRD49	-2.593	6.379	7.536	6.236	2.470	-3.178	6.429	7.532	-15.402	4.346	11.275	5.645	4.732	-1.145	20.746	-9.624	2.382
ANKRD50	-18.867	-7.741	-20.041	-7.660	-2.192	-9.670	-9.639	-27.466	-7.559	-13.058	-12.100	-13.568	2.878	-12.135	2.809	-8.029	-7.687
ANKRD52	2.988	7.952	5.506	6.707	3.978	-11.809	6.477	-20.103	9.361	-4.905	12.787	-12.187	-5.697	-12.081	-8.475	-5.393	6.674
ANKRD53	0.210	4.242	-8.978	-8.591	1.706	-15.384	-0.742	-31.538	-12.726	-12.936	-2.856	-13.483	-5.715	-14.371	-11.166	-8.957	-7.649
ANKRD54	-6.350	-9.267	1.356	-11.955	-3.522	1.983	-8.123	-29.738	-9.749	-12.256	-14.322	-2.664	-2.114	-7.905	-9.486	0.916	-8.733
ANKRD55	-23.948	-13.959	-16.994	-13.923	-6.806	-14.610	-15.185	-35.449	-6.387	-13.473	-4.952	-8.024	-2.028	-9.282	-20.304	-11.767	-6.746
ANKRD6	-16.808	-16.475	-18.978	-14.541	-5.522	-2.369	-12.591	-30.014	-8.515	-7.485	-16.431	-8.246	-2.955	-8.648	-9.730	-6.535	-14.450
ANKRD60	-10.749	1.438	-15.300	-11.615	8.593		-10.473										-4.329
ANKRD61	-14.461	-7.665	-20.108	-5.913	-7.918	-11.936	-8.677	-34.849				-12.962	-3.868	-15.595	-12.580		-8.078
ANKRD62	-13.685	-7.097	-16.024	-11.003	-5.142	-14.112	-10.161	-23.898				-5.951	-6.843	-21.270	-11.781		-6.679
ANKRD63	4.714	-2.930	-13.297	-5.792	1.877		0.330										6.051
ANKRD65	-6.847	-0.971	-21.131	-13.770	-10.553	5.713	-13.508	-11.431	-11.354	3.658	-7.462	-0.965	2.266	-4.155	-17.891	-11.579	-13.335
ANKRD66	-24.203	-16.537	-21.457	-12.952	-0.566	-17.889	-13.933	-30.622	-11.605	-8.456	-10.877	-9.616	-5.250	-18.061	-19.412	-15.761	-10.304
ANKRD7	-7.041	-3.675	-7.332	-6.738	-3.276	-6.864	-5.533	-11.141	-14.090	-18.406	-14.242	-0.188	-1.823	-10.413	-11.521	-16.744	-4.804
ANKRD9	-4.727	-10.316	-15.598	-9.245	-9.685	-15.043	-8.941	-27.732	-1.058	-7.161	-11.227	-11.332	-6.901	-15.049	-6.171	-1.928	-13.040
ANKS1A	-20.693	-12.847	-20.154	-18.663	-8.754	-14.803	-16.185	-35.254	-8.595	1.227	3.133	-10.375	-3.388	-14.809	-16.564	1.173	-16.042
ANKS1B	-1.089	-14.445	-15.824	-11.551	-15.201	-39.047	-13.541	-87.667	-12.552	-14.164	-14.812	-18.748	-12.135	-54.441	-35.644	-12.570	-5.869
ANKS3	-2.169	-6.578	-11.506	-3.342	4.608	-7.407	-12.962	-32.459	-5.869	-2.348	-4.984	-11.670	-4.824	-10.064	-13.854	-2.122	-2.196
ANKS4B	-7.817	-10.998	-14.425	-3.070	-7.067	-15.542	-6.449	-36.200	-12.812	-12.687	-8.703	-11.031	0.170	-19.549	-18.183	-18.512	-8.589
ANKS6	-17.655	-11.527	-20.641	-10.144	-10.316	-13.079	-8.192	-32.104	-10.683	-11.177	-5.052	-5.184	-3.053	-17.150	-12.670	-7.073	-8.707
ANKUB1	-10.251	-8.259	-12.933	-2.928	-10.436		-8.732										-9.764
ANKZF1	-11.622	-9.069	-22.291	-16.118	-9.736	-11.119	-11.046	-27.250	-9.834	-14.477	-10.397	-6.064	-2.485	-6.186	-11.802	-12.581	-0.095
ANLN	0.891	2.263	5.110	1.405	-8.241	4.864	-3.096	1.925	-4.949	-6.140	9.147	5.764	3.420	8.327	4.051	-8.243	4.533
ANO1	-11.526	-4.191	-14.763	-16.613	-10.357	-16.812	-13.973	-32.865	-13.084	-3.518	-6.023	-8.859	-7.171	-9.723	-15.600	-3.927	-8.955
ANO10	-22.825	-15.802	-14.275	-17.917	-6.066	4.400	-12.468	-22.105	-9.783	-10.604	-13.681	-11.019	-0.067	-15.869	-12.925	-15.829	-11.256
ANO2	-14.633	-11.068	-19.895	-19.346	-11.428		-13.676		-5.894	-5.775	-0.809					-2.860	-12.704
ANO3	-16.715	-12.146	-24.363	-11.877	2.086	-10.662	-9.176	-15.199	-10.171	-15.630	-11.702	-10.520	-3.299	-5.723	-9.472	-14.623	-9.673
ANO4	-12.375	-6.332	-18.098	-3.195	-5.225	-15.468	-12.157	-33.624	-1.397	-6.118	-10.087	-12.306	-6.744	-16.342	-15.720	-12.363	-14.355
ANO5	-23.278	-11.492	-14.344	-4.179	-12.153	-9.451	-8.994	-31.556	-13.973	-12.900	-9.204	-9.742	-0.405	-13.458	-13.166	-7.060	-13.283
ANO6	-22.898	-11.759	-16.491	-7.980	-4.917	-15.686	-7.373	-30.605	-15.051	-11.840	-13.095	-8.129	-4.999	-14.953	-11.502	-12.587	-14.053
ANO7	-18.956	-4.857	-25.541	-16.057	-11.254	-11.622	-10.528	-29.599	-9.405	-7.853	-1.327	-8.489	-1.317	-16.215	-16.319	-3.581	-13.555
ANO8	-16.519	-11.556	-9.075	-9.211	-6.411	3.919	-9.725	-16.666	-10.725	-0.889	-14.527	-5.074	-4.839	-2.720	-4.450	-1.755	-10.298
ANO9	-6.778	-1.203	-17.964	-11.650	-2.868	-8.577	-7.971	-35.295	-10.605	-13.240	-8.070	-11.147	-7.190	-11.140	-9.702	-7.058	-8.779
ANP32A	-4.989	-2.030	-0.120	-3.352	-0.194	-12.666	0.896	5.378	-4.300	-10.156	-6.566	6.075	0.634	14.647	-7.600	-3.414	1.795
ANP32B						-2.174		-8.113	-5.195	-13.675	-6.435	9.553	2.292	-0.415	1.080	-3.950
ANP32D						-4.152		-14.485	-11.305	-11.673	-14.546	-7.094	-3.525	-13.495	-9.684	-10.120
ANP32E	-15.265	6.678	-14.809	-0.329	5.575	-19.722	-5.946	-30.792	-2.671	-5.961	-8.461	-3.598	-2.413	-13.765	-0.338	2.349	-6.048
ANPEP	-14.504	-17.057	-2.182	-5.336	-8.543	-14.813	-9.732	-31.527	-14.750	-8.462	-14.449	-12.644	-5.288	-13.888	-17.333	-5.308	-12.754
ANTXR1	-10.438	-2.492	-17.885	-14.088	-11.658	-14.292	-4.430	-25.240	-14.425	-17.224	-9.834	-6.509	-2.433	-16.963	-18.011	-11.881	-11.213
ANTXR2	-23.366	-6.742	-19.295	-8.803	-6.765	-8.121	-12.115	-26.589	-13.007	-17.340	-6.579	-13.405	-7.301	-9.747	-7.114	-11.990	-7.032
ANTXRL	-14.960	-9.585	-16.241	-2.088	-8.384	-4.296	-9.320	-18.922				-2.210	-2.173	-12.426	-6.400		-8.084
ANXA1	-21.822	-14.273	-15.130	-10.552	-11.885	-16.428	-12.447	-28.084	-8.241	-20.378	-14.877	-6.921	-0.496	-16.391	-11.311	-6.705	-12.529
ANXA10	-7.876	-3.258	-12.536	-3.004	-5.911	-12.222	-13.067	-22.392	-10.735	-15.944	-6.617	-6.368	0.115	-12.829	-7.025	-14.655	-12.670
ANXA11	-18.634	-2.795	-12.028	-11.727	-5.608	-11.393	-12.279	-34.128	-11.566	-8.492	-13.235	-13.113	-6.236	-18.414	-11.849	-11.882	-0.157
ANXA13	-24.204	-5.039	-17.277	-9.339	-6.479	-1.878	-8.480	12.419	-8.042	-9.560	-2.174	-1.660	-1.399	-6.233	-4.931	-14.170	-11.252
ANXA2	-3.937	-2.695	-4.172	-2.356	-1.486	-10.407	-1.932	-25.318	-8.255	-10.560	-16.494	-10.182	-6.236	-13.088	-17.132	-13.230	-2.961
ANXA2R	-7.244	-5.614	1.112	-7.583	2.720	-13.348	-3.673	-24.297	-9.510	-7.651	-2.524	6.601	3.957	-9.290	-13.313	-6.866	-11.763
ANXA3	-10.201	-9.436	-6.729	-4.680	1.762	-4.154	-6.753	-10.294	-8.427	-16.330	-9.077	-7.059	-0.983	-8.357	-7.335	-19.024	-6.492
ANXA4	-23.323	-9.127	-20.619	-9.417	-3.058	-1.923	-13.796	-21.403	-9.295	-17.119	-11.106	-5.170	-1.286	-2.696	0.780	-9.135	-14.828
ANXA5	-15.088	-6.635	-16.497	-7.014	-8.785	-12.479	-14.452	-33.860	-15.934	-18.025	-17.679	-12.373	-3.891	-17.819	-16.994	-14.607	-8.836
ANXA6	-19.768	-13.003	-12.365	-13.720	-8.147	-14.945	-7.130	-32.574	-13.691	-3.498	-10.865	-7.892	-2.707	-19.724	-16.734	-9.925	-7.100
ANXA7	-8.419	-12.039	-12.294	-10.006	-3.728	-12.779	-7.987	-32.055	-10.390	-3.083	-6.116	-7.921	-2.370	-11.982	-18.692	-8.435	-10.466
ANXA8						-4.153		-13.729	-8.069	2.156	-7.380	-4.656	-0.264	0.962	-5.512	-10.942
ANXA8L1						-10.444		-16.227	-9.414	-1.205	-9.551	-11.115	2.730	-9.717	-7.224	-11.133
ANXA8L2						-0.770		-6.310	-11.990	-1.670	-9.695	-3.283	0.120	1.334	-2.435	-8.198
ANXA9	-18.991	-6.785	-9.910	-12.074	-6.446	-10.043	-7.123	-22.385	-9.395	-9.428	-12.160	-5.127	-1.700	-9.168	-7.677	-6.156	-13.615
AOAH	-12.250	1.579	-13.981	-14.559	1.545	-6.828	-7.423	-14.189	-12.335	-14.417	-7.979	-5.207	-4.513	-12.574	-3.563	-12.261	-5.686
AOC1						-6.855		-25.449	-5.279	-1.431	-3.443	-11.283	-5.648	-14.246	-9.663	-3.819
AOC2	-15.745	-11.359	-10.477	-11.915	-7.849	-15.078	-10.319	-21.592	-14.317	-3.377	-8.099	-8.094	-3.084	-7.609	-12.878	-10.304	-9.693
AOC3	-10.861	-8.481	-9.058	-8.380	-6.322	-21.269	-4.904	-26.058	-8.639	-10.112	-11.634	-9.390	-2.191	-20.337	-29.865	-10.273	-5.801
AOX1	-11.626	-7.972	-22.920	-11.882	-12.119	-2.198	-12.069	-20.953	-10.791	-13.972	-13.277	-11.369	-0.415	-11.842	-2.879	-13.666	-6.308
AP1AR	-15.910	-9.337	-12.253	-7.000	-5.967	-4.244	-9.458	-25.274	-15.210	-18.147	-11.434	-1.544	-3.587	-11.832	-15.208	-13.155	-4.908
AP1B1	-19.038	-1.367	-14.584	-12.483	-6.849	6.972	-16.281	-5.343	-13.847	-8.624	-11.701	0.267	-2.629	6.846	-1.379	-5.134	-11.729
AP1G1	-19.126	-8.010	-19.904	-4.463	0.770	20.629	-12.614	40.410	-9.739	-12.907	-8.248	15.411	1.066	8.100	10.762	7.082	-15.057
AP1G2	-17.767	-5.185	-13.614	-14.038	-3.929	-8.751	-9.103	-27.002	-8.459	1.221	-5.051	-10.176	-5.510	-15.675	-13.738	-0.736	-6.113
AP1M1	-17.221	-10.251	-3.367	-10.683	5.188	7.486	-15.924	-19.908	-11.302	-12.817	-13.574	1.151	1.581	4.644	6.939	8.041	5.034
AP1M2	-15.728	-16.675	-18.164	-9.066	-11.758	-1.504	-12.444	-25.856	-3.784	-5.270	-5.573	-1.037	-1.508	-10.746	-7.688	-7.642	-10.010
AP1S1	-22.288	-5.321	-18.752	-10.851	-3.609	0.553	-3.372	-28.463	-12.983	-15.878	-12.243	-6.083	-3.689	-18.056	-13.486	-13.818	-15.990
AP1S2	-2.617	-2.499	-2.947	-2.901	-0.243	1.199	-1.692	-7.440	-12.747	-10.864	-8.640	-6.227	-0.927	-2.620	-3.189	-12.713	-1.291
AP1S3	-12.245	5.061	-17.947	-7.518	-9.969	-14.549	-7.275	-16.273	-16.962	-12.811	-14.509	-6.016	-3.165	-7.428	-9.774	-18.637	-10.645
AP2A1	-17.261	-6.252	-15.329	-14.788	-10.309	19.741	8.379	-26.164	-13.181	-4.699	-12.049	-7.154	-4.874	-12.383	-9.891	-12.903	-5.541
AP2A2	-10.657	-5.859	-19.772	-1.822	-4.653	-2.526	-7.684	-36.450	-9.398	-5.999	-9.356	-11.318	-4.542	-8.958	-9.345	-11.381	-10.046
AP2B1	-16.148	-0.908	-18.170	-7.965	-3.902	8.357	-8.716	-35.163	-12.053	-13.126	-8.689	-4.797	-0.517	-15.338	3.572	-11.875	4.544
AP2M1	11.279	-11.102	12.478	-0.652	-9.179	31.230	8.154	53.939	6.542	8.145	3.095	16.458	4.923	23.648	25.320	28.256	-14.669
AP2S1	24.262	4.397	19.528	-11.166	-9.327	32.020	10.685	56.175	15.151	23.627	10.455	11.485	4.150	24.408	33.921	26.301	-1.974
AP3B1	-21.290	-1.550	-14.452	3.125	-5.001	0.203	-8.860	18.978	-4.181	-12.378	1.061	-4.772	-2.417	-13.354	3.036	-12.028	-7.497
AP3B2	-21.665	-11.580	-3.963	-15.051	-2.258	-7.023	-13.161	-30.063	-9.936	-11.637	-4.912	-5.321	-7.528	-17.909	-4.926	-6.288	-14.140
AP3D1	-17.797	-11.919	-13.306	-10.180	-11.854	-13.551	-10.417	5.068	7.929	-4.694	4.196	-8.957	-0.704	-17.248	-3.909	-3.269	-11.610
AP3M1	-13.926	-4.920	-1.004	-10.237	-9.084	-6.504	5.500	8.193	-8.530	-0.750	-10.026	1.348	-4.174	-11.698	-5.957	-12.118	-1.671
AP3M2	-7.020	-15.274	-14.239	-17.621	-4.729	-11.387	-9.096	-24.254	-12.913	-11.744	-2.400	-1.861	-2.586	-1.627	-8.907	-15.768	-11.561
AP3S1	-3.198	0.582	-0.200	0.648	1.529	-5.294	2.273	-10.371	1.455	-2.148	-9.300	-1.310	4.203	2.593	-2.563	-9.882	-1.746
AP3S2	-19.329	-13.777	-16.114	-12.238	-5.784	-8.798	-7.626	-26.709	-9.612	-11.806	-11.582	-8.767	-1.260	-12.691	-14.744	-6.930	-11.702
AP4B1	-13.634	-3.388	-15.458	-16.079	5.744	-11.320	-5.464	-26.856	-14.319	1.288	-10.656	-11.296	-5.971	-13.886	-13.049	-3.504	-6.790
AP4E1	-17.331	-9.692	-17.134	0.486	-1.353	0.643	-8.433	-26.081	-11.695	-17.770	-12.894	-1.460	-0.469	-11.491	-7.948	-17.542	-14.269
AP4M1	-11.502	-8.394	-7.813	-15.033	-5.654	-7.033	-6.195	-30.928	-5.306	-5.337	-6.978	-10.732	-3.243	-15.785	-12.232	-11.605	-13.721
AP4S1						2.413		-14.063	-5.718	-10.622	-5.215	-2.790	-2.613	-4.481	-7.474	-4.394
AP5B1	-10.988	3.301	-17.263	-15.071	-1.467	-8.282	-9.582	-16.532	-3.674	-10.262	-8.704	-13.220	-5.384	-15.724	-14.467	-5.593	-6.318
AP5M1	-12.203	-11.647	-25.189	-9.952	-9.676	-7.158	-7.248	-13.234	-2.982	-14.659	-5.469	-7.196	-4.116	-12.510	-5.821	-14.336	-13.297
AP5S1	-15.539	-9.970	-16.073	-17.080	-9.880	-9.983	-6.242	-28.851	-10.507	-1.516	-13.899	-8.975	-6.403	-11.105	-16.691	-3.087	-10.036
AP5Z1	-2.747	7.516	-8.077	-3.862	-9.435	-11.320	6.979	-29.881	-17.864	-11.745	-9.486	-6.189	-7.042	-10.439	-15.278	-11.674	-5.396
APAF1	-14.913	-11.361	-17.307	-4.524	-11.734	-17.695	-9.717	-30.671	-18.194	-6.903	-10.583	-11.469	-8.437	-17.715	-20.623	-16.565	-9.516
APBA1	-21.334	-14.033	-24.704	-10.420	-9.673	-7.604	-11.020	-26.979	-9.194	-8.687	-5.519	-5.635	-1.433	-14.651	-6.395	-4.784	-12.687
APBA2	-19.281	-10.118	-8.088	-4.619	-3.756	-10.638	-10.673	-31.437	-13.703	-6.318	-9.386	-3.402	1.513	0.871	-8.771	-9.678	-11.366
APBA3	-22.986	-10.200	-19.822	-2.257	-9.496	-11.531	-12.632	-24.042	3.439	-5.830	-3.333	-6.909	-5.292	-15.564	-17.287	-5.231	-7.050
APBB1	-9.669	-7.988	-17.918	-11.339	-3.198	-9.626	-6.857	-30.825	-14.912	-2.848	-10.866	-4.864	-2.884	-11.941	-11.637	-5.882	-5.921
APBB1IP	-10.674	-9.753	-15.642	-13.865	-4.707	-10.512	-9.302	-26.585	-11.939	-10.761	-9.535	-2.758	-6.922	-8.506	-8.266	-16.719	-14.742
APBB2	-19.113	-9.805	-6.244	-17.537	-11.257	-33.362	-13.476	-67.919	-7.837	-19.163	-18.157	-21.499	-9.699	-33.942	-32.845	-15.883	-10.367
APBB3	-25.311	-9.175	-18.390	-13.415	-9.532	-13.543	-7.418	-25.954	-12.605	-11.083	-11.237	-7.609	-2.390	-20.986	-20.644	-16.833	-6.404
APC	19.950	-9.373	-7.171	10.792	-10.325	-1.268	-16.196	36.752	-15.401	-11.343	-10.531	-9.234	-3.458	-18.414	-13.275	-12.245	-8.573
APC2	-7.505	-11.186	-8.043	-0.997	-8.085	8.319	-7.359	-4.876	-8.503	-1.310	-12.291	1.668	2.861	0.874	-2.010	-2.506	-5.501
APCDD1	-16.510	-10.017	-24.820	-15.388	-1.793	-10.713	-6.767	-31.268	-12.163	-7.561	-13.453	-13.839	-7.172	-16.199	-16.905	-15.374	-15.700
APCDD1L	-17.621	-15.553	-19.841	-12.130	-3.679	-12.213	-11.515	-33.865	-11.282	-15.542	-14.002	-11.719	-1.707	-16.419	-17.501	-15.175	-9.830
APCS	-7.384	-5.149	-8.023	-3.633	-3.500	-7.686	-3.380	-27.484	-11.686	-20.501	-12.740	-8.690	-3.315	-14.745	-3.185	-18.349	-3.952
APEH	-9.085	-7.468	-15.625	-14.999	-7.041	-3.195	-11.929	-19.606	-8.477	-6.295	-2.253	-7.386	-4.523	-7.710	-12.163	-12.153	-12.601
APEX1	-17.970	-10.714	12.330	-2.476	-8.324	-5.517	-0.253	-14.919	-2.117	-15.087	2.883	-1.058	1.206	-9.857	-2.499	-16.930	-6.686
APEX2	-24.147	7.691	49.352	-11.481	-12.234	-12.173	4.660	-33.778	-11.824	-14.468	-6.487	-8.068	-6.140	-17.130	-10.583	-15.751	19.288
APH1A	-13.665	-10.891	-17.748	-14.890	-7.866	-4.119	-4.303	16.938	-11.890	-9.860	-2.300	-7.485	-2.925	-2.619	-4.547	-6.660	-17.102
APH1B	-15.763	-8.700	-12.503	1.573	1.458	-10.392	-1.534	-24.094	-9.159	-11.032	2.384	-10.123	-3.588	-13.750	-11.593	-9.629	-4.008
API5	-0.887	-2.573	9.409	-2.141	-2.217	-3.213	1.932	-17.130	-0.681	-13.950	-3.096	-10.003	1.179	-1.763	-9.663	-14.520	1.652
APIP						-11.469		-19.769	-7.087	-8.025	-3.639	-0.591	0.949	-9.330	-3.801	-9.249
APITD1	-0.655	-4.520	3.412	-3.021	-3.512	-3.676	4.426	-24.104	-13.679	-17.531	-6.822	-0.114	-1.449	-12.034	-14.936	-12.262	-5.975
APITD1-CORT						-8.812		-15.986	-13.903	-17.342	-7.322	-5.170	0.227	-12.079	-4.064	-10.196
APLF	-17.483	0.085	-12.589	-4.278	-10.952	-14.385	-9.889	-22.710	-11.860	-12.912	-12.393	-10.651	-4.130	-12.214	-6.188	-14.241	-13.375
APLN	-11.990	-12.986	-18.683	-19.398	-8.207	-12.196	-11.958	-8.097	-10.709	-14.402	-12.142	1.695	-3.019	-11.094	-11.708	-14.405	-16.025
APLNR	-19.842	-9.377	-22.458	-3.631	-4.945	-10.835	-2.308	-29.869	-12.308	-3.120	-5.412	-13.526	-7.599	-17.064	-11.275	-7.319	-10.076
APLP1	-7.597	1.692	-20.387	-18.725	-6.639	-5.577	-5.089	-18.580	-5.131	7.337	-2.141	-6.250	-5.514	-10.776	-9.104	7.343	-1.149
APLP2	-14.164	-9.258	-22.323	-13.661	-13.121	-7.729	-7.665	-30.873	-12.920	-9.607	-5.747	-4.559	-3.436	-0.644	-4.767	-11.497	-16.707
APMAP	-13.013	-9.645	-23.411	-6.142	-2.886	-11.703	-11.734	-25.961	-12.332	-13.599	-12.664	-5.874	-5.332	-15.338	-7.232	-13.672	-11.204
APOA1	-8.740	-9.279	-7.301	-5.527	-2.289	-15.924	-6.865	-28.909	-15.429	-13.712	-14.093	-6.002	-5.685	-20.368	-10.335	-13.413	-9.452
APOA1BP	-15.978	-8.994	-14.318	-12.289	-1.493	-11.572	-12.781	-32.673	-10.198	-10.312	-9.852	-8.894	-6.971	-19.251	-12.045	-9.980	-7.729
APOA2	-11.247	-6.497	-14.391	-8.659	-7.340	-11.699	-5.460	-34.748	-13.257	-18.123	-12.779	-13.327	-4.243	-15.849	-5.844	-16.316	-7.267
APOA4	-15.572	-12.219	-20.473	-16.193	-6.452	-5.758	-7.842	-29.246	-12.751	-9.006	-13.142	-10.330	-6.741	-8.924	-12.709	-12.126	-12.241
APOA5	-12.422	-11.644	-19.938	-15.927	-8.600	-11.274	-10.160	-31.096	-15.718	-14.851	-14.116	-12.879	-4.131	-15.752	-7.485	-13.563	-13.249
APOB	-22.095	-14.967	-22.232	-15.985	-6.559	-15.150	-8.825	-29.201	-14.950	-14.576	-14.919	-12.265	-7.219	-15.267	-13.538	-16.267	-14.532
APOBEC1	-9.584	-7.409	-15.536	-12.548	-7.554	-13.582	-10.488	-25.096	-13.430	-16.048	-13.298	-2.129	-4.193	-14.247	-14.826	-13.710	-10.853
APOBEC2	-19.212	-7.360	-11.569	-10.179	-4.214	-13.497	-11.241	-34.586	-8.704	-5.262	-7.509	-7.853	-7.204	-18.910	-19.569	-13.766	-8.824
APOBEC3A	-9.215	-6.861	-10.055	-8.005	-8.677	-12.502	-7.551	-25.047	-14.558	-18.656	-13.433	-10.457	-3.551	-4.556	-12.519	-8.994	-7.439
APOBEC3B	0.365	-0.207	-3.063	2.059	-0.410	-4.502	0.295	-33.111	-13.086	-15.897	-15.374	-9.778	-1.664	-17.534	-14.318	-15.292	-2.580
APOBEC3C						-6.678		-23.398	-12.048	-18.733	-16.734	-3.806	-4.437	-4.091	4.309	-10.921
APOBEC3D	-17.160	-14.056	-15.792	-14.387	-10.296	-6.708	-10.894	-30.398	-3.423	-14.404	-16.495	-8.165	-2.773	-8.074	-12.544	-16.654	-12.698
APOBEC3F						-5.604		-32.740	-6.280	-8.876	-8.636	-5.335	-1.689	-3.570	-18.307	-11.378
APOBEC3G	-4.860	-2.792	-11.852	-3.839	-0.846	-4.807	-8.541	-28.611	3.651	-1.952	-8.709	-3.481	-1.824	-19.458	-17.088	-7.983	-8.731
APOBEC3H	-14.438	-12.366	-23.057	-12.553	-4.179	-7.852	-13.370	-25.971	-10.136	-15.685	-9.742	-7.457	-2.401	-6.138	-8.207	-16.926	-12.586
APOBEC4	-4.184	-2.840	-4.249	-3.686	0.071	-15.928	-2.915	-33.441	-15.494	-18.593	-9.469	-10.371	-3.723	-14.754	-3.985	-15.950	-2.873
APOBR	-13.850	-10.287	-17.551	-8.195	1.316	-11.956	-4.924	-35.698	-4.124	8.251	3.551	-13.699	-7.017	-19.471	-19.082	0.580	-5.144
APOC1	-3.242	0.529	-3.879	-2.142	-1.486	-0.209	-1.119	-15.549	-6.067	-6.461	-10.985	-9.366	-2.112	-11.969	-17.903	-12.165	-2.950
APOC2						-7.943		-10.543	-11.223	-8.762	-12.168	-5.528	-5.117	-10.914	-7.041	-11.214
APOC3	-6.643	-6.971	-11.315	-7.036	-6.820	-10.037	-6.820	-32.384	-13.808	-14.222	-16.230	-7.316	-4.382	-8.744	-10.521	-10.791	-3.510
APOC4	-16.260	-5.767	-3.422	-13.382	-8.946	-6.365	-10.314	-18.600	-7.664	-11.300	-7.828	-7.991	-3.777	-8.590	-16.628	-10.083	-11.647
APOD	-17.023	-2.727	-13.522	-3.088	-7.994	-9.765	-6.060	-23.395	-13.299	-15.721	-15.777	-10.052	-5.894	-12.226	-6.964	-16.802	-3.049
APOE	-12.054	-9.767	-15.540	-9.140	-12.171	-15.144	-10.074	-21.795	-11.723	-9.102	-7.292	-9.665	-3.938	-17.246	-15.257	-5.343	-4.413
APOF	-15.753	-0.897	-14.018	-3.384	-8.314	-10.228	3.217	-27.473	-7.263	-3.250	-12.374	-6.040	-4.505	-10.898	-19.236	-9.135	-2.454
APOH	-18.119	-16.125	-22.227	-8.944	-2.864	-6.734	-14.122	-13.087	-16.973	-19.666	-17.802	-1.162	-5.977	-12.907	3.625	-18.559	-8.511
APOL1	-11.096	-8.845	-21.170	-9.975	-4.279	-11.870	-10.614	-24.549	-9.997	-5.338	-9.561	-9.091	-4.537	-6.979	-14.079	-12.923	2.120
APOL2	-19.539	-10.534	-23.127	-7.527	-6.749	-13.153	-10.402	-31.832	-11.422	-6.810	-13.160	-11.958	-0.874	-12.489	-7.644	-9.458	-8.166
APOL3	-4.506	-13.908	-24.300	-11.000	-14.281	-13.783	-11.217	-35.558	-9.826	-9.483	-11.746	-13.287	-1.424	-15.638	-16.303	-12.185	-1.341
APOL4	-9.558	-13.914	-11.018	-4.787	-3.711		-10.651										-4.635
APOL5	-18.685	-13.540	-20.498	-18.338	-8.168	-6.760	-16.510	-32.153	-7.135	-4.872	-10.910	-10.112	-4.467	-20.310	-13.926	-5.211	-8.874
APOL6	-15.518	-7.703	-14.517	-3.687	-3.962	-11.732	-6.961	-31.652	-6.011	-11.437	-5.599	-9.882	-4.608	-11.552	-13.465	-7.327	-9.538
APOLD1	3.488	0.031	-11.763	-10.637	-1.766	-14.065	-5.004	-28.049	-2.669	-5.919	3.014	-11.241	-4.686	-13.375	-12.345	-6.592	-2.895
APOM	-14.804	-10.970	-16.721	-16.705	-7.823	-8.456	-7.347	-50.376	-10.514	-3.856	-5.724	1.972	-3.127	-16.502	-9.934	-10.704	-9.996
APOO	-5.500	-3.973	0.931	-4.997	-2.583	-13.400	-2.407	-31.338	-5.574	-16.179	-10.079	-12.301	-7.088	-17.677	-12.291	-13.894	-5.179
APOOL	-4.660	-3.808	-7.225	-6.579	-3.871	-5.485	-4.972	-21.063	-13.701	-17.910	-15.265	-4.393	-2.862	-13.537	-7.866	-18.904	-5.060
APOPT1	3.395	4.029	-12.714	-6.030	-8.303	2.060	-5.990	-31.926	-8.298	-13.918	-12.304	-3.959	-2.058	24.902	15.988	-0.730	-1.840
APP	-22.885	-16.439	-15.727	-17.687	-10.252	-17.926	-11.222	-32.824	-3.930	-3.514	-7.109	-14.243	-6.960	-13.701	-14.758	-13.654	-11.313
APPBP2	-21.456	-4.973	-20.716	-16.693	-2.847	-0.494	-6.289	-20.125	-21.650	-19.187	-19.386	-3.262	3.076	5.387	-5.275	-20.335	-7.589
APPL1	-13.940	-4.117	-13.328	-5.396	-6.682	-15.677	-13.478	-27.742	-10.023	-15.905	-10.996	-9.410	-4.484	-11.895	-5.307	-14.217	-2.990
APPL2	-11.456	-7.786	-11.768	-16.257	-1.963	-8.495	-2.091	-19.133	-6.568	-9.810	-12.159	-4.087	-6.116	-12.339	-5.797	-5.052	-8.986
APRT	3.311	-1.903	-17.616	6.687	-5.094	-5.817	-5.288	-23.583	-1.086	5.016	4.495	0.286	-3.292	-0.408	-7.987	-4.215	-5.153
APTX	-15.581	-11.156	-9.957	-8.330	-10.698	-13.300	-5.266	-28.610	-12.774	-8.894	-3.712	-3.854	-1.331	-14.241	-12.588	1.189	-2.125
AQP1	-14.835	-2.752	-11.436	-13.504	-8.126	-10.763	-11.581	-25.873	-12.725	-13.296	-13.883	-5.887	-3.244	-13.596	-8.787	-13.417	-13.269
AQP10	-14.318	-6.567	-15.419	-8.452	2.316	-10.686	-1.683	-24.180	-14.548	-10.749	-13.206	-4.237	1.548	-11.363	-3.527	-11.028	-9.502
AQP11	-15.272	-11.009	-13.748	-12.565	-11.259	-13.538	-8.270	-34.623	-11.657	-4.963	-6.318	-10.171	-5.109	-14.780	-15.615	-2.107	-5.401
AQP12B						-10.124		-18.886	-14.915	-9.485	-10.778	-9.882	-2.706	-1.762	-11.071	-10.388
AQP2	-11.417	-6.948	-6.636	-1.685	-1.813	-13.234	-7.026	-31.727	-11.779	-3.027	-11.377	-9.614	-3.097	-15.594	-16.940	-11.632	-12.268
AQP3	-11.275	-8.845	-0.586	1.072	-3.180	-16.089	-3.179	-34.865	-15.643	-3.972	-11.592	-8.271	-7.170	-15.205	-16.733	-10.795	-1.463
AQP4	-14.371	-12.082	-16.715	-11.961	-10.067	-11.260	-11.526	-28.779	-7.286	-9.418	-10.532	-1.492	-4.598	-14.988	-17.890	-9.381	-11.113
AQP5	-8.574	-5.222	-13.838	-11.791	0.317	-14.788	-1.123	-29.012	-6.420	-7.528	-4.698	-14.589	-7.126	-14.292	-15.765	-2.802	-15.138
AQP6	-21.097	-16.022	-6.316	-9.996	-0.826	-3.917	-10.047	-28.832	-15.077	-8.367	-9.380	-8.087	-5.837	-15.676	-16.608	-12.195	-9.972
AQP7	-2.826	-4.895	-4.928	-4.995	-4.773	-6.971	-1.674	-16.340	-4.569	1.188	-5.557	-1.502	-3.263	-7.971	-0.232	-7.900	-3.124
AQP8	-6.742	-10.593	-11.312	-7.680	-8.220	-12.112	-13.943	-27.624	-13.848	-9.118	-11.092	-13.148	-4.829	-17.264	-9.405	-13.330	4.342
AQP9	-21.402	-12.901	-17.275	-17.224	-13.959	-11.974	-12.581	-27.832	-11.616	-13.342	-15.418	-8.367	-3.114	-17.793	-11.684	-13.469	-7.015
AQPEP						-16.381		-34.725	-6.887	-6.156	-8.340	-15.549	-7.050	-18.217	-14.218	-11.588
AQR	38.297	13.449	53.774	38.702	30.791	12.835	26.072	14.264	24.957	24.351	23.806	7.664	5.705	18.417	18.805	31.447	31.078
AR	-20.660	-15.952	-20.161	-11.573	-10.159	-10.766	-13.483	-22.550	-15.825	-13.251	-15.359	-1.770	-0.827	-9.441	-7.363	-18.241	-12.682
ARAF	-19.407	-11.522	-21.447	-12.263	-9.893	-15.310	-13.292	-33.739	-9.916	-19.657	-13.135	-11.629	-2.581	-19.328	-15.092	-12.657	-9.784
ARAP1	-7.892	-10.341	-11.034	-13.218	9.646	-8.208	-4.946	-22.623	-13.730	-6.802	-11.798	-9.013	-4.412	-9.127	-14.980	-7.026	-3.833
ARAP2	-20.673	-15.839	-18.991	-10.808	-7.814	-13.482	-15.375	-24.097	-13.992	-18.893	-9.719	-7.615	-3.190	-14.024	-15.661	-15.290	-11.301
ARAP3	-22.438	-10.245	-20.386	-12.873	-13.125	-10.864	-13.172	-27.673	-16.026	-10.380	-4.150	-7.756	-6.456	-14.453	-14.431	-15.003	-10.400
ARC	-8.152	2.660	-16.908	-15.903	-6.006	-13.495	-14.454	-32.518	-12.420	-11.788	-8.251	-0.129	-4.254	-14.545	-7.630	-17.633	-10.460
ARCN1	44.607	35.178	24.907	33.582	21.728	15.987	21.164	18.537	29.377	10.888	19.887	12.568	1.670	16.949	15.376	21.325	18.154
AREG						-11.599		-25.987	-15.395	-20.195	-13.946	-10.411	0.779	-14.420	-14.609	-15.521
AREL1	-6.613	10.986	-15.659	1.603	-1.816	-16.979	-8.748	-16.692	-13.999	-13.117	-11.400	-7.118	-0.180	0.352	-7.723	-10.297	0.540
ARF1	-3.997	2.404	-0.784	3.156	5.573	4.280	-0.557	-4.491	-17.023	-8.176	-6.110	11.511	0.905	21.494	-0.807	-5.694	1.033
ARF3	-14.870	3.339	8.429	-5.811	1.069	2.927	1.646	-25.008	-9.325	1.192	-5.011	-6.422	-4.569	-12.440	-2.350	-10.522	6.131
ARF4	-6.940	-5.373	-8.757	-6.821	-1.715	0.722	0.157	-8.651	-16.683	-17.989	-6.839	-1.596	5.432	3.916	-11.758	-16.802	-1.320
ARF5	3.855	-4.197	-5.272	-8.693	-10.343	-12.756	-9.435	-29.495	-15.380	-7.577	-12.357	-7.118	-6.384	-18.709	-5.243	-17.493	2.812
ARF6						-10.483		1.050	2.997	-4.208	-10.867	4.322	3.386	-9.722	-7.073	-1.490
ARFGAP1	-17.292	-11.537	-22.343	-5.929	-12.365	-1.976	-11.368	-34.857	-13.569	-7.488	-7.280	-10.379	-5.153	-13.319	-19.225	-7.778	-7.860
ARFGAP2	-15.495	-0.408	-17.594	-13.333	-2.897	-10.275	-9.393	-33.083	-13.104	-7.920	-3.510	-11.519	-5.523	-15.981	-15.547	-14.174	-11.815
ARFGAP3	-19.617	-11.930	-19.237	-15.884	-9.455	-8.245	-8.246	-31.569	-18.091	-13.351	-9.786	-6.952	-2.672	-14.565	-12.916	-19.370	-15.663
ARFGEF1	-18.489	-1.928	-17.198	-3.528	-6.351	5.739	-6.528	-15.237	-12.318	-16.414	-6.667	9.921	3.236	7.558	-5.291	-12.656	-5.501
ARFGEF2	-19.896	-11.376	-21.720	-7.735	3.667	-3.918	-7.886	-35.252	-9.491	-10.236	-6.003	-10.410	-2.990	-14.095	-8.354	-5.129	-5.473
ARFIP1	-3.625	-2.403	-3.282	-0.681	2.765	-8.348	-2.690	-7.125	-12.552	-16.377	-13.714	-3.596	-0.597	-2.818	-2.675	-19.890	-0.390
ARFIP2	-16.918	-10.751	-13.983	-9.821	10.868	-2.765	-6.114	-25.389	-12.023	-17.115	-10.741	-12.450	-4.275	-15.537	-6.010	-12.656	-1.890
ARFRP1	32.028	23.380	33.645	11.813	17.475	37.279	12.121		6.499	12.729	-4.628		13.696			24.858	18.918
ARG1	-21.494	-10.161	-19.735	-2.212	-2.224	-14.199	-10.573	-30.246	-4.900	-10.688	-12.386	-10.828	-3.402	-16.825	-20.964	-17.360	-4.826
ARG2	-18.857	-2.479	-19.368	-10.739	-8.639	-13.722	0.012	-34.126	-13.412	-18.454	-10.125	-13.125	-7.492	-20.570	-15.774	-8.429	-13.081
ARGFX						-11.112		-26.443	-10.640	-15.002	-8.593	-12.983	-5.528	-16.260	-8.950	-6.449
ARGLU1	-1.367	-10.089	17.779	15.900	1.531	25.400	10.036	36.587	-8.447	-1.369	-2.972	10.140	-3.250	16.748	20.444	-2.951	19.051
ARHGAP1	-2.941	-5.508	-14.510	-7.673	0.413	-9.351	-1.742	-35.155	-8.911	-0.748	13.113	-11.043	-4.239	-14.417	-16.587	-3.217	-5.858
ARHGAP10	-13.748	-12.176	-8.391	-16.572	-8.317	-11.265	-6.305	-29.312	-17.686	-17.609	-15.942	-9.546	-6.864	-16.920	-17.586	-6.412	-2.242
ARHGAP11A	-9.488	-0.037	-4.335	-2.871	0.196	18.650	-3.084	5.704	-6.150	-18.324	-13.704	4.360	0.471	7.937	22.922	-13.505	-0.979
ARHGAP11B						-14.478		-3.583	-4.212	-11.023	-6.926	-3.958	-0.696	9.913	-2.273	-10.029
ARHGAP12	-11.570	-3.782	-12.149	-20.625	-4.598	-0.135	-10.191	-34.152	-8.370	-10.600	-8.756	-10.641	-5.171	-4.060	0.272	-11.596	-2.832
ARHGAP15	-10.577	3.490	-12.981	-2.022	0.334	-7.280	1.056	-27.038	-6.503	-7.360	-15.268	-9.940	-3.947	-9.349	-11.358	-10.180	6.047
ARHGAP17	-10.928	-16.807	-17.848	-15.017	-12.067	-20.489	-6.191	-36.392	-8.628	-2.810	-2.481	-9.437	-6.242	-8.604	-16.797	-9.895	-12.653
ARHGAP18	-23.165	-10.156	1.220	-12.552	-10.176	-8.899	-9.018	-32.097	-15.151	-14.318	-14.963	-10.706	0.125	-13.053	-11.025	-15.178	-8.469
ARHGAP19	-13.167	-6.751	-16.487	-8.280	-4.851	-1.603	-7.206	-13.775	-18.370	-10.020	-16.967	-3.377	2.472	-15.187	-9.428	-12.710	3.294
ARHGAP20	-17.650	-7.345	-21.678	-11.788	2.431	-12.682	-10.311	-33.246	-14.817	-16.972	-13.744	-3.765	-1.033	-11.993	-17.071	-15.290	-11.646
ARHGAP21	-12.241	-1.658	-16.574	-11.973	-12.662	-5.544	-10.143	-32.658	-10.843	-12.096	-10.786	1.633	0.187	0.772	-5.719	-11.474	-10.015
ARHGAP22	-11.823	-14.371	-14.765	-14.708	-2.525	-16.018	-9.454	-33.399	-5.832	6.022	-6.802	-15.260	-6.786	-16.249	-13.361	-4.652	-6.196
ARHGAP23	-1.576	-5.332	-18.968	-6.763	-5.166	-10.365	-8.757	-27.753	-8.365	-2.008	-3.110	-12.155	-4.787	-18.358	-16.425	-1.446	-14.219
ARHGAP24	-23.820	-10.109	-19.389	-10.623	-5.318	-8.047	-16.646	-14.619	-15.088	-16.415	-11.737	-5.565	2.526	-12.163	-1.330	-16.138	-11.536
ARHGAP25	-19.095	-16.149	-19.562	-15.231	-1.800	-13.008	-12.912	-33.692	-12.207	-8.242	-11.388	-12.034	-3.959	-18.959	-9.381	-17.233	-13.733
ARHGAP26	-15.891	-13.709	-13.477	-14.583	-10.520	-14.305	-16.014	-16.983	-12.519	-12.267	-6.335	-4.102	1.435	-13.415	0.032	-9.951	-10.602
ARHGAP27	-11.819	3.626	-15.857	-1.131	-3.014	-10.845	-6.946	-29.555	-9.640	-5.936	-9.238	-12.502	-4.958	-22.156	-14.452	-10.083	-11.463
ARHGAP28	-25.462	-14.427	-21.147	-13.793	-4.081	-13.245	-13.270	-28.550	-17.846	-19.041	-14.384	-7.304	-7.033	-7.282	-11.415	-18.580	-10.413
ARHGAP29	-17.275	-7.984	-15.790	-20.888	-3.212	-15.114	-8.967	-26.041	-12.671	-17.577	-13.144	2.080	1.239	-4.135	-10.711	-15.873	-16.486
ARHGAP30	-18.975	-12.422	-23.570	-15.066	-3.894	2.501	-8.293	-34.169	-8.702	-5.725	-12.493	-5.399	-8.268	-15.073	3.441	-5.597	-12.194
ARHGAP31	-14.318	-5.678	-12.443	-9.868	-6.548	-10.945	-11.056	-24.442	-11.244	-14.151	-11.144	-10.417	-4.769	-12.709	-10.299	-17.018	-12.752
ARHGAP32	-12.276	-7.638	-22.130	-13.153	-10.112	-15.009	-5.267	-32.546	-4.338	-5.585	-14.719	-13.087	-5.045	-19.194	-13.887	-9.333	-4.945
ARHGAP33	-17.174	-13.819	-17.141	-10.403	-12.532	-5.926	-14.116	-28.732	0.573	7.695	-3.030	-7.828	0.158	-12.934	-9.258	5.991	-13.931
ARHGAP35	-14.878	-2.661	-9.863	-13.273	-12.995	-12.309	-13.928	-21.012	-10.872	-11.733	-10.960	0.461	-0.827	-9.701	-8.223	-12.365	-16.497
ARHGAP36	-11.965	-3.105	-14.061	-10.582	-3.983	0.898	-3.240	-27.982	-13.067	-13.476	-16.127	-6.862	-4.159	-3.167	-1.740	-16.481	-10.170
ARHGAP39	-9.279	-10.833	-21.525	-12.986	3.820	-9.775	-1.611	-19.157	-7.671	-9.385	0.001	-5.982	-3.483	-10.481	-12.047	-8.834	-17.774
ARHGAP4	-15.585	-12.208	-14.985	-13.159	-12.948	-15.559	-12.413	-27.039	-12.612	-6.508	-6.213	-13.841	-7.926	-17.004	-17.239	-8.685	-12.042
ARHGAP40	-8.983	-5.813	-9.263	-9.065	3.248		-11.744										-8.851
ARHGAP42	-10.366	-8.534	-9.667	-5.183	-5.346		-8.095										4.948
ARHGAP44	-18.061	-16.731	-15.370	-14.059	-5.412	-6.362	-13.353	-28.594	-14.078	-4.717	-8.872	-11.196	-4.809	-19.176	-12.422	-8.590	-15.338
ARHGAP5	-11.750	-3.170	-7.917	-8.385	-7.956	-6.434	-5.472	-19.205	-11.532	-18.353	-12.489	1.771	-1.365	-14.644	-6.000	-12.344	-3.514
ARHGAP6	-19.151	-9.100	-21.872	-16.444	-8.018	-15.693	-12.926	-36.385	-15.257	-12.346	-6.647	-12.689	-1.538	-21.082	-18.393	-18.576	-13.061
ARHGAP8	0.647	-16.940	-12.749	-18.620	1.496	-12.680	-13.374	-25.041	-10.504	-6.525	-5.221	-4.339	-4.226	-9.184	-6.989	-2.932	-7.259
ARHGAP9	-9.556	7.923	-13.329	-10.708	2.113	-6.058	2.524	-26.743	-11.091	-3.845	-8.941	-6.635	-1.722	-16.758	-9.545	-11.785	-1.764
ARHGDIA	-16.482	-10.756	-16.966	-11.540	-8.013	-9.204	2.730	-14.806	-8.022	-14.979	-12.403	-5.777	-2.180	-15.409	-12.901	-13.812	-13.334
ARHGDIB	-21.090	-11.305	-17.564	-12.022	-8.338	-5.912	-10.224	-12.718	-9.372	-16.302	-17.873	-3.228	1.328	5.145	-10.085	-14.424	-14.296
ARHGDIG	-15.887	-16.072	-14.981	-9.380	-9.827	-8.704	-11.459	-23.087	-17.278	-17.459	-12.936	-12.712	-5.052	-14.160	-11.730	-16.620	-15.034
ARHGEF1	-19.475	-1.701	-14.293	-10.331	-8.682	-12.969	-10.150	-20.945	-10.436	0.549	-1.449	-5.623	-5.942	-14.977	-17.198	-1.633	-13.992
ARHGEF10	-17.010	-13.236	-16.732	-14.402	-6.527	-12.645	-11.614	-34.476	-8.032	-9.443	-5.622	-11.473	0.948	-10.763	-16.029	-4.897	-2.124
ARHGEF10L	-14.400	-16.333	-14.250	-15.817	-4.680	-3.385	-8.476	-33.242	-7.956	-6.824	-6.091	-12.318	-0.344	-7.376	-1.425	-4.683	-10.078
ARHGEF11	-13.875	-6.696	-13.620	5.083	-3.494	-8.227	-6.741	-34.643	-8.268	-4.244	-12.208	-12.474	-2.103	-10.101	-4.799	-12.240	-9.481
ARHGEF12	-13.713	-15.943	-12.081	-6.756	-4.706	2.554	-12.515	-12.886	-13.078	-12.147	-11.651	-9.432	0.640	-13.244	-11.091	-12.034	3.304
ARHGEF15	-4.762	-10.568	-1.402	-7.883	-3.277	-13.213	0.819	-20.790	-4.509	4.807	2.667	-5.357	-0.541	-16.369	-14.894	-3.329	0.385
ARHGEF16	-20.056	-10.474	-15.802	1.100	-3.326	-14.553	-13.600	-29.402	-10.391	-1.874	-0.043	-11.731	-1.437	-16.194	-17.314	-4.855	-9.504
ARHGEF17	-9.975	-3.581	-9.906	-17.901	4.755	-12.593	-10.432	-25.697	-10.777	-8.402	-6.545	-13.956	-6.989	-13.335	-14.348	-9.391	-0.712
ARHGEF18	-15.184	-6.418	-16.180	-9.735	-10.004	-6.638	-7.332	-24.497	-7.919	-5.731	-8.617	-0.552	-1.687	-14.415	-6.702	-0.161	-9.690
ARHGEF19	-13.204	-5.596	-16.921	-9.279	-2.449	-8.075	-9.756	-29.296	-1.206	-5.798	-7.306	-11.168	0.194	-5.054	-2.090	-4.515	-3.726
ARHGEF2	-7.073	-14.013	-3.578	-7.100	-8.868	-2.488	3.072	-22.031	-3.787	-4.055	-3.589	-11.271	-4.722	-7.858	-12.200	-5.079	-8.509
ARHGEF25	-7.226	6.047	-8.863	-4.518	-6.343	-7.989	2.654	-24.781	-12.670	-1.045	-10.884	-8.590	-2.758	-15.668	-12.394	-2.511	-4.492
ARHGEF26	-9.596	-11.504	-3.009	1.381	-6.853	-11.329	-9.257	-29.230	-10.187	-11.920	-14.949	-11.436	-5.782	-8.951	-14.632	-11.762	-13.406
ARHGEF28	-21.300	-10.788	-18.273	-10.781	-8.348	-15.626	-13.544	-23.071	-6.739	-6.327	-6.947	-7.226	-7.585	-12.796	-14.824	-4.553	-2.206
ARHGEF3	-18.452	-13.110	-10.105	-13.252	-5.875	-9.824	-14.183	-25.062	-15.086	-15.757	-4.386	-5.921	-0.418	-6.312	-6.154	-15.483	-15.896
ARHGEF33	-10.891	-10.392	-16.590	-9.800	1.122	4.103	-10.142	-16.444	-14.375	-10.799	-6.678	-3.655	-2.535	-16.722	1.745	-10.988	-16.026
ARHGEF35						23.022		-10.571	-5.399	6.206	-9.912	7.012	0.651	3.237	-9.520	-1.537
ARHGEF37	-16.391	-4.445	-20.989	-13.558	3.084	-12.243	-13.817	-33.377	-7.270	-10.498	-8.181	-10.901	-3.783	-16.991	-12.451	-16.485	-10.854
ARHGEF38	-13.449	-8.084	-15.268	-5.730	-5.779	-4.956	-8.769	-14.199	-13.302	-17.286	-15.181	-5.102	-4.438	2.248	-1.951	-16.557	-11.266
ARHGEF39	-3.613	-11.525	-14.304	-15.940	-9.452	-8.595	-6.166	-34.124	-9.815	-5.277	-3.825	-7.895	-5.808	-12.868	-16.240	-10.295	-15.501
ARHGEF4	-14.497	-6.801	-2.910	-5.157	-9.737	-10.754	-3.327	-34.260	-7.413	8.162	-2.189	-12.845	-6.205	-14.335	-15.185	-3.908	1.421
ARHGEF40	-16.255	-1.659	-17.642	-11.975	7.156	-10.762	-8.344	-25.778	-10.148	-9.750	-8.925	-10.177	-7.808	-9.148	-17.162	-4.410	-5.819
ARHGEF5	-8.159	-7.408	-10.292	1.270	-4.138	5.829	-4.395	8.169	-6.964	-9.080	-6.387	-5.073	2.066	3.728	8.102	-11.047	-8.374
ARHGEF6	-23.809	-12.034	-10.204	-11.312	-5.688	-12.519	-10.225	-27.260	-9.243	-12.028	-10.523	-13.721	-3.819	-20.072	-22.683	-11.671	-16.550
ARHGEF7	-18.007	-9.836	-7.590	-9.256	-4.442	-11.297	-7.716	-1.135	-4.136	-14.283	-14.271	-9.641	-6.078	-13.569	-14.118	-16.133	0.572
ARHGEF9	-11.004	-10.310	-11.526	-12.413	-12.049	-15.199	-8.197	-21.972	-12.371	-15.932	-15.494	-11.144	-3.079	-18.203	-10.923	-19.654	-12.447
ARID1A	18.021	-5.157	-8.430	11.010	-1.407	3.569	-9.957	-37.392	18.189	-0.224	7.182	0.875	2.030	4.142	23.512	1.417	-6.780
ARID1B	-21.051	-11.265	-20.893	-17.544	-8.871	-5.241	-8.669	-36.340	-1.942	-12.890	-6.093	-14.424	-2.190	-8.611	-10.131	-8.863	-14.988
ARID2	18.542	-16.480	-25.245	-16.998	-12.779	13.269	1.261	16.956	-4.827	-9.845	-6.812	10.095	8.194	5.646	-0.102	-15.394	-6.977
ARID3A	-17.793	-6.438	-17.751	-15.400	-9.433	-3.230	-11.515	-28.837	-2.146	-1.867	-2.513	0.360	3.813	-3.994	4.685	3.531	-10.407
ARID3B						-11.011		-26.789	-1.074	-3.003	-3.837	-4.701	-3.316	2.231	-9.778	2.606
ARID3C	-24.487	-16.569	-17.677	-16.824	-4.939	-12.111	-9.891	-36.701	1.578	8.743	0.737	-7.677	-0.247	-13.861	-13.843	2.395	-7.631
ARID4A	-12.880	-5.601	-18.413	-6.580	-5.464	-5.725	-8.637	-33.003	-9.205	-3.618	-14.347	-6.569	-5.105	-11.825	-16.929	-15.735	-3.021
ARID4B	-25.522	-12.447	-24.480	-8.473	-6.943	-6.843	-10.833	-21.664	2.476	-6.430	-10.025	6.534	5.774	-2.956	5.238	-8.560	-8.693
ARID5A	-22.726	-10.586	-14.029	-9.394	-6.008	-11.537	-2.628	-20.485	-6.615	-1.700	-10.338	-16.009	-5.539	-9.898	-3.266	-6.086	-9.567
ARID5B	-11.541	-10.184	-6.382	-7.243	-2.458	-13.418	-6.170	-3.384	-14.665	-11.065	-13.038	-11.343	-8.339	-12.502	-10.184	-12.760	-6.355
ARIH1	28.898	22.735	29.303	21.699	8.356	15.883	13.225	55.848	16.227	8.171	12.332	10.224	3.988	12.710	17.263	-4.270	16.384
ARIH2	-16.581	2.265	-13.611	-13.153	-2.420	-9.354	-11.493	-36.652	-16.513	-9.150	-9.919	-0.102	-4.055	-14.007	-12.927	-10.241	-10.603
ARIH2OS	-7.538	4.462	-17.237	-4.820	-3.034	-12.064	-11.079	-29.144	-10.862	-9.659	-6.411	-15.165	-3.093	-13.361	-9.696	-15.696	-9.736
ARL1	-6.036	-3.702	-5.928	-4.730	7.158	1.634	-5.244	33.624	-16.003	19.048	-15.509	-2.635	-6.704	-3.477	-4.061	5.043	-9.081
ARL10	-8.166	-7.667	-23.756	-2.970	-3.096	-4.204	1.427	-20.589	-7.691	-3.715	-14.731	-1.430	-0.614	-2.841	-10.658	-12.989	-10.421
ARL11	-13.249	-9.394	-13.824	-0.776	-4.355	-6.729	-7.437	-19.370	-12.385	-8.091	-7.558	-5.758	-5.070	-5.850	-6.287	-4.560	-12.660
ARL13A	-12.323	-8.692	-9.185	-5.817	-6.074	-12.686	-6.677	-23.152	-12.333	-14.446	-17.733	-6.740	-5.507	-10.972	-11.843	-12.961	-4.264
ARL13B	-7.557	-8.696	-4.987	-9.085	-8.992	1.218	-15.661	-12.993	-14.222	-19.551	-13.812	-6.895	-3.679	-5.199	-10.659	-19.881	-12.604
ARL14	-8.211	-3.339	-8.330	1.368	-5.454	-8.732	-3.183	-22.287	-14.436	-12.975	-18.267	-7.308	-6.862	-8.633	-5.141	-4.746	-0.809
ARL14EP	-5.645	-3.987	3.773	-8.395	-6.365	-0.742	-5.577	-10.153	-19.249	-20.189	-15.743	-0.764	-1.663	-10.736	-6.830	-15.925	-5.835
ARL14EPL	-6.785	-11.533	1.463	-5.865	-4.876	-11.783	-2.877	-20.211	-12.729	-13.937	-14.794	-7.188	-5.287	-16.157	-2.930	-16.005	1.196
ARL15	-20.669	-14.315	-5.946	-16.454	-13.024	-4.842	-14.883	-7.179	-11.707	-17.110	-16.483	0.368	-3.868	-15.574	-4.512	-16.106	-9.306
ARL16	-6.995	-2.150	-14.515	10.158	-7.092	-7.171	-3.130	-24.599	-7.901	-12.735	-5.159	-6.031	-4.579	-3.565	-3.540	-8.540	-10.730
ARL17A									-5.752	-3.050	-1.127					-5.877
ARL17B									-1.158	2.404	2.583					-2.527
ARL2	46.724	18.346	33.069	15.500	16.587	15.402	19.824	56.117	29.295	25.569	19.779	13.793	4.815	33.407	34.950	18.087	20.345
ARL2BP						-10.442		-20.219	-16.955	-7.560	-5.260	-6.377	0.864	-2.481	-0.953	-13.682
ARL3	-9.139	7.964	-15.199	-6.316	-5.105	-12.388	-5.986	-20.530	-9.503	-10.967	-5.799	-11.123	0.432	1.940	-21.356	-14.112	-1.698
ARL4A						-4.954		-10.042	-12.051	0.298	-3.306	1.250	0.111	-9.219	-4.196	-7.140
ARL4C	-11.940	-12.964	-20.297	-14.373	-7.990	-7.628	-9.337	-26.917	-12.586	-14.397	-10.741	-10.948	-3.915	-17.246	-13.197	-15.463	0.860
ARL4D	-5.021	-5.101	-11.234	2.518	-5.582	-11.998	-2.582	-16.372	-10.344	-6.453	-10.755	-8.594	0.556	-10.384	-12.596	-5.418	0.214
ARL5A						-9.037		-12.312	-14.736	-14.591	-15.124	-5.927	-1.535	-7.031	-10.230	-12.650
ARL5B	3.540	-3.619	-5.178	-0.549	-2.286	-8.737	-5.819	-1.091	-13.596	-12.610	-16.175	-6.273	-0.656	-4.096	-1.914	-4.091	-4.319
ARL5C	-24.096	-11.875	-14.613	-15.269	-9.225	-7.946	-9.421	-22.851	-17.987	-15.468	-10.077	-8.771	-3.033	-15.989	-7.819	-12.130	-12.546
ARL6	-6.977	-7.288	-8.049	-7.718	-5.005	-10.283	-7.488	-17.380	-9.002	-15.592	-12.243	-9.265	-3.238	-6.312	-6.803	-13.369	-6.574
ARL6IP1	1.398	-7.105	-9.835	-1.879	-0.438	-6.277	4.368	-30.801	-6.876	-16.171	-10.670	-4.982	-4.560	-11.459	-16.590	-11.140	1.731
ARL6IP4	-9.799	-0.639	-14.632	-2.571	-4.048	-11.649	-0.053	-31.026	-1.150	-3.046	0.456	-4.028	-3.898	-9.252	-18.294	-5.886	-10.238
ARL6IP5	-16.298	-8.100	-10.962	-4.478	2.623	-4.540	-7.090	-35.103	-10.452	-13.384	-3.545	-0.479	-4.246	-13.872	-16.757	-11.312	0.327
ARL6IP6	-7.947	-8.865	-12.009	-4.075	-0.232	-11.260	-4.524	-25.672	-12.113	-4.457	-6.514	-1.648	-1.453	-8.640	-10.793	-4.730	4.072
ARL8A	-11.564	-13.124	-11.243	-12.134	-0.154	-3.338	-10.420	-34.393	-9.988	-9.050	-14.423	-7.357	-6.320	2.315	-1.902	-16.730	-7.356
ARL8B	-4.192	-2.659	-4.410	-2.523	-0.323	-9.074	-1.609	-9.502	-8.362	7.068	-1.140	3.610	2.135	-5.386	-16.570	-4.732	-3.010
ARL9	-5.248	-8.686	-6.482	-9.061	-4.886	-15.176	-6.530	-27.710	-16.942	-18.202	-13.782	-1.789	-0.298	-16.717	-15.626	-17.576	-6.547
ARMC1	-11.524	-5.751	-14.478	-8.240	-1.721	-13.273	-4.445	-14.208	-8.561	-6.583	2.969	11.491	0.376	-6.464	-3.306	-12.764	-12.842
ARMC10						0.549		-1.576	-18.295	-13.987	-13.184	-2.311	-0.270	-0.893	-1.092	-18.440
ARMC12	-9.756	-1.086	-11.449	-1.050	-2.038	-10.341	-8.526	-35.862	-9.986	-6.606	-5.896	-5.610	-4.920	-15.883	-12.270	2.963	-1.687
ARMC2	-17.658	-9.946	-4.042	-8.171	-0.298	-10.852	-10.154	-21.435	-17.573	-12.920	-12.251	-12.887	0.853	-11.792	-14.812	-12.059	-8.196
ARMC3	-18.042	-15.053	-18.264	-13.202	-10.320	-10.818	-11.295	-28.627	-16.119	-7.115	-9.767	-6.178	-6.215	-17.842	-13.405	-9.064	-7.387
ARMC4	-16.438	-15.027	-14.991	-10.806	-6.129	-6.774	-13.011	-28.252	-12.840	-16.308	-15.413	-8.536	-5.607	-15.079	-6.912	-16.067	-11.118
ARMC5	-9.990	-2.540	-16.706	-4.367	-8.724	2.420	8.323	29.231	-10.693	-14.494	-4.250	-6.356	8.327	-9.715	27.513	-13.591	19.807
ARMC6	-0.492	-12.355	-5.457	-4.094	-6.983	-2.711	2.597	-23.882	-3.106	-4.883	-8.698	-0.689	-2.014	7.982	-5.339	-3.363	15.728
ARMC7	19.650	5.841	-2.261	3.645	9.016	20.174	9.315	49.093	13.861	13.381	22.551	13.630	3.736	35.304	14.609	19.648	17.103
ARMC8	-16.747	-12.694	-23.377	-9.539	-9.427	-8.948	-13.665	-24.181	-11.667	-17.096	-16.018	-5.151	-4.675	-13.657	-12.078	-15.109	-10.445
ARMC9	-10.965	-13.473	-26.118	-10.893	-10.908	-8.062	-12.728	-21.743	-5.160	-1.634	-0.349	-6.075	-7.883	-10.859	-13.295	-7.955	-10.050
ARMCX1	-5.438	-10.560	-4.922	-12.327	-4.399	-8.584	-7.159	-32.204	-10.312	-19.425	-16.085	-12.913	-3.987	-18.198	-16.319	-15.426	-11.134
ARMCX2	-10.277	-10.403	-15.487	-10.600	-2.002	-18.545	-6.215	-27.468	-10.610	-13.629	-7.390	-12.588	-7.909	-16.672	-17.238	-11.756	-10.866
ARMCX3	-12.793	-7.691	-10.954	-8.168	-7.832	-7.643	-6.853	-30.695	-12.532	-16.299	-13.287	-7.463	0.713	-16.323	-14.724	-11.460	-8.255
ARMCX4	-15.628	-1.199	-4.124	-12.367	-8.114	-9.524	-5.915	-25.176	-12.570	-14.492	-13.129	-7.478	-6.101	-15.681	-13.248	-16.085	-6.064
ARMCX5	-14.849	-4.127	-18.344	-12.134	-11.230	-5.729	-4.769	-28.356	-11.732	-18.935	-9.477	-2.578	-7.277	-17.444	-15.340	-9.161	-10.129
ARMCX6	-7.287	-5.529	-8.556	-4.057	-0.134	5.329	-5.861	-12.193	-4.070	-3.679	4.706	-12.077	-5.435	-7.945	-14.506	-2.035	-5.294
ARMS2	-6.978	-3.198	-6.486	5.559	-8.615	-17.331	0.796	-34.571	-8.930	-10.276	-11.749	-13.480	-3.932	-19.910	-12.699	-8.880	-5.033
ARNT	-16.648	-12.947	-22.056	-13.011	-10.113	-7.526	-16.466	9.546	-7.094	-11.417	-13.976	-0.052	7.213	-17.164	-1.899	-18.680	-18.103
ARNT2	-8.945	-11.157	7.466	-14.334	-0.953	-11.166	-1.917	-28.860	-15.511	-17.015	-10.825	-6.114	-5.314	-10.933	-10.044	-16.588	-4.252
ARNTL	-10.057	-14.666	-18.716	-9.825	-9.479	-9.447	-6.135	-21.648	-11.776	-13.018	-11.136	-6.547	-4.621	-12.456	-15.220	-13.108	-1.921
ARNTL2	-16.201	-11.603	-15.426	-14.115	-9.864	-13.124	-11.995	-24.515	-6.379	-4.045	-6.586	-6.561	-2.884	-13.504	-10.894	-7.649	-16.437
ARPC1A	-0.145	2.066	-1.397	-4.538	-0.459	-6.712	-1.268	-19.545	-13.592	-10.427	-13.977	-3.991	-2.910	-15.542	-7.457	-12.659	-3.372
ARPC1B	-8.588	-3.721	-2.474	-9.418	-7.093	2.240	5.559	-26.379	-8.855	-9.515	-5.106	0.928	-4.537	-9.363	-2.421	-6.437	-9.029
ARPC2	-8.000	-7.057	16.192	-1.255	-7.684	11.396	1.782	14.742	-9.346	-6.157	1.363	15.490	-1.019	2.135	5.240	4.204	11.910
ARPC3						15.329		20.669	-0.943	-2.137	-0.899	-0.326	2.420	10.679	11.335	6.929
ARPC4	-3.959	14.624	17.965	3.555	5.443		4.917	87.537	0.254	6.938	17.255		9.554	34.198	43.261	14.690	12.826
ARPC4-TTLL3						-5.463		-20.559	-1.847	1.766	-5.387	-8.064	-5.833	-7.840	-6.896	0.666
ARPC5	-20.380	-12.386	-6.316	-6.732	-3.097	-5.229	-7.788	-21.986	-8.036	-9.680	-5.027	-1.685	3.037	-1.891	-0.082	-7.202	-2.227
ARPC5L	-0.619	-11.180	-5.685	-14.722	-3.704	-11.247	-1.952	-33.459	-8.215	-13.244	-8.597	-1.256	-7.777	-15.842	-18.152	-8.011	-2.067
ARPP19	-0.164	-1.975	-5.489	0.253	-1.997	-5.191	2.092	-4.940	-13.372	-15.362	-15.123	-3.559	2.529	-8.061	-12.558	-15.079	-2.041
ARPP21	-18.988	-5.786	-15.300	-16.206	-9.002	-19.213	-10.785	-46.194	-7.501	-19.079	-10.947	-11.879	-8.015	-24.846	-26.640	-15.705	-14.503
ARR3	-10.163	-13.428	-17.708	0.878	-8.744	-17.219	-13.326	-28.623	-8.587	-13.726	-14.709	-13.294	-6.744	-20.169	-18.835	-11.356	-14.307
ARRB1	-20.620	-12.548	-13.931	-11.717	-6.138	1.779	-11.818	-15.708	-12.692	-6.752	-13.383	-5.115	-2.422	-3.229	-3.659	-5.846	-15.837
ARRB2	-12.930	-9.047	-14.287	-9.279	-12.798	-16.660	-0.982	-26.890	-10.692	-8.744	-12.410	-8.948	-2.913	-12.979	-15.170	-16.755	-8.456
ARRDC1	-11.867	-7.628	-9.820	-11.864	-4.463	-0.474	-3.865	-30.763	-5.751	-16.056	-14.181	-5.329	-2.945	-15.326	-16.240	-5.323	-5.376
ARRDC2	-13.583	-1.343	-11.318	-8.550	4.744	-11.085	-9.328	-31.951	-10.555	-5.782	-10.795	-10.010	-4.905	-20.500	-22.417	-12.727	-8.633
ARRDC3	-21.300	-14.366	-20.132	-11.046	-8.817	-9.682	-15.117	-31.341	-7.259	-11.415	-12.711	-14.111	-8.280	-20.392	-22.862	-9.851	-5.844
ARRDC4	-22.607	-14.767	-12.301	-13.229	-13.347	2.077	-13.142	-30.413	-10.843	-18.892	-13.312	-11.932	-7.956	-12.484	-14.894	-16.766	-17.147
ARRDC5	-8.187	-6.633	-15.001	-11.076	-3.827	-8.482	-12.145	-31.582	-9.826	-3.057	-11.299	-3.985	-2.365	-6.758	-12.179	-5.582	-9.261
ARSA	-3.149	0.177	-16.023	-5.991	3.832	-4.861	-10.090	-30.142	-7.950	-3.688	-3.229	-13.193	-6.349	-20.484	-16.528	-1.161	-0.195
ARSB	-17.225	-7.524	-10.793	-12.248	-1.870	-8.097	-2.042	-24.495	-10.093	-6.794	-13.156	-0.024	-1.384	-15.596	-15.159	-9.341	-9.689
ARSD	-12.098	-9.951	-21.293	-16.251	-9.465	-14.036	-7.030	-33.845	-7.364	-10.881	-12.819	-6.618	-3.909	-16.949	-19.745	-12.297	-10.620
ARSE	-20.297	-4.267	-15.607	-17.565	-10.698	-7.705	-12.227	-29.279	-11.140	-12.229	-10.534	-9.715	-5.515	-16.508	-4.642	-15.180	-6.620
ARSF	-24.138	-14.787	-20.319	-13.039	-14.130	-14.980	-15.614	-36.121	-13.511	-13.647	-14.551	-14.595	-7.340	-17.040	-14.821	-13.555	-14.141
ARSG	-20.907	-5.424	-11.981	-1.648	-6.955	-11.432	-6.756	-22.554	-9.361	-7.546	-8.259	-10.280	2.104	-13.665	-3.390	-8.255	-12.444
ARSH	-17.190	-9.960	-14.778	-14.923	-5.311	-8.086	-9.564	-22.506	-14.798	-20.135	-13.956	-10.308	-6.195	-5.914	-14.034	-18.842	-13.353
ARSI	-16.896	-5.373	-17.849	-15.718	-5.100	-6.277	-11.202	-34.424	-11.582	-9.340	-13.531	-11.070	-3.944	-17.388	-12.046	-10.443	-5.930
ARSJ	-23.175	-13.993	-18.946	-11.342	-9.474	-7.584	-14.818	-27.695	-8.969	-11.829	-9.403	-9.853	-0.770	-12.447	0.229	-6.581	-14.427
ARSK	-20.718	-6.288	-13.190	-16.214	-9.190	-11.599	-8.524	-10.340	-10.664	-14.147	-10.037	-0.389	2.153	-16.474	-9.972	-4.278	-7.029
ART1	-15.360	-11.700	-13.841	-14.834	-4.304	0.100	-10.722	-31.412	-7.438	-7.535	-8.644	-5.602	-5.134	-14.172	-5.898	-4.127	-1.867
ART3	-3.237	-1.452	-4.009	-6.387	-1.881	-2.947	-4.206	-24.285	-5.830	-16.602	-11.741	3.523	-2.625	-6.452	-9.688	-15.146	-2.932
ART4	-9.440	-9.799	-15.241	-10.709	-9.243	-12.330	-6.327	-28.138	-8.963	-6.745	-6.284	-11.973	-5.067	-16.088	-17.021	-15.130	-13.730
ART5	-7.081	-2.915	-17.626	-0.408	-4.227	-5.761	-0.348	-28.860	1.412	5.710	5.406	-8.528	-4.864	-15.611	-7.668	6.481	-12.278
ARTN	-6.662	2.762	-5.620	1.528	-0.691	-11.567	-1.160	-19.192	-10.149	-8.636	-13.977	-7.562	-6.844	-4.033	-10.112	-15.342	-5.094
ARV1	-16.792	-11.123	-15.715	-18.106	-0.340	-9.662	-12.061	-18.240	-8.766	-11.062	-10.199	-4.214	-1.166	-5.186	-4.170	-16.781	-9.350
ARVCF	-10.362	-12.625	-10.700	-8.597	-10.192	-13.400	-8.391	-26.020	-9.850	27.389	-6.678	-9.877	-7.918	-15.026	-16.520	-5.613	-0.381
ARX	-20.481	-9.010	-16.991	-17.488	-12.910	-12.613	-16.228	-19.242	-7.168	-14.386	-14.763	-7.291	-5.570	-13.445	-14.061	-8.088	-13.155
AS3MT	-15.371	-7.832	-17.816	-0.471	-7.811	-0.531	-6.902	-23.390	-15.436	-4.005	0.729	-8.119	-2.848	-11.610	4.302	-8.530	-6.722
ASAH1	-18.207	-15.630	-13.150	2.897	-3.410	-6.808	-9.786	-6.253	-13.504	-7.509	-5.231	-1.556	-3.377	-6.387	-4.386	-14.669	-9.366
ASAH2	-14.298	-11.849	-17.486	-10.188	-10.097	-14.945	-7.096	-30.400	-9.771	-0.428	-9.796	-8.759	-5.469	-20.615	-15.254	-5.542	-4.840
ASAH2B						-12.389		-21.078	-8.482	3.656	-5.244	-1.589	-5.182	-14.152	-9.293	-13.830
ASAP1	-17.164	-9.216	-17.037	-13.656	-10.914	-19.096	-12.976	-15.358	-14.691	-9.954	1.397	-6.905	-6.080	-19.020	-11.842	-18.457	-14.624
ASAP2	-20.768	-0.084	-24.361	-12.623	-15.534	-13.703	-14.164	-34.307	-15.430	-12.614	-15.743	-11.077	-8.258	-14.661	-13.637	-14.459	-17.636
ASAP3	-17.588	-8.780	-17.910	-8.331	-6.511	-11.494	-13.306	-26.864	-6.000	1.480	-3.683	-8.191	-6.832	-5.743	-12.850	-4.053	-12.628
ASB1	-18.326	-13.423	-25.133	-16.143	-10.622	-14.562	-14.359	-28.176	-13.800	-6.364	-9.513	-7.965	-3.122	-7.795	-13.314	-10.310	-2.496
ASB10	-19.623	-4.743	-15.243	-16.462	-5.807	-16.085	-6.243	-21.408	-7.341	-6.561	-7.810	-12.605	-7.466	-17.777	-12.492	-9.502	-8.370
ASB11	-21.176	-14.295	-20.782	-14.761	-2.098	-14.896	-12.099	-33.006	-12.209	-12.655	-6.684	-15.825	-8.230	-20.602	-20.434	-9.354	-12.597
ASB12	-17.662	-2.132	-15.242	-13.435	-5.537	-2.359	-9.362	-19.402	-5.037	-5.719	-6.554	-12.567	-7.385	-11.811	-17.649	-9.055	-10.184
ASB13	-12.445	-11.095	-13.386	-10.332	-3.912	-16.435	-8.851	-23.207	-12.093	-14.224	-15.200	-13.523	-6.216	-16.154	-3.223	-13.175	-12.686
ASB14	-21.123	-13.497	-19.431	-12.185	-5.286	-11.268	-11.322	-19.903	-10.051	-17.817	-14.151	-8.174	-0.505	-16.655	-9.521	-17.004	-14.223
ASB15	-11.150	-14.124	-17.952	-13.684	-12.526	-15.602	-5.194	-31.473	-9.712	-17.154	-16.490	-12.987	-8.525	-21.287	-16.107	-16.033	-9.017
ASB16	-1.717	-6.358	-4.148	-9.104	-2.858	-15.264	0.564	-25.104	-2.188	-11.496	-4.488	-10.826	-5.779	-14.551	-15.627	-7.582	2.805
ASB17	-4.406	-2.798	-2.761	-2.411	-0.880	-11.857	-2.250	-22.645	-16.727	-17.508	-13.126	-2.323	4.141	-11.737	-12.471	-15.796	-0.961
ASB18	-11.633	-12.064	-20.060	-6.661	-10.217	-11.125	-8.810	-31.483	-14.543	-15.419	-13.638	-8.460	-4.112	-15.161	-8.909	-11.263	-5.338
ASB2	-17.660	-7.854	-15.778	-11.885	-9.239	-12.569	-9.847	-26.869	-9.337	-10.334	-8.279	-7.711	-3.133	-14.849	-9.541	-6.383	-13.481
ASB3	-16.421	-12.391	-11.403	-11.067	-8.445	-12.983	-10.787	-31.876	-9.154	-16.856	-16.546	-7.312	-5.351	-19.805	-9.369	-12.643	-11.361
ASB4	-16.421	-7.603	-18.230	-15.066	-11.925	-14.149	-4.956	-34.782	-15.342	-12.517	-11.310	-14.740	-1.169	-15.012	-0.281	-18.245	-13.225
ASB5	-22.394	-7.036	-16.407	-10.420	-9.155	-4.278	-8.081	-21.937	-10.277	-14.658	-15.656	-5.231	-6.026	-9.549	-6.843	-18.518	-13.567
ASB6	-6.592	-9.596	-17.216	-14.559	-7.210	-3.662	6.308	-31.448	-8.375	-13.490	0.803	-7.720	-6.912	-13.473	-4.697	-10.132	-12.535
ASB7	-18.612	-6.854	-13.731	-16.998	-8.973	-7.793	-10.947	-28.427	-16.905	-15.532	-16.788	-0.400	-3.433	-10.756	-4.540	-18.852	-13.297
ASB8	-21.861	-5.993	-18.358	-7.983	-4.854	-11.556	-11.483	-32.646	-4.268	-4.527	-8.449	-2.602	-5.555	-19.530	-15.627	-9.627	-15.226
ASB9	-15.640	-12.444	-17.922	-11.026	-11.348	-15.402	-10.061	-35.405	-8.267	-7.195	-4.717	-15.669	-7.589	-20.368	-19.477	-6.564	-7.165
ASCC1	-10.956	-11.136	-10.593	-6.293	-9.517	-6.426	-9.878	-27.049	-12.530	1.208	-12.034	-1.147	-5.541	-1.708	-4.737	-11.241	-10.211
ASCC2	16.813	-6.243	-12.123	-11.355	3.860	-16.092	-11.862	-36.224	-6.271	-3.508	2.138	-14.449	-6.748	-20.579	-17.751	-4.691	-5.787
ASCC3	38.817	3.218	23.968	12.691	9.381	5.084	3.893	32.617	1.065	-3.557	2.724	-3.564	6.395	-2.681	-11.844	5.196	13.445
ASCL1	-13.823	-6.659	-15.143	-3.794	-6.277	-15.941	-2.365	-32.061	-8.561	-13.315	-10.370	-13.806	-5.116	-7.922	-16.541	-11.578	-9.524
ASCL2	-17.103	-7.163	-12.796	-6.891	-5.764	-16.797	-7.824	-21.156	-12.538	-17.394	-7.684	-10.667	0.830	-17.674	-7.833	-7.396	-7.976
ASCL3	-5.529	-11.124	-12.546	-6.376	1.933	-4.001	-6.137	-33.211	-13.504	-13.504	-9.314	-8.337	-1.935	-12.879	-8.717	-14.315	-7.449
ASCL4	-10.660	-3.995	-13.553	-7.127	-4.432	-12.829	-9.836	-29.079	-13.447	-6.884	-14.114	-8.393	-3.239	-15.811	-17.739	-9.575	-7.667
ASCL5	-22.188	-14.716	-18.137	-14.607	-14.790	-10.131	-11.052	-29.491	-14.402	-13.739	-9.670	-9.444	-4.831	-3.672	-12.098	-5.322	-13.367
ASF1A	-19.221	-1.069	-14.951	-15.046	-6.754	-9.234	-1.256	-24.292	-15.368	1.990	-11.589	-7.082	-5.003	-12.328	-0.204	-15.772	-7.036
ASF1B	-22.866	-12.096	-23.089	-9.675	-2.224	-9.341	-3.038	-34.146	-11.679	1.444	-14.556	-9.876	-3.881	-18.453	-5.149	-12.832	-14.379
ASGR1	-1.599	-12.196	2.856	-15.236	-6.080	-12.009	-5.736	-28.344	-10.026	-6.724	-13.829	-7.057	-6.587	-18.014	-15.273	-9.959	-15.811
ASGR2	-16.903	-8.939	-12.945	-13.587	-8.667	-10.011	-13.923	-36.116	-10.816	-7.710	-2.832	-13.923	-4.466	-14.070	-17.930	-9.007	-5.751
ASH1L	-1.292	-14.661	-20.696	-5.482	-0.709	-3.245	-9.974	-29.150	-7.861	-6.394	-4.192	-0.326	2.430	-15.260	-3.511	-9.794	-10.005
ASH2L	-5.356	-9.261	5.982	-6.042	-1.955	7.673	4.112	23.097	10.090	6.880	12.026	2.652	4.354	17.695	0.511	28.068	-9.950
ASIC1	-14.501	2.481	-19.827	-11.857	-6.084	-4.409	-7.161	-10.145	-14.694	-1.509	-8.658	0.478	0.302	-9.611	-3.172	-4.542	-5.545
ASIC2	-17.631	-8.950	-17.008	-11.867	-7.825	-2.730	-13.124	-18.223	-5.671	-11.586	-6.709	-5.817	-3.875	-12.923	1.643	-11.403	-17.699
ASIC3	-12.708	-13.377	-17.485	-18.834	-7.859	-14.975	-14.871	-31.242	-12.682	-6.708	-13.371	-11.674	-5.505	-15.524	-10.868	-5.836	-11.541
ASIC4	-16.058	-1.540	-9.184	-3.760	-4.785	-9.230	-2.441	-28.638	-12.347	-9.145	-5.454	-8.134	-1.244	-7.953	-4.084	-15.779	-7.788
ASIC5	-14.338	-4.331	-18.863	-14.000	-7.779	-15.844	-3.893	-34.568	-18.501	-20.706	-15.419	-12.921	-5.887	-19.235	-20.017	-18.392	-9.905
ASIP	-1.385	3.181	-4.658	-13.164	-3.837	-6.509	-2.254	-22.028	-7.664	-9.090	-6.585	-4.933	-2.530	-12.439	-2.499	-7.868	-5.786
ASL	-16.609	-6.430	-12.689	-11.563	-10.129	-13.341	-13.097	-34.507	-8.714	-7.313	-9.198	-13.457	-7.994	-19.191	-20.118	-4.060	-7.921
ASMT						-12.305		-34.576	-16.492	-16.431	-12.132	-7.568	-2.219	-14.199	-11.206	-15.782
ASMTL						-13.264		-32.542	-16.582	-18.046	-9.970	-8.144	-7.182	-11.889	-12.233	-18.153
ASNA1	4.610	16.151	12.028	9.204	12.424	28.276	9.762	47.876	-0.486	6.343	12.895	11.106	-1.881	41.229	12.916	4.173	1.993
ASNS	10.385	-2.715	-2.943	-3.667	3.114	-6.846	2.700	52.874	-11.161	-12.957	8.527	4.987	-4.256	-15.791	-10.788	-15.121	-1.725
ASNSD1	-13.947	-10.608	12.199	-14.871	-0.447	1.642	-10.132	-19.323	-6.026	-12.066	-13.248	-5.927	-3.571	-7.522	-8.404	-14.401	-10.992
ASPA	-16.201	-14.613	-14.541	-10.598	-0.454	-13.538	-14.102	-22.104	-16.139	-18.373	-14.372	-2.064	0.168	-8.623	-1.625	-17.141	-10.407
ASPDH	-0.555	-7.746	-16.180	-9.941	-8.497	-15.732	-11.260	-22.143	-9.640	-13.429	-12.143	-1.242	-7.688	-14.491	-9.448	-14.489	-8.430
ASPG	-8.662	-10.731	-20.215	-14.076	-3.706	-10.415	-11.005	-29.011	-8.211	-14.683	-8.938	-10.396	-4.673	-13.322	-15.174	-4.521	-10.973
ASPH	-9.746	-11.248	-17.708	-15.512	-7.122	-23.639	-15.462	-37.968	-15.503	-15.825	-10.294	-9.122	-0.188	-23.325	-15.084	-17.337	-4.381
ASPHD1	-9.309	-13.040	-6.591	-3.450	-7.684	-8.539	-9.906	-35.675	-12.518	0.667	-0.122	-9.576	-3.827	-14.214	-19.127	1.791	-9.448
ASPHD2	-14.223	-15.707	-21.620	-8.950	-1.902	-8.562	-10.516	-25.184	-6.549	-7.493	-7.238	-9.206	-0.441	-3.203	-3.274	-12.005	-2.536
ASPM	-20.266	-1.819	12.401	1.044	-5.273	8.259	-12.067	33.982	2.233	-4.897	-7.481	-11.691	-0.403	-11.195	-7.481	-10.418	-14.453
ASPN	-4.366	-2.876	-3.795	-3.284	-1.915		-2.984										-2.180
ASPRV1	-11.364	-10.837	-3.974	-2.899	-2.322	-6.936	-1.505	-29.551	-3.952	-4.734	-6.592	-11.573	-4.599	-9.181	-8.507	-15.854	-7.314
ASPSCR1	-20.526	-12.049	-25.054	-9.080	-12.978	-7.419	-11.294	-19.808	-14.528	3.178	0.916	-7.483	-3.636	-10.192	-9.419	-10.537	-16.094
ASRGL1	-16.771	-13.796	-14.723	-15.925	-0.713	-10.729	-10.485	-27.881	-4.196	-5.565	-9.166	-6.914	-5.644	-13.403	-15.365	-7.475	-9.013
ASS1						-7.873		-18.628	-13.267	-17.797	-14.497	-2.925	1.524	-4.359	-6.173	-17.206
ASTE1	-18.262	-6.100	-10.302	-4.324	-11.374	-9.907	-4.284	-18.811	-5.986	-18.050	-14.607	-4.957	-1.299	-11.073	-1.788	-15.614	-14.505
ASTL	-4.604	6.354	-12.271	-7.088	8.683	-13.709	5.948	-22.736	-9.562	-5.131	-11.201	-8.497	-5.950	-12.435	-11.094	-5.024	-2.054
ASTN1	-14.615	-3.086	-20.511	-9.477	-1.043	-9.018	-9.850	-30.483	-8.674	-3.475	-3.831	-1.713	-2.817	-4.309	-7.696	-5.890	-7.012
ASTN2	-15.831	-8.875	-10.564	-13.040	-7.784	-30.826	-6.548	-88.020	-12.765	-6.818	-10.041	-38.329	-12.525	-50.017	-24.303	-11.665	-5.617
ASUN	-2.080	0.945	-0.017	-3.191	0.287	-11.154	-2.033	4.727	5.817	4.932	7.911	-5.726	0.958	-7.047	6.235	12.148	5.734
ASXL1	-18.015	-10.586	-23.574	-6.020	-8.129	-19.761	-8.839	-36.803	-15.595	-7.985	-8.655	-4.020	-6.289	-10.982	-10.094	-7.660	-14.015
ASXL2	-23.017	1.769	-19.237	-8.770	-2.392		-14.496										3.744
ASXL3	-15.531	-11.973	-13.706	-13.568	-7.335	-5.970	4.823	-18.475	-12.614	-14.935	-11.374	-4.819	0.009	-6.573	-5.733	-16.427	-5.335
ASZ1	-22.663	-2.701	-16.019	-10.519	-5.935	-4.372	-8.585	-22.840	-16.045	-18.529	-17.818	-2.834	-3.893	-12.729	-5.260	-19.156	-5.813
ATAD1	-4.420	-2.856	-4.415	-2.573	-1.799	-5.744	-2.562	-2.907	-8.006	-13.905	-10.978	-7.685	-4.182	3.414	-3.115	-11.577	-2.565
ATAD2	-11.630	-8.549	-17.842	-13.333	-5.949	-13.059	-4.987	19.197	-12.332	-2.962	1.563	-1.333	-4.469	-1.964	-5.582	-10.148	-2.906
ATAD2B	-23.894	-14.581	-24.225	-16.702	-11.221	-14.514	-10.449	-33.213	-7.940	-13.353	-7.392	-9.335	-0.026	-16.364	-15.550	-8.744	-13.692
ATAD3A						-7.479		-32.454	-7.282	-12.865	-7.361	-14.672	-6.531	-16.240	-16.768	-12.545
ATAD3B	-1.667	-2.804	5.667	-0.877	2.821	-10.167	-2.051	-26.386	-8.532	-12.137	-14.270	-9.303	-4.403	-16.169	-11.812	-13.091	-1.640
ATAD3C	-12.536	-4.364	-11.574	-9.295	-7.576	-1.264	-5.464	-14.450	-10.750	-14.774	-9.713	-8.047	-1.852	-5.661	-7.947	-14.421	-6.806
ATAD5	-2.289	-5.495	21.511	7.097	-4.171	-5.864	-0.252	6.265	-6.395	-8.038	16.496	10.540	2.504	3.837	0.732	-1.195	-7.011
ATAT1	-12.969	-10.158	-23.559	-12.368	-1.647	-12.218	-4.245	-28.558	-12.412	0.130	-9.625	-2.355	-1.256	-9.772	-4.505	-11.157	-5.525
ATCAY	-6.669	-9.361	-13.891	-15.858	1.561	-14.617	-3.420	-29.223	-5.059	-2.590	-6.149	-11.093	-0.693	-14.130	-14.787	-6.209	-7.184
ATE1	-19.733	-11.369	-15.713	-9.958	-9.035	-7.063	-5.957	-16.324	-5.204	-15.435	-15.169	-13.206	-4.051	-20.563	-19.854	-14.361	4.091
ATF1	-3.306	3.610	-4.415	-3.315	-1.162	6.652	0.209	-29.382	-16.287	-9.735	-5.746	-5.446	0.517	-6.711	-12.156	-14.083	-2.277
ATF2	-23.860	-5.354	-23.388	-8.470	-11.801	5.159	-10.846	-11.990	-13.062	-15.512	-15.568	-0.245	5.610	-7.508	-5.544	-14.696	-11.779
ATF3	-19.316	-3.922	-15.255	-6.863	-3.502	-23.681	-13.343	-76.100	-13.558	-15.698	-10.202	-23.071	-7.543	-29.524	-27.629	-16.595	-11.286
ATF4						-8.210		35.232	9.414	0.731	4.442	7.846	-3.526	-6.791	-3.225	-2.693
ATF5	-5.526	-11.616	-3.295	-14.947	-7.947	-3.939	-12.496	-11.391	-14.798	-17.948	-15.104	3.472	-1.127	-6.982	-6.676	-10.088	-2.771
ATF6	-9.427	-1.653	-5.888	-1.130	-6.316	-5.984	-9.896	-24.613	-4.904	-9.522	-13.451	-14.956	-4.232	-13.793	-13.339	-2.918	-1.942
ATF6B	-14.957	-11.637	-15.490	-11.545	-8.495	-1.515	-5.233	-29.543	-7.335	-2.751	0.217	-3.055	-2.303	-13.214	-10.443	-9.544	-3.088
ATF7	7.983	4.670	15.057	-7.726	18.308	-12.474	4.377	-29.392	-5.128	3.370	-7.815	-7.732	-4.183	-8.238	-4.826	-2.004	8.795
ATF7IP	-3.346	-11.740	-14.527	-3.804	-6.691	-18.789	2.832	-19.907	-14.342	-6.143	-18.188	0.042	-0.669	-9.619	1.726	-20.412	-10.080
ATF7IP2	-12.504	-4.897	-19.069	-10.710	-7.074	-11.836	-7.804	-35.559	-17.160	-18.242	-16.714	-5.242	-1.619	-15.117	-15.632	-16.191	-13.919
ATG10	-2.429	-6.465	-8.262	-6.016	-3.478	-4.263	-3.560	19.043	-15.747	-16.062	-17.942	6.126	0.981	-10.509	-7.643	-19.485	-2.042
ATG12	-10.100	0.652	-7.321	-2.534	-4.035	-8.669	-7.269	14.575	-13.655	-11.025	-9.026	10.356	0.255	-19.607	-6.187	-14.791	-6.371
ATG13	-14.624	9.541	3.888	1.784	6.946	-9.956	-1.495	-15.256	-12.751	-5.835	1.157	-4.787	-5.695	-16.025	-15.627	-6.716	-2.334
ATG14	16.095	-9.704	-3.406	-1.160	-8.213	-0.273	-8.785	-4.333	-1.352	-14.461	7.488	4.824	0.675	-8.332	4.823	-13.716	-15.243
ATG16L1	-15.819	-10.526	-19.465	-10.037	-10.173	-12.947	-10.854	-26.699	-13.630	-13.263	-7.828	-1.818	-3.512	-19.455	-11.964	-15.037	-12.831
ATG16L2	-15.732	-4.540	-20.292	-7.390	-5.535	-8.023	-4.604	-23.386	-10.704	-3.400	-8.315	-10.813	-7.307	-14.785	-11.106	-6.078	-10.910
ATG2A	-7.356	-5.079	-6.414	-2.539	2.946	-10.202	-4.615	-30.115	-2.209	1.538	0.417	-5.401	-4.689	-6.854	-10.910	-3.771	-4.682
ATG2B	-10.726	-5.440	-22.672	-5.441	-11.616	-6.803	-12.066	-23.057	-9.714	-15.733	-13.034	-6.226	-5.350	-8.900	-6.720	-10.823	-13.371
ATG3	21.107	-10.701	-7.622	-7.707	-1.544	0.234	3.966	10.627	-12.179	-17.499	-7.530	7.157	4.300	0.628	-9.527	-18.690	-12.138
ATG4A	-12.810	-13.166	-17.827	-12.199	-4.791	-5.711	-13.049	-26.640	-4.629	-15.355	-8.074	-8.463	-7.878	-18.871	-17.964	-9.390	-13.304
ATG4B	-1.983	-12.212	-18.582	-1.667	-15.018	-7.718	-4.846	-36.860	-13.634	-15.712	-9.435	-2.560	-7.997	-20.305	-19.693	-13.508	-7.724
ATG4C	-0.417	-2.112	-3.998	-2.955	-1.313	-18.117	-1.358	-20.179	-15.227	-15.105	-9.567	-6.298	-2.178	-4.206	-20.077	-13.377	-3.001
ATG4D	-11.240	-1.077	-17.491	-10.184	-7.039	-8.240	-4.221	-28.202	2.820	-2.298	-4.335	-10.236	-1.627	-19.517	-20.221	-5.395	-12.980
ATG5	-1.167	-2.091	-8.185	-6.514	-3.981	-13.169	-1.218	-26.399	-5.791	-16.814	-12.086	9.245	-3.759	-9.532	-5.363	-11.746	-6.005
ATG7	7.868	2.804	-5.824	-4.588	-7.388	-5.026	3.177	45.853	-14.364	-2.523	-3.311	9.786	-1.910	-16.623	-8.411	-12.214	-17.054
ATG9A	12.909	3.207	29.904	-8.532	-3.354	-12.021	5.038	39.469	-13.545	-7.279	2.425	13.888	-4.748	-17.962	-8.383	-8.275	-17.946
ATG9B	-21.187	-1.103	-20.425	-16.904	-5.897		-6.474										-11.393
ATHL1	-12.748	-11.243	-25.147	-17.077	-11.662	-7.941	-13.185	-24.061	-5.250	-1.518	-8.450	-2.592	3.581	-1.074	-10.620	-4.912	-6.197
ATIC	26.951	-10.903	14.952	12.108	0.480	-2.191	2.977	23.661	-5.980	31.654	32.233	3.522	4.254	11.931	11.927	7.174	-10.358
ATL1	-19.849	-5.596	-22.293	-16.937	-7.422	1.734	-9.962	-7.950	-6.533	-6.231	-14.210	-3.996	-5.813	-17.433	-11.323	-10.842	-8.408
ATL2	31.006	8.308	25.461	5.032	-3.954	13.451	10.980	6.743	14.162	16.144	24.109	6.580	0.519	12.054	-11.567	-3.733	7.231
ATL3	-8.356	-1.079	-2.442	1.948	13.077	-7.258	2.430	-26.758	-12.589	-4.616	-0.112	2.909	-3.685	-7.150	-17.153	-10.624	-3.906
ATM	4.916	-16.034	13.624	-12.892	-12.520	14.849	-7.694	-8.381	-10.355	-10.838	-7.472	-9.335	-7.627	-11.741	4.393	-14.825	-15.861
ATMIN	-1.646	12.364	-3.041	2.143	4.784	6.055	2.044	-28.988	-13.666	-3.146	4.351	2.313	-2.039	16.789	16.570	-2.342	18.551
ATN1	-10.682	-1.224	-4.119	-5.767	-3.146	-4.749	-8.871	-25.778	-7.238	-8.290	-9.853	-6.440	-7.859	-11.373	-3.060	-2.503	1.906
ATOH1	-19.193	-11.821	-16.547	-9.833	-1.058	-15.053	-10.890	-36.584	-3.258	-14.407	-11.940	-8.201	0.835	-12.664	-13.832	-12.032	-3.289
ATOH7	-5.536	-6.616	-9.980	-5.562	-10.227	-15.256	-4.191	-33.670	-10.732	-8.589	-13.635	-9.965	-7.107	-13.776	-15.727	-8.097	-0.549
ATOH8	-9.327	-6.264	-15.745	-18.995	-12.678	-12.009	-12.081	-22.141	-8.412	-6.885	-6.665	-5.404	-0.606	-14.513	-8.432	-4.032	-9.054
ATOX1	-8.198	-4.278	-4.465	-10.171	-6.940	-4.719	-1.767	-13.005	-7.632	-10.836	-17.810	-6.616	-2.636	-11.194	-6.138	-15.431	-8.107
ATP10A	-24.039	-14.555	-18.033	-9.070	-1.130	-6.859	-12.534	-30.487	-13.678	-8.897	-4.360	-6.529	-3.667	-15.059	-9.578	-3.690	-6.350
ATP10B	-18.469	-8.552	-20.482	-12.235	-3.954	-9.585	-0.968	-31.913	-6.153	-9.808	-10.546	-12.789	-5.689	-19.496	-14.428	-12.486	-13.994
ATP10D	-20.515	-12.342	-16.084	-17.160	-11.893	-6.728	-8.704	-25.767	-10.172	-18.103	-15.849	-7.823	-1.491	-19.168	-6.415	-19.208	-14.101
ATP11A	-21.199	-9.400	-20.896	-16.538	-12.686	-11.404	-14.592	-3.909	-5.783	-18.414	-5.640	-6.795	-5.612	-14.507	-8.771	-11.398	-8.524
ATP11B	-19.171	-13.987	-19.829	-9.503	-6.442	-9.511	-5.743	-9.734	-6.300	-9.779	-11.861	0.828	-7.678	-16.451	-2.743	-12.132	-12.646
ATP11C	-13.566	-10.641	-21.680	-14.399	-13.581	4.988	-8.159	-13.301	-10.044	-16.502	-8.135	-8.513	-4.679	-7.962	3.543	-11.710	-8.057
ATP12A	-23.928	-14.068	-13.363	-13.232	-11.029	-15.059	-5.783	-18.307	-12.462	-8.828	-9.801	-3.798	0.164	-13.052	-9.599	-6.055	-16.164
ATP13A1	-12.997	8.351	23.873	-6.340	3.053	12.177	4.924	23.559	-0.228	0.115	-1.983	8.957	10.140	4.597	-4.942	-5.897	4.526
ATP13A2	-12.336	-10.210	-18.950	-11.953	-2.464	-8.595	-4.002	-30.097	-5.155	-6.410	-4.892	-9.220	-6.012	-6.318	-2.195	-8.073	-7.050
ATP13A3	-23.986	-9.200	-15.809	-10.306	-1.924	-14.365	-12.305	-28.774	-11.269	-14.383	-12.727	-14.578	-6.340	-10.092	-16.417	-9.865	-13.893
ATP13A4	-14.866	-4.706	-11.910	-14.463	3.051	-15.542	-3.123	-33.322	-12.197	-14.770	-14.556	1.096	-8.161	-12.661	-16.385	-14.719	-14.009
ATP13A5	-20.892	-9.182	-13.548	-15.004	-8.764	-17.632	-8.814	-31.508	-12.165	-11.924	-9.748	-8.596	-8.624	-18.536	-17.909	-13.591	-12.238
ATP1A1	39.273	-12.200	19.670	-8.339	2.395	4.680	23.836	37.045	-7.770	24.319	33.003	8.835	4.499	15.984	12.476	6.774	13.040
ATP1A2	-23.754	-12.187	-8.265	-11.356	-0.467	-8.182	-11.786	-29.198	6.718	1.502	-1.698	-6.376	-3.104	-8.111	-5.767	-1.244	-10.397
ATP1A3	-15.900	-6.873	-17.615	-10.340	-14.640	-11.798	-10.572	-28.954	-8.409	5.161	-2.336	-9.301	-3.411	-19.363	-19.669	-5.584	-3.673
ATP1A4	-17.354	-8.060	-19.750	-13.200	1.889	-24.078	-12.588	-54.270	-16.833	-18.730	-14.914	-19.973	-7.002	-25.675	-13.632	-15.614	-6.500
ATP1B1	-20.145	-9.073	-18.896	-10.418	-7.369	-8.127	-1.206	-28.192	-11.828	-14.614	-10.584	-9.630	-3.674	-12.701	-8.333	-14.429	-14.493
ATP1B2	-10.019	-11.010	-11.288	-11.683	-13.320	-14.534	-9.100	-22.742	-5.911	-5.071	-10.954	-11.585	-6.226	-14.486	-17.828	-5.396	-10.795
ATP1B3						15.363		-18.551	20.800	9.595	5.395	13.632	2.063	22.894	20.913	0.582
ATP1B4	-19.379	-4.969	-19.283	-14.898	-6.614	-17.038	-11.303	-27.960	-14.926	-15.734	-14.426	-12.036	-7.807	-16.530	-8.712	-11.875	-13.429
ATP2A1	-13.726	-10.021	-13.694	-7.941	-6.788	-7.306	-11.292	-31.129	-1.493	-2.877	-3.617	-10.001	-2.352	-14.932	-12.727	-4.556	-10.060
ATP2A2	36.756	24.349	43.883	26.194	17.343	18.182	15.491	53.819	25.308	10.677	31.749	15.675	5.794	17.664	31.255	35.378	21.738
ATP2A3	-12.950	-10.613	-12.805	-10.643	-1.879	-6.872	-6.218	-33.641	-9.656	-7.322	-7.147	-10.478	-4.204	-13.198	-11.919	-10.236	-11.693
ATP2B1	33.281	-13.553	-1.452	-10.829	-12.123	-10.087	-2.797	30.092	-11.918	-9.982	-0.597	9.977	-0.699	-7.249	27.886	-3.814	-10.081
ATP2B2	-15.145	-13.791	-21.387	-12.314	-5.534	-9.479	-11.732	-18.943	-8.387	-8.042	-11.252	-12.558	-2.743	-3.118	-4.228	-12.035	-14.571
ATP2B3	-14.130	-10.203	-15.914	-10.236	-13.228	-13.346	-12.531	-28.115	-10.974	-6.630	-4.160	-13.143	-7.145	-18.896	-18.067	-10.547	-12.737
ATP2B4	-21.818	-6.586	-8.400	-16.271	-3.382	-11.852	-10.788	-30.076	-6.222	-11.366	-1.084	-10.288	-2.161	-6.641	-4.587	-9.931	-2.778
ATP2C1	-22.177	-3.707	-25.067	-8.226	8.448	6.786	-11.130	-29.284	-1.448	-15.660	-4.803	-9.089	1.493	8.592	-0.220	-13.495	0.151
ATP2C2	-15.911	-14.873	-18.970	-13.642	-8.899	-6.800	-12.516	-26.444	-6.213	3.428	-2.478	0.525	-0.280	1.290	0.983	-0.437	-11.716
ATP4A	-16.826	-3.128	-15.446	-12.233	-7.209	-8.411	-10.806	-20.674	-13.969	-7.201	-6.806	-8.916	-3.256	-20.234	-12.648	-13.931	-8.583
ATP4B	-14.498	-8.896	-21.502	-12.906	-6.102	-4.910	-11.261	-22.298	-8.215	-18.523	-17.960	-6.125	-5.578	-9.118	-4.461	-19.283	-10.862
ATP5A1	22.548	19.692	30.619	25.462	12.281	34.837	11.545	24.678	12.702	19.743	26.125	17.704	4.331	45.105	37.944	21.037	3.516
ATP5B	44.372	29.041	56.306	30.435	17.089	31.608	14.437	9.296	3.844	16.620	14.166	10.065	3.327	40.555	15.540	9.910	3.892
ATP5C1	12.799	4.795	2.303	8.316	1.333	8.473	0.241	-4.443	-1.688	1.394	8.536	11.529	4.366	26.853	6.488	10.214	-1.012
ATP5D	38.178	42.156	43.545	37.482	10.797	14.727	14.944	6.324	14.254	24.611	29.979	12.008	6.439	36.413	31.137	12.010	3.124
ATP5E									-5.238	-1.363	-2.120					-4.124
ATP5F1	11.086	11.193	21.499	22.428	11.096	16.803	6.674	-1.162	4.929	10.509	6.016	14.184	-3.394	9.551	13.965	-0.379	-3.817
ATP5G1	-2.936	-2.876	-4.094	-3.111	-0.002	-6.854	-1.611	-22.995	-12.395	-10.329	-9.972	-0.534	0.718	-1.383	-15.801	-9.519	-2.894
ATP5G2	-2.943	-2.385	3.736	0.262	6.790	-4.200	2.810	-14.129	-7.366	-6.536	-3.644	-0.446	2.911	2.244	-10.807	-12.126	0.347
ATP5G3	-16.245	-4.469	-19.574	-12.530	-12.084	-12.352	-12.800	-28.868	-16.849	-8.451	-11.686	-13.020	-2.050	-9.565	-4.795	-5.594	-11.509
ATP5H	-4.357	-2.671	-1.089	1.466	-1.739	14.042	0.156	3.887	-3.659	1.627	-8.933	2.091	1.377	18.883	4.459	-3.267	-3.013
ATP5I	15.120	3.430	19.935	7.436	0.798	1.622	5.844	-14.163	-3.360	-6.838	5.474	-4.239	1.187	1.829	4.657	-3.860	3.217
ATP5J						10.759		-9.599	4.609	-0.617	-2.414	10.226	9.587	19.035	5.345	-7.627
ATP5J2	0.424	-1.858	-3.769	-0.546	-1.871	15.239	-1.340	30.404	3.643	0.072	1.992	13.209	13.883	48.421	35.099	-1.148	-2.506
ATP5J2-PTCD1						12.781		7.339	13.057	21.150	10.208	-3.046	0.257	27.812	19.930	19.842
ATP5L	-1.819	0.047	-2.429	-3.595	-5.285	22.108	0.508	4.249	8.349	5.655	-2.252	14.563	5.673	20.576	16.929	12.390	-1.507
ATP5L2						-0.913		-9.190	-0.040	-3.409	-5.315	1.725	0.938	7.868	10.506	-5.805
ATP5O						11.497		-4.519	4.084	3.036	15.668	10.717	0.103	24.814	26.129	12.504
ATP5S	-15.506	-10.892	-18.037	-12.676	-6.693	-6.692	-12.694	-28.093	-16.016	-17.318	-9.487	-9.473	-6.765	-9.739	-17.304	-18.159	-9.832
ATP5SL	-3.231	3.251	5.953	4.650	-11.630	1.946	5.315	-19.242	-2.027	-15.171	-5.784	5.860	-2.291	8.446	7.513	-6.897	-7.183
ATP6AP1	14.715	-3.384	-8.357	1.536	-2.238	24.053	4.747	25.614	32.557	18.919	12.739	4.783	3.021	30.481	29.938	26.421	-11.966
ATP6AP1L	-15.284	-12.788	-12.669	-13.294	-8.431	-4.183	-11.621	-11.029	-9.662	-7.418	-11.708	-4.341	-1.484	-7.640	-9.745	-10.447	-14.085
ATP6AP2	5.544	8.295	-0.748	11.364	1.831	10.674	-0.252	39.802	25.674	13.795	7.420	10.751	-1.884	23.736	19.948	27.948	6.458
ATP6V0A1	-7.008	-4.222	-8.945	-6.904	-1.175	-2.567	7.401	1.745	-8.123	-4.009	-6.356	-4.994	-3.866	-5.790	-1.790	-0.431	-2.893
ATP6V0A2	-13.697	-7.737	-20.267	-14.046	-4.628	-12.504	-6.518	-23.338	20.943	1.764	-0.590	6.037	-2.761	3.129	6.228	-9.281	-13.502
ATP6V0A4	-22.123	-11.581	-15.555	-16.979	-4.099	-8.625	-8.581	-28.857	-10.257	-11.960	-12.479	-9.447	-2.632	-13.752	-11.060	-12.304	-9.878
ATP6V0B	32.244	7.938	42.537	24.478	20.329	18.426	20.471	29.587	29.026	21.217	29.642	1.329	4.908	12.611	9.534	32.240	6.483
ATP6V0C	18.216	7.253	17.310	14.507	8.420	33.326	9.081	56.059	32.942	32.603	33.346	13.512	7.257	45.662	41.412	33.835	7.657
ATP6V0D1	26.758	-5.760	19.615	-1.400	2.097	39.469	12.138	55.590	21.591	13.789	17.978	18.505	8.632	43.021	38.600	16.181	7.956
ATP6V0D2	-17.024	-15.334	-12.414	-6.824	-12.762	-9.933	-15.741	-18.086	-13.535	-14.068	-14.916	-1.683	-3.837	1.563	-0.669	-16.592	-11.272
ATP6V0E1	-8.155	1.014	-0.631	2.189	-3.030	11.451	-3.619	-12.982	-14.071	-11.734	-11.150	15.280	-5.971	-13.802	-15.201	-16.293	-5.662
ATP6V0E2	-16.590	-10.135	-12.940	-11.556	1.126	-12.606	-16.386	-20.669	-12.964	-13.869	-14.597	-8.874	-3.804	-12.679	-5.905	-18.880	-3.579
ATP6V1A	50.614	29.022	43.986	34.064	21.343	32.254	22.360	54.110	36.087	28.316	29.419	13.867	7.672	45.613	24.882	35.024	24.065
ATP6V1B1	-6.723	-7.486	-16.320	-3.653	0.759	-9.112	-10.981	-34.386	-10.693	-0.457	-8.736	-11.092	-6.309	-15.672	-12.896	-7.444	-15.131
ATP6V1B2	25.867	5.277	13.528	1.061	3.873	24.927	20.681	30.372	22.004	22.124	22.672	14.752	7.525	25.415	19.736	34.024	-0.400
ATP6V1C1	4.998	17.812	15.747	16.884	10.935	-1.149	12.026	33.622	9.088	7.965	-3.420	-0.052	1.928	9.497	2.236	10.114	15.512
ATP6V1C2	-17.144	-4.977	-16.531	-18.359	-10.647	-9.704	-10.387	-20.725	-14.809	-12.336	-7.661	-3.834	-1.551	1.005	-0.589	-16.614	-8.474
ATP6V1D	19.470	7.087	18.750	16.416	3.095	11.160	6.220	14.714	14.665	20.811	21.856	3.444	0.380	10.256	6.602	27.445	6.455
ATP6V1E1	10.583	3.462	8.733	6.240	3.091	20.542	7.044	52.955	9.629	14.923	1.715	12.349	-3.895	20.802	12.818	21.861	2.108
ATP6V1E2	-11.830	1.219	-12.009	-12.044	-6.383	-14.214	-9.191	-32.583	-8.104	-0.713	-6.759	-14.349	-6.590	-21.051	-10.611	-8.686	-4.934
ATP6V1F	-13.226	-8.173	-13.191	-10.634	-3.314	6.273	-5.544	26.456	18.739	13.618	15.668	6.959	0.132	9.749	3.202	18.881	-6.719
ATP6V1G1	14.321	-0.904	4.742	19.967	5.954	22.791	5.583	29.859	1.864	0.379	15.363	9.307	5.334	23.890	24.604	18.470	0.942
ATP6V1G2	-14.621	-14.089	-5.662	-17.529	-11.368	-15.451	-4.971	-41.119	-7.690	-0.662	1.687	-5.813	-5.835	-10.449	-10.563	-2.031	-13.150
ATP6V1G3	-10.333	-7.465	-8.055	-5.663	-1.781	-12.914	-7.684	-28.185	-9.325	-18.667	-13.545	-7.438	-5.733	-12.435	-15.115	-15.328	-5.145
ATP6V1H	34.844	-7.027	26.389	-6.804	2.922	20.829	18.441	29.812	13.345	5.936	2.746	11.019	1.617	24.644	11.165	23.008	9.042
ATP7A	-23.301	-13.986	-23.122	-15.539	-4.717	-6.122	-12.496	-22.118	3.483	-11.247	-10.570	-0.730	-5.228	-10.124	-1.785	-14.219	-7.277
ATP7B	-20.861	-14.504	-10.957	-15.145	-9.209	-13.787	-15.755	-34.491	-8.983	-16.111	-8.293	-7.994	-6.685	-15.658	-18.892	-14.789	-12.851
ATP8A1	-18.920	-14.424	-19.717	-13.202	-7.112	-0.852	-14.260	-23.801	-7.767	-19.759	-3.511	-3.728	-8.398	-16.128	-13.363	-12.659	-12.664
ATP8A2	0.219	-8.118	-12.134	-15.538	-7.369	-8.214	-0.709	-22.325	-12.641	-14.008	-4.854	7.047	-2.992	-15.589	-7.959	-6.586	-13.638
ATP8B1	-23.092	-16.346	-21.512	-15.361	-9.670	-9.482	-13.374	-25.482	-15.863	-18.061	-6.953	-11.483	-3.381	-11.875	-16.987	-16.428	-12.834
ATP8B2	-13.122	-11.608	-21.793	-7.235	-8.128	-0.558	-8.682	-26.072	-10.367	-6.434	-6.129	-10.761	-4.153	11.804	-0.779	1.658	-16.465
ATP8B3	-13.856	-11.969	-10.416	-10.149	-8.393	-5.784	-4.716	-32.777	-5.199	1.437	-2.473	-10.155	1.899	-2.070	-4.471	6.291	-3.860
ATP8B4	-23.510	-13.861	-13.653	-8.983	0.633	-16.009	-12.289	-31.303	-8.026	-17.365	-9.045	-12.670	-5.447	-20.489	-16.147	-12.596	-14.730
ATP9A	-8.564	4.985	-25.108	-15.329	-9.776	-3.697	-10.194	-22.908	-5.135	-9.140	-9.694	-11.395	-5.959	-16.257	-15.987	-3.959	-12.321
ATP9B	-22.438	-10.450	-23.392	-10.214	-9.368	-12.780	-9.992	-20.826	-11.455	-9.680	-2.737	-11.150	-5.511	-14.891	-8.481	-5.223	-8.216
ATPAF1	-19.571	-13.692	-26.528	-9.464	-9.560	-32.141	-11.603	-63.886	-10.672	-16.120	-12.100	-21.310	-7.679	-28.279	-34.026	-9.638	-14.233
ATPAF2	-8.142	-1.921	30.364	-6.946	-2.702	-7.196	-4.850	-20.466	5.945	-5.659	16.432	-6.753	0.849	-8.766	-0.367	-6.440	-7.922
ATPIF1	-5.555	-1.832	-13.028	-4.662	5.829	-0.382	-7.984	-22.990	-11.876	-10.684	-2.128	-1.218	3.325	-1.338	-6.144	-8.559	1.341
ATR	25.135	13.338	29.804	19.786	8.041	22.676	7.340	33.372	16.626	13.244	20.147	12.609	7.356	28.759	25.632	16.001	12.957
ATRAID	-23.595	-12.804	-21.994	-1.703	-11.558	-12.171	-10.219	-26.313	-12.074	-8.790	-12.611	1.240	-3.503	-8.646	-13.603	-7.812	-15.777
ATRIP	19.997	5.746	31.710	8.920	-0.088	10.725	4.988	21.835	24.094	21.082	15.859	5.049	2.553	5.564	20.134	4.142	5.023
ATRN	-10.696	6.754	-19.791	-11.795	-9.422	-12.342	2.348	-32.770	-3.994	-0.648	-3.104	-1.480	-5.520	-11.841	-16.529	-2.638	2.134
ATRNL1	-9.285	-3.830	-18.949	-7.471	2.681	-16.657	0.554	-35.277	-9.691	-13.286	-14.055	-12.539	-5.652	-20.503	-19.348	-16.654	8.369
ATRX	0.895	6.703	9.553	-6.719	-8.758	-9.957	-13.997	-5.687	-15.513	-6.443	-1.467	-0.655	-1.727	-6.749	-0.057	-7.737	11.793
ATXN1	-12.405	-13.407	-3.963	-8.683	-14.410	-17.230	-9.550	-35.023	-3.209	4.804	0.129	-10.741	-7.564	-14.170	-16.488	3.628	-13.812
ATXN10	-6.697	3.126	21.305	-7.963	-9.612	6.636	-9.695	47.625	-2.624	5.213	2.949	9.659	4.542	-0.551	4.667	4.137	9.702
ATXN1L	-13.799	-12.048	-23.883	-14.691	-7.106	-13.566	-9.836	-8.495	-12.003	5.747	-2.867	-10.859	-3.598	0.077	-9.740	-6.417	-11.731
ATXN2	-21.162	-11.144	-12.619	-16.655	-10.126	-9.063	-11.208	-22.389	-4.364	-1.735	-4.020	-7.515	-6.624	-12.541	-13.569	0.049	-11.209
ATXN2L	-3.013	-16.748	-17.208	7.411	-6.479	-5.772	-15.320	11.802	6.058	4.979	8.509	6.948	2.700	-7.763	-9.976	6.529	-5.244
ATXN3	-10.255	-10.655	-3.878	-16.668	-12.170	-8.400	-8.062	-26.010	-7.403	-20.729	-17.578	-9.681	-2.603	-15.871	-8.640	-15.558	-1.234
ATXN3L	-8.492	-4.776	-6.238	-5.485	-2.856	-7.269	-2.996	-25.547	-15.408	-11.882	-13.995	-8.494	-8.125	-6.574	-3.397	-14.926	-5.835
ATXN7	-17.117	-7.916	-23.803	-11.119	-9.826	-17.875	-15.811	-37.490	2.825	-8.254	-3.131	-9.959	-4.125	-5.847	-1.415	-12.561	-17.473
ATXN7L1	-21.942	-11.182	-16.783	-10.083	-11.451	-12.927	-11.076	-64.867	-1.743	3.558	5.193	-15.532	-2.876	-21.313	4.561	4.281	-13.018
ATXN7L2	-20.160	-11.177	-18.801	-9.108	-0.229	-15.430	-6.716	-32.440	-9.201	2.909	-5.724	-15.075	-5.814	-16.512	-13.653	-8.465	-4.633
ATXN7L3	10.901	3.469	14.793	13.859	0.475	-18.587	-9.352	-32.177	-7.155	-10.074	-0.328	-2.021	1.896	6.232	11.085	-16.873	-3.614
ATXN7L3B	-4.187	-4.122	-11.806	-12.148	-6.911	-14.447	-8.976	-19.285	-7.217	-6.405	-9.172	-1.902	-6.570	-6.964	-16.925	-9.051	-7.819
AUH	-15.118	-11.465	-16.068	-12.634	-8.620	-12.388	-11.202	-17.561	-2.902	-6.463	0.157	-5.989	-0.412	-18.812	-11.277	-4.065	-13.309
AUNIP	-13.477	-2.222	-16.068	-11.069	-5.023	-18.207	-11.750	-32.851	-12.297	-12.733	-14.315	-12.148	-4.771	-17.834	-18.797	-14.943	-10.719
AUP1	-1.121	3.451	-15.621	-9.790	4.539	5.203	-7.431	7.148	14.361	5.789	-3.960	2.465	3.672	4.553	17.404	-1.035	-10.973
AURKA	2.917	-3.484	6.013	-2.284	0.119	12.253	-0.134	3.114	31.083	16.689	12.485	9.792	3.150	3.694	5.430	17.203	2.569
AURKAIP1	19.459	0.723	33.963	5.705	3.863	1.534	12.280	15.163	17.733	13.486	16.331	-0.933	-0.382	20.842	9.639	12.358	1.638
AURKB	33.837	32.910	31.617	19.812	9.175	24.849	24.517	56.086	26.624	24.855	24.168	15.551	7.845	45.459	25.116	23.816	24.008
AURKC	-2.400	-13.659	-18.089	-15.107	-7.278	-11.150	-6.325	-23.622	-15.970	-19.244	-13.659	-3.948	-4.400	-13.972	-19.386	-16.073	0.437
AUTS2	-19.445	-8.951	-19.506	-14.965	-10.718	-11.876	-7.861	-30.802	-2.504	-15.759	-3.593	-13.032	-4.820	-5.854	-8.739	-8.665	-6.412
AVEN	11.677	8.905	-18.731	8.853	3.639	-5.953	-1.731	-21.064	0.820	-7.472	-2.645	-4.183	5.733	-1.695	-3.585	-4.961	-6.487
AVIL	-13.610	-2.646	-17.003	-8.659	-3.138	-5.501	-7.034	-9.986	0.288	3.233	-8.445	-5.928	-1.573	2.236	-17.968	-7.239	-5.807
AVL9	-19.527	-5.972	-23.422	-3.127	-4.066	-10.266	-13.965	-13.596	-11.681	-8.472	-9.906	-8.168	-8.220	-8.481	-16.561	-7.158	-9.430
AVP	-9.586	-2.712	-9.999	-4.822	-3.621	-10.979	-8.346	-31.836	-10.174	-14.471	-11.937	-6.488	1.529	-12.705	-14.011	-12.064	0.358
AVPI1	-18.025	-8.129	-15.213	-13.826	0.200	-16.169	-5.344	-35.200	-12.635	-9.673	-16.817	-8.647	-5.698	-13.882	-14.446	-14.644	-8.624
AVPR1A	-17.226	-11.206	-14.856	-10.465	-9.264	-0.481	-9.609	-5.062	-8.642	-15.182	-16.250	-3.581	-6.482	-8.359	0.222	-15.236	-6.372
AVPR1B	-19.962	-10.003	-14.131	-17.143	-9.438	-14.057	-14.501	-32.238	-7.395	-6.748	-0.505	-13.081	-8.500	-1.343	-10.128	-0.683	-10.774
AVPR2	-15.268	-7.318	-17.274	-13.350	-5.166	-12.325	0.004	-15.839	-12.561	-12.000	-15.971	-10.589	-7.598	-17.884	-11.168	-12.783	0.835
AWAT1	-20.833	-12.894	-21.285	-12.695	-7.918	-11.808	-6.467	-31.133	-4.977	-6.354	-4.250	-9.318	-4.803	-15.910	-17.565	-4.578	-2.681
AWAT2	-10.653	-4.762	-6.442	-5.898	3.209	-7.966	-10.575	-22.825	-12.327	-18.204	-9.810	-11.554	-7.357	-16.437	-13.654	-18.005	1.286
AXDND1	-12.249	-11.328	-10.574	-11.774	-6.664	-5.874	-7.003	-24.958	-12.409	-13.115	-13.631	-3.526	4.223	-11.635	2.187	-17.087	-8.833
AXIN1	-14.435	-17.234	-11.549	-13.106	-14.619	-4.484	-8.371	-33.152	2.288	-3.727	-1.840	-13.241	-3.255	-15.712	-9.357	-2.287	-15.249
AXIN2	16.636	-6.933	-20.990	-2.363	-9.686	-17.260	-12.961	-12.110	-11.999	-2.991	-5.747	-13.233	-4.071	-15.501	-10.055	-4.089	-12.482
AXL	-17.800	-13.999	-20.406	-8.023	-6.454	-7.014	-13.500	-21.376	-13.255	-8.409	-8.167	-4.484	1.385	-5.468	-13.274	-8.026	-4.612
AZGP1	6.581	-5.003	-9.585	-2.568	10.856	-5.660	-5.776	-11.695	-13.725	-3.608	-10.523	-4.004	0.714	1.508	-4.819	-9.407	-6.774
AZI1	-10.858	-0.739	-13.483	-17.512	0.273	-10.635	-0.547	-31.133	6.227	8.888	8.056	-10.274	-3.195	-12.004	-12.783	3.918	-6.008
AZI2	-6.641	-3.586	-8.204	-0.130	-5.277	-4.003	-3.503	-12.218	-14.219	-19.503	-16.400	3.722	-3.841	17.018	1.362	-16.675	-4.262
AZIN1	-3.689	-1.918	-4.241	-1.054	-3.894	8.348	-8.280	-16.332	1.541	3.438	-5.441	0.151	3.622	-16.234	2.126	-1.177	-5.294
AZU1	-20.775	-12.219	-7.643	-15.517	-10.185	-13.191	-3.171	-32.325	-4.089	-13.665	-11.703	-6.293	-4.503	-12.635	-8.707	-19.076	-11.006
B2M	-3.864	-7.080	-10.892	-5.860	-1.522	-14.598	-7.959	-23.584	-14.037	-17.694	-14.133	-8.328	-4.648	-2.192	-19.250	-16.842	-7.661
B3GALNT1	-5.176	-4.658	-5.069	-4.224	-1.704	-10.125	-1.287	-16.454	-9.365	-16.955	-13.746	-0.376	-0.720	-3.064	-13.477	-17.358	-5.896
B3GALNT2	-6.259	-9.179	-7.830	-10.394	-12.067	-4.477	-10.740	-18.814	-9.791	-10.462	-8.586	-5.071	-4.332	-4.786	-5.095	-13.704	-4.818
B3GALT1	-12.693	-8.417	-8.314	-10.055	-10.045	-14.062	-6.692	-29.910	-8.679	-5.398	-8.292	-6.917	-4.673	-14.699	-17.967	-6.478	-11.523
B3GALT2	-17.438	7.750	-14.715	-10.604	-2.761	-9.630	-10.411	-32.017	-13.321	-17.087	-16.697	-6.946	-5.028	-12.497	-10.805	-9.802	-10.054
B3GALT4	-16.958	1.908	-5.554	1.215	-2.755	-13.979	-2.612	-32.846	-2.162	-1.912	-0.208	-4.337	-5.199	-11.137	-9.432	-8.247	3.388
B3GALT5	-8.097	-6.430	-3.435	-8.293	-10.073	-17.651	-10.910	-34.273	-9.280	-8.398	-1.758	-13.286	-5.723	-19.975	-11.930	-9.840	-3.158
B3GALT6	-8.295	-2.187	5.181	-8.386	-2.910	-8.002	-8.835	-16.253	-10.235	-9.808	-9.789	-12.363	-5.420	-19.450	-4.470	4.955	0.065
B3GALTL	-16.051	-6.936	-13.389	-13.413	-10.692	1.110	-6.993	-20.558	-10.545	-12.932	-6.130	0.194	-2.523	-3.236	-5.947	-11.841	-12.486
B3GAT1	-22.181	-5.762	-17.223	-8.686	-11.944	-13.907	-10.576	-35.832	-10.823	-14.436	-12.023	-9.524	-5.850	-17.674	-11.205	-13.009	-14.473
B3GAT2	-9.174	-7.833	-8.736	-12.688	-9.455	-19.747	-12.159	-28.507	-10.858	-12.082	-9.709	-10.967	-7.073	-17.949	-16.688	-2.144	-13.689
B3GAT3	-4.752	-4.277	4.747	-2.135	1.279	6.395	-5.741	-15.069	-10.648	-6.659	-4.423	-10.342	-7.804	-14.804	-8.924	-6.626	-3.290
B3GNT1	-19.810	-12.646	-12.994	-12.061	1.882	-6.362	-7.204	-27.006	-11.178	0.730	-1.101	-9.494	-5.427	-12.158	-0.930	-5.028	-16.580
B3GNT2	-4.421	-4.574	-10.294	-1.073	-2.486	-14.555	-4.285	4.132	-11.784	0.494	10.206	-16.594	-2.522	6.638	-8.030	-4.143	2.321
B3GNT3	-17.641	-11.564	-17.257	-13.752	-4.415	-10.329	-14.724	-29.058	-3.683	-4.406	-5.774	-9.364	-4.245	-17.627	-17.607	-5.853	-13.778
B3GNT4	-8.207	-10.157	-14.868	-10.228	-4.690	-12.612	-4.918	-27.419	-4.023	4.445	-5.023	-13.276	-4.481	-2.054	-17.373	-3.146	-8.887
B3GNT5	-0.155	-5.247	-5.357	-6.812	-1.858	-16.340	-3.052	-20.486	-17.455	-13.235	-14.782	-9.083	-3.269	-7.968	-14.810	-15.072	-0.839
B3GNT6	-9.781	-7.190	-11.231	-2.850	4.021	-8.781	0.522	-23.550	-11.532	-3.617	-6.441	-8.862	-5.519	-16.230	-11.995	-3.424	-3.707
B3GNT7	-17.096	-10.464	-23.983	-9.553	-8.841	-8.934	-12.732	-32.656	-13.048	-13.755	-10.661	-4.883	-2.847	-12.602	-10.796	-16.687	-9.869
B3GNT8	-18.204	-9.727	-7.110	-12.380	-10.176	-10.912	-11.275	-29.377	-2.355	-0.831	-5.246	-1.847	-0.301	-17.472	-16.335	1.961	-8.514
B3GNT9	-12.906	-10.565	-11.913	-12.575	-7.769	-10.501	-6.821	-26.858	-12.050	-12.721	-14.294	-5.762	0.792	-10.842	-8.161	-13.060	-9.551
B3GNTL1	-8.923	10.427	-8.142	1.956	-5.840	-4.871	0.280	-20.822	-15.778	-11.691	-11.805	-6.728	0.637	-9.516	-8.054	-12.642	-4.495
B4GALNT1	-14.426	-11.839	-22.506	-12.850	-9.298	-13.134	-6.853	-30.180	-11.571	-8.790	-6.962	-12.366	-6.406	-11.347	-17.101	-9.884	-9.693
B4GALNT2	-18.270	-2.434	-5.055	-8.556	-5.314	-8.252	-6.532	-29.714	-3.446	-8.793	-5.982	-8.091	-2.982	-15.092	-13.384	-2.619	-12.971
B4GALNT3	-7.098	-6.032	-3.564	9.069	-2.072	0.163	-5.657	-29.991	-5.558	-11.031	-15.642	-6.942	-4.492	-11.674	-10.903	-8.461	-5.645
B4GALNT4	7.589	-5.873	-6.036	-6.975	-2.414	-8.320	-10.413	-32.613	-11.567	-0.873	-10.819	-8.219	-5.037	-10.126	-11.336	-3.043	-3.240
B4GALT1	-23.780	-12.093	-13.448	-15.311	-7.776	-17.012	-11.242	-37.008	-5.112	-0.982	-8.936	-14.673	-1.099	-14.336	-13.788	-3.785	-12.274
B4GALT2	-8.840	-7.753	-5.048	-9.352	-5.221	-11.179	-11.624	-14.343	-0.199	-3.690	-8.913	-4.696	-8.346	-7.286	5.775	-2.064	3.398
B4GALT3	-15.918	-9.640	-6.781	-12.301	0.119	-5.024	4.375	-23.016	-4.532	-16.003	-6.935	-12.225	-6.384	-12.799	-10.802	-10.354	0.668
B4GALT4	-7.165	3.397	-5.901	2.021	0.968	-10.018	-4.785	-17.019	-8.748	-19.113	-14.698	-4.576	-3.475	-9.728	-9.503	-12.801	-1.175
B4GALT5	-18.020	-10.863	-7.828	-4.884	-3.738	-12.079	-15.134	-33.388	-5.428	-9.968	-3.366	-11.134	6.031	-11.325	-9.315	-11.015	-6.414
B4GALT6	-12.211	-12.198	-8.975	-3.494	-0.631	-0.587	-10.705	-22.488	-15.961	-8.413	-14.351	-8.608	-4.436	-14.860	-5.867	-14.322	-5.745
B4GALT7	-19.040	-14.433	1.234	-18.230	-1.474	3.495	-14.787	-20.178	-13.315	-7.392	-5.690	-8.622	-4.585	-16.762	-3.794	-10.962	-8.620
B9D1	-8.323	-6.470	-21.589	0.117	-9.049	-15.308	-7.911	-30.871	-12.642	-12.405	-16.740	-10.233	-1.845	-14.442	-11.912	-5.186	-4.697
B9D2	-9.817	-12.069	-6.176	-11.976	-3.851	-8.551	-7.529	-17.230	-12.027	-10.448	-13.900	-2.425	-1.216	-9.028	-12.356	-11.387	-4.803
BAALC	-17.285	-7.122	-16.464	-6.169	-2.979	-19.562	-11.856	-42.244	-9.366	-5.067	-9.827	-7.862	-6.089	-21.515	-18.662	-10.027	-6.244
BAAT	-12.609	-7.892	-16.932	-2.689	-4.893	-18.072	-5.326	-36.379	-11.577	-11.371	-11.471	-13.911	-7.346	-19.847	-18.106	0.832	-6.249
BABAM1	-3.570	-12.864	-8.203	-10.829	-9.079	-11.819	-15.949	-27.720	-9.509	-10.525	-9.142	-7.787	-3.860	-9.713	-15.118	-7.000	-13.631
BACE1	-12.467	-1.681	-17.011	-2.899	-5.738	-14.651	-12.081	-25.167	-11.114	-11.352	-8.392	-9.699	-3.958	-17.999	-15.904	-4.615	-10.636
BACE2	-23.720	-15.101	-18.084	-15.536	-10.433	-13.265	-12.309	-33.970	-14.028	-10.496	-10.010	-7.644	-4.678	-11.079	-16.516	-7.570	-11.605
BACH1	-8.286	-12.500	-15.135	-14.867	-9.685	-12.736	-10.519	-34.236	-13.587	-20.266	-14.024	-6.768	-4.087	-17.960	-12.208	-18.158	-11.414
BACH2	-4.604	-9.829	-10.025	5.939	0.752	-11.937	-10.210	-33.564	0.082	-8.065	-6.808	-13.421	-4.852	-16.990	-14.929	-5.863	-7.905
BAD	-16.200	-1.793	-16.697	-9.689	-4.146	-11.924	1.256	-29.147	-7.160	-9.580	-11.022	-10.300	-5.979	-5.255	-9.017	-10.380	-13.977
BAG1	-9.891	-8.563	-8.517	-13.395	2.976	-0.514	-11.976	-20.229	-12.643	-11.655	-4.738	-5.875	0.486	-12.778	-10.872	-5.248	-4.450
BAG2	-13.208	-11.474	-10.633	-7.162	-5.504	-15.679	-7.292	-35.337	-10.995	-10.412	-10.348	-14.008	-2.883	-15.214	-17.193	-14.673	-10.085
BAG3	-12.782	-3.487	-19.279	-0.819	-5.375	-0.676	-9.826	-31.029	-14.499	-9.996	-3.987	-7.579	-5.034	-12.861	-16.394	-5.944	-4.163
BAG4	-8.854	-8.366	-9.324	-7.275	-3.227	-11.426	-4.523	-23.335	-15.157	-4.897	2.069	8.508	0.845	10.121	4.930	-13.904	-7.931
BAG5	-9.344	-6.060	-13.702	-7.149	-6.170	-9.433	-6.340	-18.402	-12.632	-18.495	-11.080	-8.611	-5.420	-7.728	-7.030	-11.375	0.901
BAG6	-25.521	-12.162	28.247	1.145	-0.316	-7.769	1.235	-32.868	-2.041	11.876	18.929	-8.633	-4.233	-3.166	-12.613	-8.199	-18.012
BAHCC1	-13.938	-11.254	-16.402	-3.556	-10.931		-9.841										-15.662
BAHD1	4.411	-12.143	-6.787	7.307	-2.842	-7.305	-4.929	-35.395	-8.312	-11.731	-2.532	-11.678	-7.274	-13.125	-2.997	2.902	1.965
BAI1	-7.723	-4.409	-14.820	-12.353	-1.155	-14.089	0.315	-33.854				-6.975	-5.355	-11.625	-15.204		-5.407
BAI2	-17.193	-13.354	-15.391	-15.868	-0.968	-2.453	-11.435	-26.145	-5.599	2.444	-1.244	-8.121	-3.279	-11.514	-8.602	-3.181	-13.121
BAI3	-16.949	-11.280	-5.486	-14.596	-8.415	-13.041	-15.801	-24.441	-10.866	-15.286	-12.208	-10.407	-6.317	-10.533	-8.669	-14.135	-6.786
BAIAP2	7.571	1.886	-15.897	-7.893	-1.211	-11.123	-5.495	-20.500	-6.797	-15.136	-10.176	-2.298	-6.422	-8.291	-9.133	-5.512	-8.750
BAIAP2L1	-11.849	-12.621	-9.016	-9.879	-2.291	-11.617	1.850	-13.121	-13.578	-11.821	-12.056	-7.499	-7.261	-9.895	1.069	-16.597	-5.667
BAIAP2L2	-6.223	-4.872	-21.050	-9.612	-7.947	-12.302	-8.860	-31.329	-7.857	-13.335	-11.847	-7.665	-5.350	-18.351	-11.181	-9.739	-9.218
BAIAP3	-12.937	-12.340	-9.505	-7.739	-10.212	-6.155	-3.178	-27.772	-14.852	-6.695	-3.927	-9.850	-5.161	-12.250	-10.341	-9.620	-4.799
BAK1						0.163		-23.711	-10.993	-8.565	-14.571	-0.036	3.181	22.857	5.239	-11.489
BAMBI	-11.039	-6.871	-11.657	-4.598	-5.373	-12.184	-5.258	-13.209	-11.057	-9.678	-7.495	-8.004	-3.589	-10.858	-11.914	-13.922	-4.495
BANF1						24.710		44.851	23.663	15.584	20.100	12.012	1.674	36.948	19.959	14.221
BANF2	-2.685	-2.804	-1.400	-3.726	-1.885	-18.966	0.947	-42.295	-14.357	-17.945	-15.426	-9.145	-6.138	-19.896	-21.786	-16.997	0.244
BANK1	-18.090	-11.022	-24.126	-4.405	-6.996	-9.124	-12.848	-17.504	-10.666	-11.313	-16.613	-10.258	-3.562	-16.159	-5.637	-14.490	-6.790
BANP	-8.581	-8.438	-10.963	-12.645	0.068	7.068	-4.995	11.173	-1.166	-7.962	-11.595	0.279	1.029	19.075	12.603	4.783	-10.384
BAP1	22.304	-1.755	25.502	6.307	-7.699	19.144	9.606	44.803	-6.108	11.581	6.142	8.224	7.025	27.849	20.427	-1.768	9.341
BARD1	-8.873	8.923	6.535	-1.795	-0.645	-14.695	2.365	-4.083	-11.495	-15.592	-3.362	1.331	-2.492	-0.752	2.407	-14.168	7.284
BARHL1	-9.447	-10.162	-11.769	-8.917	-8.606	-10.461	-9.418	-29.160	-11.794	-7.431	-13.612	-13.731	-4.465	-18.034	-14.117	-11.980	-1.687
BARHL2	-18.316	-7.934	-19.658	-12.141	-11.750	-10.300	-12.877	-29.881	-9.938	-11.751	-11.764	-11.337	-6.096	-18.146	-9.455	-13.812	-12.367
BARX1	-15.057	-7.506	-7.128	-13.615	-14.886	-13.978	-11.358	-26.085	-10.288	-16.636	-10.101	-12.025	-0.603	-15.352	-3.732	-14.561	-12.659
BARX2	-20.632	-14.024	-21.753	-15.067	-15.649	-2.218	-11.918	-30.533	-12.694	-14.522	-7.108	-12.088	-3.832	-15.647	-15.927	-10.871	-15.678
BASP1	-11.349	-2.940	-11.494	-4.434	4.719	-12.600	-5.788	-29.369	3.828	5.441	-2.146	-6.825	-3.231	-16.845	-5.373	8.898	-0.893
BATF	-14.019	-4.241	-7.351	-2.456	-14.050	-13.448	-4.131	-24.920	-14.224	-15.915	-12.785	-9.191	0.500	-10.983	-11.691	-11.860	-6.052
BATF2	-17.532	-11.290	-10.271	-13.803	-3.248	-11.071	-7.218	-26.134	-10.009	-10.544	-15.911	-8.544	-7.166	-13.500	-16.156	-17.050	-6.932
BATF3	-7.911	-5.673	-8.770	-5.593	-1.356	-14.886	-1.277	-34.660	-17.780	-12.892	-12.923	-13.631	-4.266	1.816	-5.839	-15.809	-2.567
BAX	-20.644	-8.957	-22.999	-12.171	-12.297	-17.102	-11.540	-20.617	-14.506	-9.752	-16.657	-3.712	-3.974	-18.332	-11.579	-10.778	-12.891
BAZ1A	-26.147	-3.108	-19.264	-16.875	-1.030	-8.712	4.482	-25.623	-12.216	-13.207	-3.175	-2.936	-4.740	-14.535	6.260	-2.448	-6.327
BAZ1B	-6.814	29.061	-8.809	6.684	3.690	3.989	12.052	13.392	-6.276	2.241	-11.018	10.258	4.073	27.777	13.941	-8.402	-0.483
BAZ2A	-7.849	-14.842	-17.396	-14.101	-4.548	-10.389	-7.966	-11.039	0.132	13.527	5.891	-6.187	-6.017	-3.781	-4.272	0.235	-11.546
BAZ2B	-17.684	-14.222	-20.892	-11.249	-3.940	-0.524	-8.234	-13.070	-7.080	-15.805	-13.939	1.478	-1.024	-4.579	-11.204	-10.807	-11.096
BBC3	-15.027	-7.469	-20.350	-5.717	0.967	-35.877	-7.743	-54.425	-7.011	-9.110	-6.683	-3.017	-7.994	-12.222	-17.194	-9.668	-12.204
BBIP1	-4.783	-6.839	-7.685	1.613	7.118	-20.216	-5.486	-30.596	-8.858	-14.140	-8.668	-21.227	-7.929	-18.455	-5.675	-12.719	-5.287
BBOX1	-19.083	-14.077	-21.737	-13.554	-7.141	-18.161	-8.320	-23.702	-13.180	-14.747	-10.849	-5.434	-7.464	-15.366	-16.175	-14.791	-7.908
BBS1	-15.174	0.495	-15.116	-5.287	-2.288	-6.035	-9.014	-31.346	-4.314	-13.355	-3.269	-10.896	-5.294	-14.719	-13.404	-10.459	-9.012
BBS10	-13.622	-2.845	-18.163	-7.584	-5.199	-4.605	-4.493	-22.531	-16.613	-10.814	-10.502	-9.036	-4.860	-15.449	-1.872	-11.707	10.703
BBS12	-7.903	-7.730	-8.312	-7.883	-4.427	-12.286	-7.869	-26.364	-12.699	-13.749	-12.634	0.449	-2.443	-14.413	-6.044	-10.795	-8.330
BBS2	-14.452	-15.581	-19.374	4.632	-1.946	-17.839	-6.843	-27.137	-10.605	-14.170	-9.246	-9.882	-5.329	-11.060	-2.969	-14.815	-11.908
BBS4	-16.951	-13.354	-5.136	-12.871	-6.492	-15.946	-12.746	-35.463	-15.013	-12.987	-2.138	-11.739	-5.381	-13.741	-9.064	-14.721	-14.647
BBS5	-18.736	-12.890	-24.678	-13.320	-8.101	4.101	-9.065	-17.545	-10.389	-9.992	-13.545	0.808	-1.134	-5.039	8.559	-13.500	-11.847
BBS7	-25.166	-14.210	-9.910	-10.395	-4.604	-5.483	-12.328	-30.292	-13.456	-12.949	-11.344	-9.781	0.302	-18.106	-8.420	-10.399	-8.505
BBS9	-16.784	-1.741	-10.573	-15.071	-3.181	-9.632	-4.978	-24.111	-14.016	-7.874	-5.942	-8.269	-1.010	-15.320	-14.716	-10.150	-6.899
BBX	-10.916	-5.913	-2.856	-10.921	-6.068	-14.355	-3.753	-35.501	-11.401	-19.012	-12.521	-13.576	-7.868	-19.611	-11.168	-15.879	-18.063
BCAM	-11.732	-13.026	-13.951	-6.631	3.668	-8.078	0.830	-29.773	-4.757	7.910	1.322	-4.029	-0.665	-11.249	-17.030	-0.551	-10.681
BCAN	-11.956	-11.207	1.440	-12.694	0.648	-7.275	-8.835	-24.423	-5.829	-11.667	-6.382	-7.119	-3.170	-15.026	-2.649	-7.666	-10.330
BCAP29						5.608		-7.389	-15.050	-14.226	-12.707	3.980	6.277	0.136	11.061	-12.463
BCAP31	-6.382	1.181	-10.695	-2.821	2.406	0.972	-3.138	-18.507	-9.341	-17.357	-5.587	-12.965	-1.562	-6.218	0.398	-10.000	-0.481
BCAR1	-7.837	-3.500	-11.057	-7.870	-2.440	-11.891	-2.566	-0.289	-10.596	-15.183	-10.917	-9.600	-3.262	-14.071	-16.293	-9.458	-4.790
BCAR3	-8.244	-12.116	-18.997	4.891	5.130	-11.511	-3.681	-20.017	-7.402	-6.140	-5.516	-5.897	-2.253	-14.835	-16.574	-10.102	-4.153
BCAS1	-17.573	-14.471	-18.767	-7.959	-2.410	-16.884	-12.717	-35.280	-9.465	-9.855	-9.563	-11.661	-5.132	-9.688	-1.018	-13.380	-11.417
BCAS2	18.307	1.137	11.628	9.318	4.550	-1.432	2.990	50.396	12.242	1.846	3.735	6.634	10.076	21.585	17.836	1.378	4.020
BCAS3	-15.448	-5.210	-19.929	-16.458	-14.075	-7.727	-9.499	-27.981	-12.486	-8.233	-13.910	-7.736	-3.193	-17.449	-12.457	-11.474	-14.767
BCAS4	-22.077	-6.208	-13.190	-13.396	2.824	-15.021	-4.588	-36.640	-2.595	-9.997	-10.689	-7.916	-6.819	-13.354	-15.148	-8.112	-11.030
BCAT1	-14.546	-1.647	2.320	-15.603	-7.326	-10.904	6.833	-30.973	-8.441	-8.461	-6.835	-14.016	-7.829	-11.572	-11.077	-11.205	5.537
BCAT2	-20.244	-10.183	-6.482	-12.931	-8.300	-7.134	-11.637	-25.010	-7.187	-13.005	-11.689	3.715	-2.038	-15.529	-5.725	-11.324	-10.367
BCCIP	13.125	-0.154	9.371	2.687	2.981	12.480	3.139	25.680	8.960	13.856	8.613	7.421	1.131	14.217	11.204	7.747	2.384
BCDIN3D	-10.211	7.906	-13.174	-0.067	-0.013	-6.403	-3.189	-24.293	-2.389	-2.875	-7.242	-10.213	-3.712	-13.531	-9.581	-8.754	-7.883
BCHE	-10.297	-7.898	-12.596	-6.776	-7.268	-16.698	-2.305	-29.383	-14.547	-20.532	-12.179	-15.075	-6.367	-14.476	-19.118	-18.068	-9.002
BCKDHA	-12.466	-12.172	-1.889	-8.079	-2.029	-4.806	5.073	-19.330	-8.871	-8.406	-5.474	-4.545	0.658	-6.989	-8.120	-12.673	-11.647
BCKDHB	0.829	-8.048	-7.027	5.168	-1.681	-3.796	-2.602	-24.051	-16.264	-6.474	-14.559	-6.653	-1.935	-1.692	-5.121	-15.987	-5.242
BCKDK	-21.418	-5.716	-10.233	-16.443	-7.645	-12.322	-12.160	-34.895	-11.278	-7.962	-8.450	-9.035	-4.331	-17.802	-18.030	-10.040	-11.590
BCL10	-16.385	-9.750	-8.036	-8.645	-7.375	-2.961	-5.139	-17.387	-12.646	-10.436	-9.609	-5.829	-3.091	-9.597	-6.947	-16.530	-8.280
BCL11A	-21.599	-14.690	-22.982	-13.264	-11.940	-19.375	-12.213	-34.555	-12.354	-16.648	-16.270	-6.022	-7.742	-14.390	-16.699	-6.591	-7.865
BCL11B	-15.255	-5.511	-19.806	-0.901	-10.823	-14.916	-6.679	-7.375	-11.259	-15.907	-16.730	-12.824	-7.331	-19.863	-18.318	-13.641	-9.466
BCL2	-5.841	-6.171	0.017	-8.700	-7.005	33.119	-12.398	-33.305	-15.900	-15.566	18.802	15.477	11.024	39.443	-0.456	-8.290	-13.570
BCL2A1	-0.597	-2.846		-1.037	0.153	-0.849	0.126	-24.980	-12.706	-18.980	-9.916	-6.069	-3.264	-12.766	-13.698	-16.409	-3.000
BCL2L1	12.767	24.579	28.985	9.336	3.170	-1.183	16.548	-25.847	-10.690	12.114	12.942	-3.189	-3.654	-9.233	-8.749	11.546	-11.527
BCL2L10	-7.639	-11.028	-16.116	-8.820	-5.600	-8.726	-11.678	-31.575	-6.855	-6.947	-7.925	1.190	-4.397	-9.681	-21.197	-7.827	-10.344
BCL2L11	-9.102	0.424	-14.141	-6.131	-3.809	-38.173	-6.158	-78.690	-14.525	-17.782	-13.863	-17.349	-10.131	-38.671	-39.867	-11.739	1.548
BCL2L12	-11.804	-3.074	-10.379	-11.392	-6.018	-9.027	-8.703	-17.292	-1.587	2.979	-5.981	-3.510	-2.635	-3.478	-10.716	-2.208	-8.590
BCL2L13	-2.184	-15.806	-19.681	-10.080	-3.910	-16.260	-8.823	-57.799	-8.394	-0.948	-11.145	2.049	-8.553	-20.656	-37.620	-12.936	-1.954
BCL2L14	-4.941	-12.493	-15.140	-4.290	-7.473	-12.958	-9.411	-33.676	-17.383	-17.533	-16.848	-11.434	-6.766	-21.263	-19.728	-17.287	-16.707
BCL2L15	-4.925	-8.375	-9.067	-2.380	-4.425	-10.921	-0.445	-23.631	-14.958	-1.974	-12.352	-7.537	-6.361	-8.552	-12.700	-6.501	-5.171
BCL2L2	0.462	2.952	-1.229	-3.261	-1.437	-8.458	0.922	-31.479	-9.914	-0.289	-9.763	-5.371	-2.658	-16.213	-18.300	-5.476	-1.869
BCL2L2-PABPN1	-6.047	1.267	-5.271	-11.652	6.491	8.268	-2.906	11.207	-6.119	3.912	-4.963	0.278	1.901	9.763	8.802	-3.834	-8.843
BCL3	-18.377	-9.136	-3.236	-4.646	-4.156	-15.328	-9.277	-33.518	-3.469	-7.828	-12.136	-12.281	-6.636	-17.612	-8.010	-2.165	-2.890
BCL6	-12.745	-13.603	-10.661	-15.254	-4.067	-14.830	-10.390	-36.789	1.577	-10.664	-5.775	-10.607	-8.270	-10.100	-8.516	20.166	-2.269
BCL6B	-20.437	-8.274	-16.770	-1.505	-7.124	-13.762	-10.102	-32.468	-4.206	-8.686	0.379	-9.201	-5.026	-14.163	-8.923	-3.798	-9.187
BCL7A	-19.120	1.742	-14.377	-9.148	0.072	2.483	-8.421	-22.326	0.208	-2.692	-4.918	-9.087	-0.859	-8.269	-3.593	-15.388	-6.590
BCL7B	-23.199	5.791	-7.990	-9.210	2.983	-16.103	-3.937	-25.612	-14.348	-11.338	-13.303	-10.830	-4.079	-12.368	-11.543	-17.811	-1.212
BCL7C	-11.426	-5.735	-3.884	-6.166	-8.298	-13.135	-4.158	-28.554	-2.018	-6.963	-1.331	-10.385	-6.557	-14.234	-12.916	-0.604	-10.883
BCL9	-12.906	1.015	-3.178	-12.738	-0.264	-9.292	-7.401	-24.088	-11.686	-11.964	-7.233	-2.679	-7.925	-13.513	-3.337	-14.152	-9.056
BCL9L	-19.101	-4.443	-13.945	-6.074	-1.410	-9.538	-2.349	-11.764	-11.965	6.551	-4.477	-9.525	-6.002	-12.750	-12.915	3.485	-1.439
BCLAF1						-9.415		-6.657	-13.533	-2.141	0.417	4.573	3.330	38.542	3.960	-7.217
BCMO1	-14.844	-9.465	-21.461	-19.837	-13.216	-1.720	-11.763	-30.140	-5.845	-7.492	-13.007	-11.054	-7.159	-13.224	-2.998	-9.265	-8.507
BCO2	-20.383	-7.341	-19.115	-16.255	-10.644	-12.377	-14.823	-26.580	-14.422	-8.857	-1.219	-7.316	-5.056	-17.458	-8.871	-5.869	-15.094
BCOR	-10.445	-13.629	-19.544	-12.939	-5.626	-7.705	-13.731	-36.871	-14.595	-10.166	3.621	-13.958	-2.667	-19.519	5.820	-4.134	-16.394
BCORL1	-19.383	-7.424	-12.983	-8.480	0.262	-17.955	-6.398	-35.126	-1.421	-1.666	-5.575	-13.578	-8.626	-20.968	-22.487	-5.768	-12.145
BCR	-15.953	-11.238	6.348	2.318	-0.968	-9.351	-5.929	-29.743	-5.662		35.105	-11.490	-7.372	-13.988	-12.427	-6.145	-10.651
BCS1L	29.142	4.138	32.019	17.456	5.704	16.412	14.171	-1.598	-1.671	16.709	21.701	11.653	8.250	31.502	27.838	2.048	-7.866
BDH1	-20.260	-14.539	-19.119	-13.153	-8.528	-14.178	-2.786	-32.359	-12.972	-15.368	-10.138	-10.183	-7.525	-10.641	-13.535	-7.243	-15.069
BDH2	-1.303	-2.749	-0.592	-1.036	-0.508	-8.423	-2.265	-28.751	-11.031	-15.988	-15.193	-8.216	-5.332	-18.892	-17.354	-12.347	-1.536
BDKRB1	-11.596	-3.204	-9.333	-7.704	-2.774	-13.339	-3.966	-25.724	-6.488	-7.539	-9.501	-6.599	-5.897	-18.155	-19.808	-1.252	-5.541
BDKRB2	-14.800	-9.767	-13.491	-14.162	-9.924	-5.333	-8.981	-26.185	-16.831	-16.405	-14.121	-7.429	-2.441	-14.366	-13.533	-11.662	-11.732
BDNF	-8.445	-6.067	-12.291	-2.834	-4.905	0.700	-3.687	-27.222	-15.218	-16.433	-14.807	-11.360	-2.728	-9.545	-6.695	-12.204	-2.070
BDP1	22.806	-3.330	13.699	36.267	8.738	17.524	-2.573	5.066	-1.958	1.816	5.508	8.027	-1.063	-0.390	1.301	0.541	5.022
BEAN1	10.079	-15.899	-18.789	-8.666	-1.939	-19.070	-12.706	-79.629	-15.121	-9.115	-16.057	-29.449	-11.166	-35.327	-40.814	-6.262	-12.222
BECN1	1.153	2.264	8.110	2.925	4.010	19.992	-11.173	5.194	-9.690	-5.834	0.553	-1.076	-4.059	6.381	-6.734	-6.969	-4.577
BEGAIN	-20.373	-2.981	-17.304	-11.996	-2.770	-12.170	-8.860	-28.528	-9.457	-15.793	-6.843	-14.051	-5.380	-8.251	-16.151	-7.675	-11.681
BEND2	-22.581	-16.311	-24.741	-15.161	-13.034	-16.339	-15.856	-31.960	-10.347	-16.135	-11.539	-13.849	-8.236	-19.924	-19.142	-16.345	-13.253
BEND3	-10.337	-17.241	-17.485	-9.703	-6.421	0.146	-9.925	-35.487	-5.855	-11.331	-8.942	-13.253	-4.359	-5.505	-14.558	-6.062	-11.260
BEND4	-7.692	-9.152	4.633	-14.113	-2.553	-5.890	-12.969	-27.112	-14.533	-12.386	-7.263	-3.255	-2.108	-15.169	-4.837	-8.709	0.980
BEND5	-19.942	-16.475	-21.877	-17.290	-5.890	-15.364	-9.037	-33.465	-9.721	-15.064	-10.421	-13.108	-6.189	-17.798	-18.458	-11.742	-10.445
BEND6	-4.919	-1.135	-5.424	-1.568	-3.536	-9.849	-4.647	-33.161	-14.562	-11.075	-14.648	-10.856	-7.093	-12.587	-13.299	-17.950	-0.949
BEND7	-21.901	-14.435	-16.084	-19.068	-9.845	-17.537	-7.873	-29.705	-10.440	-9.773	-7.735	-11.261	-3.893	-14.575	-19.815	-13.413	-10.149
BEST1	-23.991	-13.894	-13.986	-11.978	-6.147	-12.611	-8.869	-30.989	-9.382	3.480	-4.218	-8.756	-8.536	-20.311	-18.042	-11.116	-11.663
BEST2	-8.121	4.125	-9.603	-4.909	-3.525	-9.884	-11.206	-20.241	-13.645	-0.839	-10.658	-3.519	-1.471	-16.059	-4.403	-6.422	-8.580
BEST3	-19.726	-0.003	-6.766	-4.623	-2.614	-5.496	-9.440	-31.437	-7.583	-12.025	-16.771	-13.451	-0.718	-15.157	-10.741	-16.918	-3.693
BEST4	-12.020	-8.354	9.475	-5.375	2.340	-4.694	-7.571	-30.064	-14.915	-2.849	-6.124	-4.437	-3.781	-12.674	1.675	-8.582	-3.641
BET1						5.674		-0.919	-5.051	-8.431	-6.007	1.385	-2.780	-5.705	0.469	-3.794
BET1L	-0.179	-8.004	-14.580	-7.916	-6.692	-8.702	-1.314	-36.487	-14.358	-5.879	-11.577	-8.548	-2.700	-15.875	-14.461	-15.580	-7.930
BEX1	-10.966	-6.845	-10.256	-8.562	-6.149	-13.941	-7.470	-19.124	-11.067	-16.977	-13.261	-8.497	-6.110	-7.359	-14.325	-16.188	-8.657
BEX2	-0.562	-1.598	-0.760	0.987	-2.776	-14.955	-1.472	-25.224	-12.669	-18.802	-17.500	-8.062	-3.930	-15.927	-7.990	-11.587	-0.148
BEX4	-13.641	-8.383	-10.578	-10.999	-6.346	2.128	-10.263	-18.329	-8.515	-18.328	-11.415	-5.222	-2.730	-14.334	-17.308	-15.144	-10.599
BEX5	-9.962	-7.434	-9.519	-5.473	-2.416	-13.139	-5.581	-23.993	-12.484	-13.420	-14.448	-4.848	1.652	-15.413	-14.477	-5.954	-4.741
BFAR	-14.919	-12.686	-15.152	-11.597	2.219	-16.907	-12.704	-30.577	-6.246	-15.431	-12.552	-2.865	-6.216	-11.198	-10.771	-12.775	-4.711
BFSP1	-19.727	-15.258	-22.914	-17.567	-13.578	-4.504	-10.672	-31.634	-11.800	-11.273	-11.440	-10.369	-1.799	-6.199	-10.076	-5.440	-7.879
BFSP2	-10.800	-5.996	-9.099	-13.835	-10.569	-13.973	-3.546	-30.415	-15.210	-17.276	-12.604	-12.312	-5.730	-19.867	-14.800	-16.334	-8.405
BGLAP	-16.952	-8.403	-8.243	-10.165	1.360	-14.009	-10.003	-29.502	-11.509	-8.677	-13.496	-3.200	-4.134	-10.560	-12.183	-14.238	-9.317
BGN	0.752	-4.164	-21.029	-18.315	-5.566	-15.023	-4.447	-32.503	-17.261	-13.190	-1.859	-15.778	-7.013	-21.444	-22.204	-16.246	-1.338
BHLHA15	-4.703	5.246	0.553	-1.969	8.420	-16.537	9.810	-22.486	-13.398	-14.008	-12.144	-5.497	-3.068	-14.041	-9.385	-9.441	0.785
BHLHA9	-16.469	-12.133	-20.765	-15.067	-13.043	-7.666	-14.240	-28.446	-9.590	-17.680	-10.463	-12.955	-5.492	-13.660	-10.655	-10.458	-16.875
BHLHB9	-19.617	-12.960	-15.160	-10.208	-9.668	-13.315	-3.782	-23.954	-9.782	-15.604	-7.398	-6.874	-0.222	-14.299	-14.650	-7.268	-5.087
BHLHE22	-14.710	-9.814	-14.009	-6.673	-6.385	-7.016	-5.923	-21.409	-5.843	-6.315	-3.802	-4.924	-1.023	-6.525	-8.177	-6.582	-0.538
BHLHE23	-9.683	-10.388	-7.954	-12.090	-8.319		-3.866		-16.563	-16.022	-14.761					-12.144	0.220
BHLHE40	-16.833	-5.133	-21.150	-11.054	-10.595	-11.798	-12.205	-31.814	-17.103	-6.606	-4.836	-7.061	-1.589	-19.147	-7.728	-9.771	-10.400
BHLHE41	-18.816	-7.038	-17.477	-13.863	-10.907	-12.399	1.274	-34.008	-17.996	-16.623	-14.149	-10.848	-4.889	-12.932	-18.527	-12.752	-12.051
BHMT	-10.985	-10.902	-13.436	-13.424	-8.207	0.213	-10.208	-17.039	-12.488	-16.183	-12.205	-10.477	-6.020	-16.768	0.175	-16.099	-10.915
BHMT2	-14.812	-11.411	-6.539	-7.862	-9.829	-11.047	-10.737	-27.603	-10.543	-12.390	-9.112	-7.269	-6.897	-17.454	-20.503	-16.333	-14.357
BICC1	-25.331	-9.250	-14.167	-7.194	-9.301	-13.603	-9.151	-21.171	-12.173	-12.047	-9.168	-8.933	-2.754	-13.147	-14.423	-11.800	-1.332
BICD1	-15.680	-2.564	-5.872	-12.409	-3.088	-13.658	-7.721	-12.850	-9.385	0.445	-7.134	1.684	-4.708	-15.821	-5.329	-12.591	-15.152
BICD2	-11.672	13.343	-3.378	-6.035	-9.833	-5.710	-9.553	-27.610	-5.390	-0.393	-7.111	-4.915	-2.211	-12.480	-15.173	-2.708	-12.120
BID	-12.235	-11.528	-15.590	-12.836	-6.794	-24.798	-3.320	-51.729	-13.100	2.611	-10.031	-18.512	-1.752	-15.228	-24.773	-1.697	-5.852
BIK	-13.487	-10.073	-14.065	-6.985	-8.536	-16.241	-7.149	-29.727	-18.230	-17.848	-17.563	-8.218	-5.121	-17.190	-5.777	-17.841	-7.448
BIN1	-7.294	-8.040	-13.106	-18.363	-12.365	-11.942	-5.575	-27.935	-12.294	-13.713	-2.312	-8.571	-6.054	-11.622	-10.844	-12.923	-10.748
BIN2	-1.968	-1.483	-3.797	-1.667	1.456	-16.021	-2.803	-35.037	-11.280	-3.223	-11.141	-8.953	3.024	-10.954	-2.969	-10.836	-2.525
BIN3	-18.557	-16.917	-12.366	-13.408	-6.160	-2.840	-10.078	-24.296	-12.446	-13.538	-14.445	-3.323	-2.593	-6.628	-10.045	-9.704	-14.375
BIRC2	-8.925	-5.737	11.459	-4.214	2.693	-2.803	-8.915	-18.687	-13.561	-13.553	3.140	-2.502	0.994	-7.157	-2.773	-7.821	-7.869
BIRC3	0.537	2.986	-3.037	2.472	-1.381	-13.675	-4.415	-16.926	-16.631	-16.812	-15.556	2.110	-2.294	-15.144	-0.386	-16.026	-2.102
BIRC5	16.814	17.851	31.911	2.373	5.608	21.894	13.527	54.051	23.585	24.341	12.961	12.425	3.097	45.321	23.269	11.496	16.385
BIRC6	-22.816	-5.477	14.286	20.405	-7.993	-10.762	3.549	-36.928	-8.644	5.844	2.633	-15.480	-8.358	-19.823	-2.064	-10.734	-10.159
BIRC7	-18.756	-8.297	-17.144	-8.331	-7.106	-9.598	-10.378	-35.544	-4.871	0.266	-2.237	-14.758	-2.678	-18.814	-18.505	-2.948	-11.619
BIRC8	-5.199	1.669	-4.614	2.622	-3.935	3.666	-4.462	-9.745	-12.156	-17.863	-14.496	-3.731	-3.903	-1.300	-12.524	-14.149	-2.910
BIVM	-20.303	-13.038	-23.283	-9.651	-2.333	-4.371	-13.908	-15.695	-9.523	-19.615	-17.262	-0.702	-0.719	-13.940	-10.677	-18.737	-10.989
BLACE	-4.332	-3.617	-5.153	-6.450	-0.176		-2.666										-8.800
BLCAP	-7.659	3.852	-14.563	-7.888	-5.993	-15.801	-5.289	-36.209	-2.827	-2.304	-6.290	-9.073	-7.072	-19.100	-14.892	-2.680	-8.618
BLID	-9.364	-3.490	-4.925	0.474	-0.738	-14.668	-3.114	-34.153	-9.244	-18.012	-10.763	-10.855	-1.228	-15.666	-14.817	-12.367	-0.604
BLK	-17.912	-11.699	-18.085	-6.484	-8.284	-9.465	-5.576	-26.032	-14.793	-10.889	-8.252	-1.045	1.845	-18.648	-14.914	-14.686	-8.077
BLM	25.001	22.567	22.438	8.699	4.183	-3.752	11.429	5.163	-3.947	-4.881	-6.460	4.523	-0.595	-9.641	9.382	-9.924	13.696
BLMH	-7.833	0.014	-7.856	4.336	-6.337	-6.455	-11.433	-17.261	-5.484	-14.798	-12.857	2.973	-4.462	-13.629	-15.381	-5.736	-5.086
BLNK	-10.447	-7.912	-16.076	-11.325	-4.201	-14.751	-3.363	-22.618	-14.079	-15.552	-10.769	-11.544	-3.507	-16.755	-15.909	-1.737	3.032
BLOC1S1	-5.180	-8.879	1.123	-5.104	-6.775	-15.907	-7.435	11.950	-11.903	3.797	-4.102	-7.590	-6.252	-14.763	-13.560	-7.040	-13.481
BLOC1S2	-1.226	-0.819	-3.059	-3.291	-0.740	-5.136	-1.869	-2.667	-8.506	-9.381	-8.730	-0.516	-2.402	-4.734	-5.920	-8.329	-0.753
BLOC1S3	5.498	-6.678	-16.119	-14.884	-7.410	-15.228	-4.479	-19.502	-0.398	-2.224	-9.284	-14.767	-6.448	-16.609	-13.043	-12.774	-9.324
BLOC1S4	-4.138	-4.424	-16.570	3.104	-6.907	-14.930	-9.524	-34.079	-9.065	-12.953	-6.812	-14.808	-6.495	-17.389	-12.809	-10.003	5.010
BLOC1S5	-14.507	2.392	-10.007	-8.035	-6.689	-22.434	-5.776	-42.795	-11.095	-12.265	-14.705	-7.675	-5.076	-19.779	-21.160	-17.618	-7.948
BLOC1S6	-11.405	-2.678	-12.960	-7.188	2.918	-5.786	-6.402	-10.264	-9.619	-18.671	-12.839	-7.942	-3.040	-0.836	-5.141	-15.494	-7.762
BLVRA	-13.242	-11.869	-18.090	-18.666	-8.737	-12.699	-12.166	-26.706	-10.364	3.015	-9.279	-4.006	-2.170	-17.326	-8.535	-2.049	-16.187
BLVRB	-13.573	-10.707	-8.582	-8.579	-7.928	1.052	-10.989	-14.759	-15.578	-13.007	-17.256	-3.277	-0.705	-13.734	-14.884	-17.212	-4.423
BLZF1	-19.212	-4.958	-17.799	-1.740	-5.445	-0.831	-4.579	-26.993	-14.225	-16.799	-13.745	-6.795	0.481	-17.715	-12.087	-14.358	-8.181
BMF	-14.669	-11.821	-18.050	-9.697	-7.452	-0.974	-9.291	-10.319	-12.324	-8.215	-3.658	-4.532	-4.440	3.125	-9.515	-6.093	-6.808
BMI1	8.438	-5.007	-3.587	-5.553	1.545	-5.131	-1.222	-11.114	-12.954	-8.128	-9.024	-3.345	2.774	8.733	10.149	-13.233	-1.946
BMP1	-6.746	-13.516	-6.601	8.855	-2.882	-10.285	-8.963	-24.739	-1.903	-2.195	0.699	-10.394	-5.648	-8.550	-8.283	-8.065	-4.867
BMP10	-11.756	-15.751	-19.290	-17.955	-6.768	-12.248	-9.019	-17.053	-10.517	-11.755	-12.924	-2.721	-0.389	-14.215	10.745	-13.422	-14.296
BMP15	-23.640	-16.149	-22.380	-17.562	-7.488	-15.714	-13.792	-31.007	-16.050	-13.604	-8.254	-13.929	-4.718	-19.759	-20.786	-13.380	-16.386
BMP2	-17.342	-15.148	-17.898	-13.083	-10.226	-13.261	-12.697	-34.602	-13.378	-8.847	-7.533	-7.786	-6.396	-14.820	-8.200	-14.763	-9.581
BMP2K	-11.112	0.298	-11.705	0.325	-3.502	-20.434	-11.414	-18.743	-8.751	-11.805	-10.180	-11.683	-1.025	-7.496	-13.361	-6.518	-2.148
BMP3	-22.270	-16.065	-24.344	-17.992	-12.637	-7.774	-11.382	-17.262	-12.671	-20.040	-11.619	-8.104	-0.679	-14.136	-0.922	-18.579	-14.808
BMP4	-11.753	-4.976	-18.472	-14.949	-8.587	-10.033	-3.197	-19.455	-14.132	-13.294	-12.311	0.718	-6.845	-7.032	-10.393	-12.000	1.027
BMP5	-21.075	-16.056	-23.330	-14.726	-11.239	-9.447	-14.325	-13.950	-14.567	-19.993	-16.816	-1.575	0.746	-5.770	-8.032	-17.232	-14.339
BMP6	-22.337	-12.546	-22.998	-18.031	-11.453	-16.965	-11.593	-28.674	-12.751	-3.566	-7.472	-1.994	-6.248	-16.126	-9.032	-10.652	-16.228
BMP7	-12.538	-8.593	-16.996	-9.177	-2.455	-8.669	-8.472	-27.558	-11.584	-6.992	-1.833	-12.734	-1.707	-11.884	-9.330	-10.322	-6.969
BMP8A	-4.374	-1.586	-1.475	-0.485	-0.533	3.296	-2.087	-6.067	-1.225	-7.953	-12.399	-0.623	-2.010	-1.009	-5.808	-4.405	-2.598
BMP8B						-5.527		-29.031	-13.770	-14.648	-9.288	-3.667	-1.888	1.771	-7.391	-14.962
BMPER	-11.629	-12.170	-19.128	-14.749	0.794	-14.972	-12.088	-28.978	-13.546	-14.495	-14.567	-8.947	-4.291	-13.566	-11.070	-13.475	-12.743
BMPR1A	-3.064	0.245	-3.707	-1.999	-0.816	-10.429	-2.987	-0.173	-15.433	-17.068	-12.856	-4.499	-5.169	-2.402	-1.096	-13.572	-2.858
BMPR1B	-19.335	-15.459	-10.879	-9.726	-5.440	-7.536	-11.029	-28.849	-13.770	-16.456	-13.845	-5.586	-3.805	-11.917	-18.242	-16.813	-5.811
BMPR2	-7.116	-6.321	-19.651	-13.499	-9.982	-15.605	-5.669	-22.915	-7.320	-7.442	-8.093	-10.287	-1.595	-12.669	-11.403	-9.966	-10.688
BMS1	20.121	5.828	25.507	9.385	10.992	18.982	-2.406	23.883	8.957	8.806	22.258	4.466	5.481	16.923	13.712	8.041	13.327
BMX	-11.026	-12.961	-12.653	-19.748	-12.993	-11.498	-14.503	-30.630	-13.120	-16.163	-10.547	-6.503	-1.387	-14.022	-15.623	-15.496	-11.201
BNC1	-22.097	-13.488	1.031	-18.534	-9.015	-8.473	-12.922	-24.642	-12.788	-9.633	4.194	2.307	-0.734	-3.172	-0.800	-15.806	-14.806
BNC2	-22.264	-16.216	-15.310	-16.244	-14.749	-9.604	-8.492	-30.098	-11.814	-17.357	-15.328	-7.223	-1.781	-14.950	-13.220	-18.733	-0.437
BNIP1	14.558	0.536	15.460	-3.046	-2.128	22.922	-4.382	36.124	-3.882	-2.869	3.089	0.409	3.962	6.680	16.221	-8.482	3.278
BNIP2	-10.494	-4.678	-8.574	5.816	1.593	-6.854	-3.647	-20.034	-13.892	-15.093	-12.364	-9.217	-6.422	-8.213	-9.160	-15.221	-7.772
BNIP3	-0.397	1.968	-4.597		0.071	-4.595	-2.019	-22.682	-7.647	-9.154	-6.884	-1.718	2.177	-15.541	-2.218	-0.969	0.622
BNIP3L	-23.614	-14.644	-21.619	-15.869	-8.373	-9.049	-16.387	-33.760	-13.862	-12.567	-12.619	-5.211	-0.711	-10.749	-11.747	-13.589	-14.596
BNIPL	-13.034	-8.796	-13.716	-10.141	1.108	-0.755	-9.937	-25.716	-14.360	-1.846	-3.625	-6.009	-4.350	-9.184	-18.903	-4.454	-7.997
BOC	-20.505	-14.374	-23.048	-15.884	-14.965	-7.737	-10.202	-20.317	-14.815	-5.094	-6.705	-10.411	-7.227	-14.489	-16.458	-8.121	-15.897
BOD1						-14.690		-40.066	-5.388	-10.175	-11.425	-15.247	-0.286	-20.147	-27.403	-14.907
BOD1L1	8.101	3.412	5.693	3.489	-1.977	0.322	0.996	-9.739	-6.223	-19.939	0.067	-10.644	1.468	-0.558	18.263	-17.667	14.706
BOD1L2	-8.706	-6.332	-12.458	-9.876	-8.656	-14.054	-7.604	-26.669	-16.522	-17.868	-13.510	-8.489	2.362	-14.588	-14.614	-13.196	-8.699
BOK	-7.205	-4.031	-5.295	-9.894	3.234	-9.571	-4.151	-34.055	-10.612	-12.955	-8.303	-8.056	-0.304	-16.527	-8.011	-9.700	-4.686
BOLA1	-17.520	-8.215	-5.296	-12.747	-7.509	-9.136	-8.603	-25.513	-8.605	-9.654	-14.367	-8.246	-0.533	-11.101	-4.927	-10.704	-10.961
BOLA2									-3.741	-8.391	0.140					-12.238
BOLA2B									-3.731	-8.447	0.146					-12.221
BOLA3						16.063		6.541	-6.247	-15.266	-6.442	-4.241	0.566	-5.498	-12.008	-10.891
BOLL	-15.001	-7.981	-11.905	-3.925	-0.930	-11.674	-4.035	-32.577	-9.778	-17.272	-6.041	-11.649	-3.486	-19.021	-17.770	-10.382	-5.085
BOP1	12.362	10.829	2.523	0.679	2.648	-0.750	2.989	44.549	6.797	7.837	12.005	12.475	-0.499	20.374	16.454	12.955	16.489
BORA	4.235	6.370	2.924	6.978	-1.434	-1.158	1.961	5.522	4.740	3.005	4.113	0.259	-3.717	-2.338	4.857	7.126	12.965
BPGM	-15.867	4.576	-19.191	-8.554	0.644	-5.215	-3.854	-27.420	-10.788	-15.530	-16.315	-1.255	3.535	-1.710	-12.642	-13.611	-5.544
BPHL	-16.988	-11.587	-10.183	-10.537	-9.849	-12.210	-8.478	-35.492	-12.128	-14.683	-14.480	-8.534	-6.875	-18.305	-7.298	-8.643	-9.828
BPI	-14.098	-3.373	-12.086	-0.470	3.817	-17.225	-4.871	-35.566	-8.588	-2.249	0.198	-8.190	-6.546	-20.517	-14.365	-5.349	-11.635
BPIFA1	-19.285	-10.765	-17.140	-12.326	-10.923	-14.343	-11.789	-33.386	-11.363	-11.896	-16.600	-15.372	-1.539	-13.907	-17.043	-14.331	-15.977
BPIFA2	-12.989	-7.501	-11.805	-13.861	-10.252	-9.298	-10.471	-36.572	-14.619	-8.874	-11.759	-10.038	-4.112	-10.002	-13.118	-15.662	-11.988
BPIFA3	-10.910	-13.051	-19.190	-15.110	-11.289	-11.449	-12.324	-27.665	-17.765	-11.943	-10.611	-11.750	-2.995	-13.588	-11.224	-12.853	-13.359
BPIFB1	-17.303	-13.423	-15.553	-10.793	-0.268	-9.038	-2.066	-30.324	-8.971	-18.023	-9.919	-10.804	-4.751	-10.045	-4.394	-15.198	-2.165
BPIFB2	-20.877	-11.619	-15.544	-1.222	-4.946	-14.772	-11.701	-32.481	-11.416	-9.388	-11.665	-1.928	-0.075	-20.390	-18.537	-5.665	-11.091
BPIFB3	-24.531	-14.564	-15.537	-18.120	-10.347	-4.847	-13.968	-34.048	-0.307	-3.442	0.566	-6.197	-2.519	-11.843	-10.689	-7.424	-16.642
BPIFB4	-10.558	-10.911	-16.646	-13.769	4.378	-14.725	-5.000	-37.259	-9.126	-10.864	-4.661	-7.217	-3.896	-14.214	-14.525	-7.256	-13.082
BPIFB6	-13.166	-6.623	-17.400	-18.111	-7.270	-14.708	-13.152	-37.171	-12.268	-9.474	-11.214	-16.475	-7.436	-18.760	-11.972	-14.607	-12.424
BPIFC	-13.031	-13.287	-23.352	-12.654	-6.227	-11.082	-1.137	-20.147	-10.430	-8.829	-8.674	-5.760	-0.344	-13.791	-1.671	-15.042	-11.008
BPNT1	-4.966	-4.873	-8.933	-4.784	-1.429	-1.173	-6.666	-16.227	-12.639	-8.144	-10.731	-3.074	-1.593	-4.446	-12.935	-12.603	-1.151
BPTF	1.241	-12.607	9.632	13.939	-11.104	29.145	2.768	23.039	-1.155	-1.485	6.399	12.924	5.323	30.068	17.055	11.917	0.633
BPY2									-13.931	-20.558	-17.500					-16.727
BPY2B									-14.010	-20.580	-17.518					-16.777
BPY2C						-10.111		-23.635	-14.023	-20.587	-17.621	5.318	-3.925	-13.043	-11.002	-16.794
BRAF	-7.264	-9.326	-21.448	7.777	-9.275	4.608	-4.354	3.812	-11.582	-4.567	-5.221	-3.914	-1.329	-10.214	-1.739	-10.546	-3.843
BRAP	48.269	17.785	-17.715	19.853	6.833	-9.214	8.645	8.084	-8.214	-11.280	-5.488	11.014	-2.550	-3.386	3.497	-3.873	25.921
BRAT1	16.736	14.980	15.534	-2.656	-1.734	5.108	6.799	25.716	-12.190	-11.728	-10.921	-5.475	-4.264	-4.813	-8.583	-7.288	12.661
BRCA1	13.255	10.275	30.048	-1.441	-6.548	-9.422	-3.433	-9.527	1.402	-6.692	13.605	0.830	1.047	-3.648	-9.733	1.993	11.705
BRCA2	10.688	8.087	24.917	1.133	5.601	-2.885	8.510	-13.827	-1.636	-6.585	20.971	0.282	-0.491	7.223	9.536	-0.765	17.469
BRCC3	-7.984	2.586	-6.071	5.840	-5.778	-1.351	-2.042	-32.146	-11.604	-13.074	-0.710	-6.171	-6.469	-17.698	-20.092	-16.169	-4.517
BRD1	-11.707	-15.883	-0.144	-20.333	2.830	-6.477	-12.402	-6.369	-11.236	-14.844	11.538	-3.490	0.375	1.967	-10.340	-15.882	-14.830
BRD2	4.304	-7.373	-9.413	14.433	-2.282	15.999	-2.349	-37.312	-1.694	13.773	-4.992	6.489	-6.724	5.258	-11.523	-2.459	16.132
BRD3	-13.382	-8.254	-7.630	-17.226	0.101	-14.042	-8.166	-36.539	-2.603	-3.523	-5.579	-9.895	-3.760	-18.629	-21.260	-5.600	-9.827
BRD4	12.105	-0.897	20.163	14.804	7.254	16.991	10.273	45.067	9.648	8.877	10.385	5.342	-3.458	22.337	12.090	13.498	9.580
BRD7	5.983	-2.893	-2.990	-0.777		2.790	2.592	-28.732	-5.579	-11.534	-6.422	2.075	9.473	-4.331	-2.857	-13.714	-3.012
BRD8	30.225	15.256	9.596	21.077	-9.366	6.546	13.842	17.868	-8.486	-1.927	1.040	1.613	1.245	0.531	7.128	0.743	11.123
BRD9	-18.801	-2.784	-19.007	-5.167	-4.199	8.577	-10.266	-14.274	-15.982	2.194	4.330	6.575	2.654	13.043	2.655	-3.962	-14.781
BRDT	-11.711	-10.845	-12.094	0.848	-3.518	-0.980	-5.908	-20.142	-15.644	-16.922	-16.092	-6.876	-3.469	-16.339	-9.684	-16.517	-5.925
BRE	-2.389	-5.499	-9.236	0.850	-3.527	-13.587	-10.693	-22.255	-12.646	-14.309	-6.206	-10.895	-1.096	-16.781	-16.624	-11.205	-10.310
BRF1	46.100	12.108	22.965	6.525	-4.767	37.651	12.479	108.393	0.899	4.023	11.074	12.003	7.782		32.139	21.153	29.335
BRF2	21.306	11.930	34.709	25.288	1.331	5.849	10.166	42.192	21.878	14.742	19.074	1.845	1.800	21.426	15.680	32.341	6.183
BRI3	-6.036	1.269	-6.324	-2.800	-2.983	8.889	1.966	-16.897	-11.961	-17.715	-15.126	-2.091	-0.089	6.786	6.448	-5.493	-4.016
BRI3BP	2.003	-5.804	-20.498	-7.529	-7.391	-5.972	-6.319	-28.482	-11.115	-8.093	-7.196	-6.862	-2.962	-5.529	-3.495	-12.949	-15.578
BRICD5	-16.829	-13.865	-11.013	9.573	-5.320	-9.182	-8.098	-27.779	-11.902	-10.255	-12.936	-10.277	-2.387	-7.817	-15.177	-14.737	-8.752
BRINP1						-12.388		-31.442	-9.442	-14.943	-13.828	-12.198	-7.013	-17.973	-17.241	-12.123
BRINP2						-7.710		-32.580	-10.481	-12.385	-14.436	-4.422	-3.771	-18.600	-12.454	-11.431
BRINP3						-7.906		-23.751	-19.231	-18.237	-15.070	-8.069	0.828	-7.881	-6.846	-17.396
BRIP1	-12.375	26.919	20.212	-6.375	-10.172	14.365	-3.730	-27.279	-1.812	-7.275	3.292	2.854	2.871	-3.241	6.270	-1.725	22.909
BRIX1	20.677	14.984	20.719	18.249	8.308	14.054	8.005	20.605	9.833	12.747	15.793	0.720	4.698	15.396	0.942	6.950	10.698
BRK1	-3.808	-0.191	-3.127	-3.998	-5.417	-5.367	-6.378	0.717	-7.798	-15.319	-12.111	-0.337	-2.025	-4.504	-3.371	-11.691	-0.994
BRMS1	-4.083	-8.155	-7.745	-8.663	-7.167	22.415	-1.201	-10.150	-5.181	1.023	3.079	7.363	5.724	-3.653	1.486	1.360	-6.500
BRMS1L	-10.904	-9.685	-13.278	-3.504	-1.931	-8.667	-8.506	-10.866	-10.722	-5.921	-12.026	1.002	-5.684	-12.443	-3.723	-3.532	-5.025
BROX	-8.524	-8.568	-11.968	-14.485	-2.007	-7.387	-9.512	-28.329	-11.704	-19.365	-14.315	-10.320	-3.897	-5.765	-12.130	-14.423	-10.623
BRPF1	3.676	4.518	-13.822	-12.174	-5.540	9.864	-3.471	-36.481	-7.699	1.537	15.560	15.474	0.571	0.998	15.333	-1.646	-4.099
BRPF3	-6.954	-12.605	-4.565	-11.506	-0.704	-10.320	-8.023	-24.424	-6.816	-7.312	0.936	-4.148	-7.666	2.798	-6.671	2.325	-0.865
BRS3	-20.407	-13.733	-23.710	-16.629	-7.290	-9.059	-8.530	-25.870	-12.154	-18.823	-17.998	-8.108	-6.875	-13.191	-13.959	-17.459	-15.521
BRSK1	-15.371	-6.886	-15.997	-8.634	-10.859	-12.596	-12.417	-31.490	-10.053	-7.830	-9.035	-10.570	-3.843	-16.710	-16.104	-10.493	-13.099
BRSK2	-15.479	-13.074	-18.012	-14.044	-13.088	-15.309	-11.207	-27.232	-11.643	-12.576	-7.588	-10.154	-5.463	-18.551	-11.371	-11.185	-13.069
BRWD1	-19.089	-0.345	-16.338	-1.967	4.697	7.774	-9.668	-26.073	-16.088	-16.690	-12.678	0.101	-4.664	8.613	-8.177	-12.923	-0.834
BRWD3	-19.044	-4.419	-14.733	-3.897	-7.524	-12.563	-11.157	-28.238	-7.846	-6.894	-10.191	-4.707	-0.585	-12.382	-11.384	-11.255	-4.155
BSCL2	-19.953	-10.883	-12.997	-14.393	-9.770	-4.424	0.260	5.978	-6.698	-2.630	-3.488	-7.915	-6.372	-8.316	-6.598	-10.034	-14.092
BSDC1	-8.015	-8.456	-13.731	-5.779	4.722	-17.932	-2.169	-33.723	-15.678	-4.892	-8.435	-9.039	-3.525	-12.448	-12.712	-8.230	2.741
BSG	13.789	-4.912	16.448	-4.070	-5.255	-9.661	3.859	-50.140	17.863	11.672	-3.770	-6.003	-4.001	-10.699	-3.811	12.087	1.226
BSN	-16.757	-8.486	-10.389	-14.041	-4.608	-7.308	-4.968	-14.263	-4.074	-8.485	0.851	-6.800	-6.304	-15.053	-1.281	-13.557	-12.461
BSND	-14.186	-9.716	-20.797	-10.460	-8.505	-13.936	-7.273	-33.176	-6.333	-10.703	-7.454	-6.755	-5.905	-15.744	-15.008	-9.289	-10.631
BSPH1	-9.903	-4.433	-9.617	-7.835	-1.362	-11.169	-8.026	-22.428	-14.679	-19.598	-16.071	-3.137	-6.786	-13.130	-11.795	-18.116	-8.499
BSPRY	-22.281	-14.293	-6.742	-6.556	-4.480	-15.636	-1.829	-31.582	-9.825	-16.006	-11.178	-9.809	-1.315	-19.075	-11.076	-6.336	-10.801
BST1	-12.956	-3.812	-8.608	-8.911	-6.793	-12.167	-12.723	-30.608	-12.011	-19.221	-14.956	-9.336	-5.370	-14.951	-9.880	-19.715	-15.267
BST2	-0.352	4.231	-7.959	-5.087	3.055	-7.508	-0.387	-26.129	-10.779	-17.316	-13.097	-5.441	-5.737	-14.516	-12.562	-6.119	-2.117
BSX	-17.589	-13.507	-16.610	-12.473	-1.103	-7.562	-11.122	-32.079	-10.294	-15.090	-11.990	-10.175	-2.647	-16.333	-12.681	-11.024	-11.332
BTAF1	32.538	7.699	19.644	-2.369	-0.196	12.641	-0.975	17.191	13.669	-6.845	8.359	13.650	7.704	21.146	25.674	-7.062	-3.891
BTBD1	-14.396	-11.533	2.661	-6.997	-3.626	-9.487	1.875	-32.247	-9.094	-12.160	0.651	-5.971	-4.947	-9.611	-10.829	-9.311	-14.145
BTBD10	-15.371	-8.549	-19.823	-8.073	-5.786	-6.909	-8.464	-31.674	-10.685	-13.834	-17.254	-5.315	0.521	-14.665	-13.741	-11.934	-5.022
BTBD11	-7.096	-11.425	-16.535	-16.457	-11.481	-16.549	-9.037	-35.513	-7.192	-13.850	-13.084	-13.775	2.161	-14.837	-13.492	-17.245	-9.184
BTBD16	-7.653	-5.683	-23.843	-2.385	-10.347	-11.690	-5.747	-24.583	-17.531	-15.081	-12.280	-12.803	-4.418	-13.904	-13.894	-18.322	3.966
BTBD17	-8.161	-12.220	-11.373	-4.742	-10.587	-10.487	-11.571	-28.090	-11.674	-12.197	-8.568	-7.931	-3.363	-17.803	-13.249	-11.513	-10.054
BTBD18	-17.270	-7.963	-13.954	-2.003	-1.097	-12.116	-13.852	-29.500	-4.776	-11.676	-4.697	-10.770	-6.645	-16.681	-6.257	-12.887	0.566
BTBD19	-9.903	-6.827	-2.471	-3.377	-2.222		-5.374										-7.244
BTBD2	-18.404	0.994	-22.454	-8.244	-3.224	0.545	1.066	-26.891	-12.033	-8.680	-7.538	-3.747	-0.497	-15.220	0.629	-14.479	-2.501
BTBD3	-18.802	-9.939	-20.601	-9.419	0.728	-11.316	-8.588	-12.406	-14.372	-17.481	-11.987	5.155	-3.934	-5.176	-11.757	-16.632	-9.980
BTBD6	-2.462	-3.838	-10.498	-6.730	1.008	-7.242	-4.147	-22.100	-11.780	-15.879	-13.372	-7.933	-3.253	-17.310	-13.069	-12.397	-4.275
BTBD7	-11.116	-6.668	-21.830	-9.062	-5.669	-9.492	-3.466	-6.214	-17.469	-16.177	-11.606	1.687	0.479	-2.521	0.045	-8.939	-5.469
BTBD8	-11.171	-2.561	-6.259	2.723	-1.748	-7.968	-7.078	-25.054	-18.543	-17.247	-15.477	-11.489	-1.583	-14.541	-11.133	-15.553	-7.438
BTBD9	-14.029	-9.894	-12.015	-19.599	-7.987	-13.212	-6.576	-32.648	-5.210	-6.827	-13.985	-9.530	-0.748	-11.968	-12.939	-9.295	-11.282
BTC	-19.502	-11.164	-21.204	-17.499	-9.660	-11.148	-14.397	-27.183	-5.765	-17.217	-9.063	-7.287	-5.157	-15.461	-16.552	-14.382	-9.732
BTD	-14.203	-13.722	-15.260	-12.173	-11.857	-12.645	-3.905	-33.687	-15.493	-5.575	-8.391	-8.249	-0.656	-16.318	-15.434	-7.905	-15.670
BTF3	-0.213	-5.173	-7.265	-4.389	2.290	-7.351	-0.955	-0.899	5.041	-4.024	-2.797	-1.742	-2.647	-4.023	-4.431	-3.259	-1.373
BTF3L4						-7.215		-16.889	1.367	2.935	-2.411	0.943	-3.252	-3.656	-16.077	1.329
BTG1	-17.212	0.496	-18.882	-9.811	-11.958	-8.663	-5.913	-33.742	-13.676	-11.906	-13.060	-6.434	-6.094	-19.098	-13.046	-16.921	-13.143
BTG2	-9.560	-4.330	-6.610	-9.017	-9.963	-8.713	-10.697	-37.376	-7.709	-7.160	-4.214	-10.583	-7.531	-12.411	-14.139	-13.780	-8.941
BTG3	-13.296	-9.718	-9.524	-9.967	-14.402	-9.293	-13.397	-20.489	-14.640	-17.175	-12.689	-9.958	-4.957	-13.570	-7.260	-16.757	-2.435
BTG4	-19.002	-5.931	-18.378	-11.812	-6.926	-13.991	-9.142	-30.114	-12.485	-17.206	-14.864	-10.919	-7.674	-17.476	-21.781	-12.268	-11.479
BTK	-24.518	-14.630	-20.550	-9.817	-9.381	-13.233	-15.126	-26.876	-4.636	-14.146	-11.556	-8.984	-5.224	-18.379	-19.870	7.828	-12.130
BTLA	-13.541	-1.097	-4.838	-5.651	-5.199	-3.674	-9.601	-17.197	-12.199	-19.816	-13.016	-8.550	-4.353	-5.507	-7.720	-14.723	-9.311
BTN1A1	-11.395	-11.355	-2.641	-6.338	-6.785	-12.023	-9.923	-32.554	-13.749	-8.232	-8.805	-9.648	-1.293	-19.003	-21.494	-10.840	-3.538
BTN2A1	-12.349	-8.469	-13.200	-8.830	-2.217	-11.291	-8.321	-33.733	-16.037	-6.106	-9.724	1.784	-1.432	-10.864	-13.785	-17.242	-6.454
BTN2A2	-7.360	-5.748	-7.953	-5.577	-4.501	-21.352	-2.816	-76.336	-15.840	-13.696	-17.384	-7.347	-3.148	-13.229	-41.570	-12.198	-4.568
BTN3A1	-11.203	-8.355	-12.281	-9.789	-4.742	-21.554	-6.464	-34.853	-10.590	-5.486	-9.102	-12.213	-9.782	-15.811	-26.005	-9.625	-6.801
BTN3A2	-8.047	-5.337	-7.913	-0.217	-0.004	-11.874	-4.808	-26.075	-10.315	-12.487	-11.570	-6.649	-1.539	-6.595	-14.940	-17.743	-0.036
BTN3A3	-10.291	-8.583	-5.340	-6.826	-0.345	-12.956	-6.175	-35.059	-8.148	-18.513	-8.391	-8.203	-2.255	-16.332	-17.611	-16.580	-3.935
BTNL2	-16.211	-5.596	-15.552	-11.535	-2.305		-8.375										-5.580
BTNL3	-15.097	-12.816	-19.187	-11.911	-12.218	-15.670	-9.566	-24.662	-15.505	-20.300	-5.314	-14.653	-6.138	-18.044	-15.845	-14.864	-12.339
BTNL8	-16.088	-14.776	-18.108	-6.293	-0.565	-16.044	1.898	-49.744	-14.862	-10.442	-13.242	-19.438	-6.193	-22.933	-19.131	-16.104	-13.136
BTNL9	-21.074	-9.670	-23.596	-11.565	-11.878	-11.963	-7.772	-33.254	-11.819	-6.463	-14.969	-11.867	-8.330	-13.273	-17.069	-12.609	-12.383
BTRC	-16.008	-12.319	-14.107	-3.847	7.187	-10.707	-4.334	-24.595	-14.388	-12.350	-10.656	-7.104	-0.750	-8.243	-12.739	-17.375	5.708
BUB1	1.473	-9.621	1.366	5.737	-7.678	20.537	1.626	29.743	-5.245	-2.665	2.312	8.304	6.931	17.411	5.197	2.569	-4.448
BUB1B	45.285	12.675	9.923	6.437	9.005	13.911	22.535	-1.725	9.951	8.440	16.265	2.579	-3.948	22.255	6.498	19.906	25.925
BUB3	34.504	9.210	33.061	21.912	13.583	15.374	23.997	55.052	33.925	22.453	25.850	14.855	7.026	28.475	26.622	21.338	10.611
BUD13	1.652	-0.257	6.814	6.064	4.534	4.778	-1.964	-5.145	17.322	0.719	9.471	-0.926	0.501	-5.638	-13.394	11.665	5.470
BUD31	24.705	25.427	22.548	23.588	12.533	27.703	11.051	38.608	24.744	19.930	24.305	19.507	6.508	27.018	29.944	23.221	14.749
BVES	-8.462	-5.651	-4.930	-6.456	0.325	-7.810	-3.229	-29.841	-16.939	-12.491	-15.664	-8.651	1.206	-15.710	-13.178	-8.357	-5.485
BYSL	31.999	14.205	39.367	32.738	18.173	22.470	18.773	24.434	19.958	23.896	24.796	9.734	5.622	22.800	20.283	19.978	18.542
BZRAP1	-24.284	-7.115	-18.682	-7.984	-10.865	-12.241	-10.620	-30.074	-8.225	0.061	-0.540	-4.533	-0.638	-13.666	-13.229	1.492	-2.989
BZW1	-4.376	-4.096	2.238	-4.583	-2.284	-9.206	-3.733	-11.717	-9.472	-17.509	-15.063	-6.716	-5.890	-15.121	-13.705	-12.708	-1.973
BZW2	-13.772	-9.302	-22.643	-6.652	-8.040	-11.002	-7.670	-14.833	-13.031	-5.079	1.597	-7.793	-0.422	-13.698	-4.567	-6.451	-9.099
C10orf10	-2.447	-7.346	4.721	-8.956	-3.365	-12.312	-7.165	-17.380	-14.702	-7.831	-14.807	-7.130	-5.291	-5.515	-8.947	-11.293	-5.660
C10orf105	-6.498	-3.884	-5.439	-4.061	-5.459	-13.437	-5.279	-33.195	-13.282	0.473	-10.038	-6.622	-3.771	-9.679	-9.078	-12.066	-2.465
C10orf107						-6.943		-15.872	-14.998	-13.127	-15.197	-5.588	-0.863	-12.405	-5.508	-13.379
C10orf11	-4.745	-12.160	-13.592	-0.813	-8.697	-12.087	-0.417	-17.898	-12.560	-9.018	-14.240	-9.029	-0.621	-14.785	-9.372	-12.353	-10.314
C10orf111	-4.203	-2.878	-2.304	-0.955	0.792	-3.389	-2.208	-30.530	-14.844	-14.257	-17.266	-8.474	-5.991	-13.165	-10.354	-14.486	-0.354
C10orf112	-16.344	-13.475	-18.818	-16.239	-10.230		-11.065										-14.061
C10orf113	-7.743	-8.050	-0.628	-6.462	-2.376	-8.220	-4.150	-35.669	-13.477	-14.910	-15.604	-0.516	-1.530	-15.967	-14.182	-11.746	-1.349
C10orf114	-1.473	-10.215	-9.984	-2.645	3.227		-4.607										-9.393
C10orf118	-22.302	-15.762	-11.965	-12.953	-8.740	-4.122	-8.952	3.810	-13.270	-15.312	-8.511	-5.898	-5.074	-12.475	-10.085	-10.154	-0.420
C10orf12	-14.777	-11.111	-17.067	-8.964	-6.881	-1.933	-9.879	-12.148	-9.995	-10.173	-0.069	12.471	4.485	8.438	0.786	-11.007	-10.120
C10orf120	-11.408	-5.773	-13.421	-7.232	-4.319	-11.566	-4.756	-33.075	-11.238	-17.311	-15.399	-13.145	-7.291	-20.566	-18.194	-13.130	-7.077
C10orf126						-11.762		-31.505				-10.444	-4.347	-13.405	-14.132
C10orf128	-16.393	-7.266	-11.545	-9.557	-3.062	-9.572	-5.707	-29.912	-17.433	-11.004	-13.492	-12.726	-7.356	-9.727	-10.907	-12.544	-9.918
C10orf129	-19.299	-11.387	-20.534	-15.730	-12.671	-11.666	-12.827	-23.986	-4.588	-15.532	-14.458	-14.012	-1.099	-16.779	-7.172	-8.210	-9.501
C10orf131	-3.831	-2.792	-1.140	-2.625	-2.912	-3.252	-1.967	-15.016	-14.023	-16.347	-8.151	-4.114	-2.627	-12.440	-10.711	-15.609	0.634
C10orf137	-12.868	-3.754	-17.094	-12.910	-9.217	-11.824	-10.256	-36.586	-7.896	-1.262	-9.370	-10.644	-0.694	-11.264	-15.421	-15.001	-4.598
C10orf2	48.986	28.602	30.285	27.444	13.604	12.874	27.733	48.651	3.978	19.971	19.645	8.007	3.176	33.780	27.575	14.226	23.239
C10orf25	-6.397	-13.489	-18.946	-12.359	-8.372	-3.514	-3.693	-28.434	-3.721	-1.963	-10.357	-11.423	-2.619	-14.111	-10.847	-14.623	-5.045
C10orf32	-11.668	-7.669	-5.710	-4.985	-3.877	-13.673	-8.369	2.750	-9.489	-14.044	-13.577	-4.921	-4.317	-10.481	-4.089	-10.351	-3.729
C10orf35	-10.844	-0.017	-8.899	-8.230	-10.268	-5.069	-7.293	-30.779	-14.390	-1.308	-8.267	-7.799	-3.051	-17.195	-15.389	-14.858	-8.057
C10orf53	-5.305	-5.556	-7.937	0.240	-2.490	-23.333	-2.700	-48.402	-11.881	-6.859	-13.058	-14.811	-6.312	-24.231	-25.009	-8.997	0.243
C10orf54	-18.461	-12.639	-14.317	-9.488	-10.734	-17.109	-13.381	-34.773	-15.658	-2.856	-2.732	-14.571	-5.374	-15.478	-7.341	-11.654	-11.478
C10orf55	-8.890	-4.640	-4.449	-7.891	-3.233	-6.591	-10.940	-31.899	-5.307	8.899	-1.815	1.121	-5.379	-15.070	-15.335	-6.683	5.898
C10orf62	-17.774	-14.856	-20.790	-10.620	-1.165	-11.061	-12.567	-28.404	-9.239	-12.275	-5.329	-12.167	-4.198	-19.417	-9.630	-8.339	-8.906
C10orf67	1.563	0.673	-5.517	-4.652	-5.678	-16.260	-3.940	-33.544	-17.156	-16.326	-16.400	-10.322	-3.496	-15.051	-18.419	-14.582	-4.558
C10orf68						-6.640		-16.261	-19.480	-16.432	-11.661	-7.564	7.633	-8.540	-3.864	-17.606
C10orf71	-17.151	-11.277	-13.003	-6.140	-4.586	-14.054	-9.014	-33.780	-5.225	0.225	-10.361	-10.277	-5.576	-16.075	-17.051	-12.435	-7.475
C10orf76	-11.129	-7.665	-13.449	-6.497	-6.578	5.403	-4.016	-5.054	-14.298	-19.398	0.971	11.595	0.092	-11.620	-12.474	-2.103	4.721
C10orf82	-11.250	-7.948	-8.954	-6.098	-5.356	-3.305	-5.429	-29.222	-10.928	-15.026	-13.371	-2.465	-3.351	-11.194	-11.108	-17.970	-5.790
C10orf85	-12.303	-4.117	-1.552	0.364	-6.776		-1.570										-2.286
C10orf88	-10.832	-6.727	-13.811	-5.619	-4.015	11.198	-6.694	-17.368	-9.628	-17.464	-11.575	-3.939	4.473	-12.263	-4.691	-13.667	-6.467
C10orf90	-9.526	-0.018	-15.844	-13.827	-7.963	-14.184	-8.834	-19.696	-10.551	-13.636	-12.999	-7.727	-3.323	-4.355	-5.841	-17.382	-10.281
C10orf91	-14.106	-5.567	-19.535	-6.083	-8.787	-10.208	-6.516	-19.465	-4.060	-7.528	-9.008	-11.188	-0.957	-13.073	-7.333	-4.089	2.652
C10orf95	-8.376	-10.316	-20.899	-1.039	-6.832	-0.435	-5.656	-24.610	-14.384	-9.153	-7.860	-0.466	2.198	-6.096	-11.277	-15.113	-6.020
C10orf99	-10.839	-7.106	-10.075	-0.507	-6.633	-13.745	-1.641	-33.483	-16.800	-15.030	-16.692	-12.250	-1.198	-19.777	-19.529	-12.909	1.483
C11orf1	-10.429	-7.224	-10.615	-7.305	-3.218	-12.364	-8.252	-25.279	-13.176	-18.143	-14.899	-10.147	-6.234	-10.806	-5.310	-13.505	-6.239
C11orf16	-14.803	-10.336	-16.254	-8.419	-5.070	-3.364	-12.361	-35.213	-13.692	-12.931	-13.541	-9.170	-5.276	-13.383	-16.929	-13.251	-14.087
C11orf21	10.657	-11.493	-10.958	-8.798	-9.378	-12.134	-8.941	-25.718	-7.893	-11.541	-16.914	-7.426	-8.286	-19.978	-17.193	-8.880	-12.488
C11orf24	-9.846	-5.955	-8.843	-10.405	-0.069	-7.135	-1.800	-30.965	-12.457	-7.998	-11.409	-9.530	-7.528	-20.203	-13.113	-9.199	-3.047
C11orf30	-4.242	17.851	-23.563	-17.324	-0.404	-5.477	-1.385	-12.464	-7.458	4.389	-10.811	-2.149	1.491	16.763	10.655	-0.423	11.338
C11orf31	-11.361	-1.162	-9.537	-11.143	-6.219	9.429	-5.422	-17.205	-1.394	-7.181	-6.231	-7.941	-2.008	10.798	-1.524	-10.571	-8.448
C11orf34	-5.229	4.149	-11.709	-9.065	-2.839		0.632										-6.179
C11orf35	-6.332	-12.114	-20.234	-4.580	-4.318	-13.972	-6.054	-27.271	-9.610	-5.462	-0.926	-8.742	-6.670	-18.570	-15.980	4.288	-3.227
C11orf40	-8.071	-8.059	-11.591	-4.306	-7.317	-1.139	-8.378	-28.597	-11.401	-14.272	-14.731	-9.659	-1.586	-9.355	-18.694	-16.339	-6.028
C11orf42	-19.290	-11.624	-15.519	1.096	-7.059	-8.732	-14.183	-30.237	-9.112	-16.454	-9.661	-5.033	-2.633	-10.600	-12.342	-11.290	-14.111
C11orf44						-13.642		-29.413				-9.118	-6.037	-18.288	-12.027
C11orf45	-20.693	-12.525	-23.421	-17.839	-10.672	-13.537	-14.426	-34.030	-11.216	-19.279	-17.177	-9.436	-5.923	-18.457	-16.713	-15.540	-8.620
C11orf48	-5.414	0.667	-8.743	-5.214	1.233	-3.720	-0.772	-28.936	-8.881	-3.275	-13.213	-7.145	-6.261	-11.981	-18.796	-13.052	-0.904
C11orf49	-13.228	-5.236	-9.340	-11.087	5.476	1.615	-6.464	-24.186	-14.306	-9.572	-9.599	-8.057	-1.042	-3.971	-7.307	-12.969	-12.560
C11orf52	-12.038	-15.985	-21.845	-13.538	0.432	-5.210	-6.154	-27.618	-7.685	-8.979	-5.602	-5.172	-4.799	-13.792	-10.493	-2.397	-7.403
C11orf53	-12.793	-0.907	-17.487	-12.599	-3.768	-8.035	-6.285	-32.429	0.747	-6.356	-4.151	-5.979	-5.091	-10.958	-9.690	-7.289	-7.158
C11orf54	-12.041	-0.472	-2.218	-2.570	-1.998	0.087	-2.978	-18.546	-12.319	-18.538	-14.416	-6.306	-0.793	-1.013	-4.304	-13.488	0.559
C11orf57	31.519	9.280	27.789	24.552	-3.983	9.546	6.367	-13.505	4.296	-2.441	9.198	-2.703	-4.942	-4.332	-0.749	-1.785	15.676
C11orf58						-10.671		-20.171	-13.464	-9.674	-12.367	-8.208	-4.084	-11.275	-10.160	-16.614
C11orf63	-17.936	-8.159	-22.836	-16.738	-11.039	-17.241	-3.414	-31.273	-13.791	-16.724	-14.771	-5.353	-3.475	-17.115	-17.223	-10.160	-10.765
C11orf65						-9.768		-14.607	-17.536	-19.069	-14.828	-3.970	1.936	-12.850	-14.057	-14.879
C11orf68	-0.801	-8.256	-14.527	-4.802	-7.853	-8.040	-3.715	-27.149	-0.352	4.262	-2.695	-11.131	-3.559	-17.803	-14.266	-0.964	-8.302
C11orf70	-6.692	-5.374	-10.904	-4.768	-5.139	-5.060	-5.284	-25.615	-3.600	-3.650	-10.558	-10.457	-6.966	0.120	-11.067	-2.622	-6.703
C11orf71	-15.360	-8.554	-15.650	-9.572	-10.009	-15.445	-10.203	-35.411	-16.153	-18.065	-17.100	-11.390	-4.511	-19.570	-18.763	-13.880	-7.225
C11orf72	-6.212	-5.178	-7.683	-6.161	-2.504		-3.943										-5.058
C11orf73						-9.082		23.427	2.771	-10.268	-15.847	1.717	-1.570	-12.054	4.343	-6.353
C11orf74						-11.213		-28.399	-12.776	-12.610	-16.929	-4.121	-1.336	-7.336	-11.201	-16.224
C11orf80	-21.208	-5.934	-12.069	-10.324	-8.316	-11.579	-11.557	-25.699	-11.568	-8.382	-12.120	-8.908	-5.282	-16.632	-9.913	-6.351	-11.223
C11orf82	-8.863	-4.972	-9.653	-10.286	-2.045	-10.633	-9.281	-22.222	-6.939	-12.025	-15.535	-8.823	-4.690	-13.762	-1.387	-13.689	-10.451
C11orf83	-3.459	-5.050	5.699	0.473	-9.447	-6.411	-3.961	-12.227	-4.314	-8.691	-0.282	0.572	0.973	11.787	6.289	-7.872	-1.842
C11orf84	-4.517	-4.001	-5.592	-7.451	1.974	-13.090	-6.852	-27.610	-2.303	7.539	4.628	-11.311	-5.547	-12.535	-16.531	-0.075	1.513
C11orf85	-9.631	-8.388	-14.003	-7.449	-1.100	-5.639	-7.013	-25.002	-18.227	-8.573	-11.636	-10.173	-3.600	-11.553	-0.892	-17.514	0.097
C11orf86	-14.529	-4.516	-12.877	-11.948	0.620	-12.052	0.768	-11.676	-6.123	-7.404	3.341	-9.872	-3.254	-15.969	-13.076	-9.125	-9.148
C11orf87	-19.432	-9.539	-17.012	-9.368	-9.782	-15.015	-13.539	-30.849	-13.166	-7.490	-7.552	-9.035	-3.746	-14.918	-16.651	-1.824	-9.672
C11orf88	-5.679	-8.676	-17.177	7.021	-0.743	-12.456	3.537	-33.640	-17.642	-15.773	-11.524	-11.769	-5.565	-11.989	-8.598	-15.015	0.700
C11orf89	-1.894	-10.861	-19.735	-9.282	-8.947		-13.091										-3.409
C11orf91	-8.852	-3.098	-12.310	-5.326	-7.589	-6.678	-10.065	-27.467	-14.794	-13.582	-7.178	-5.942	-5.878	-7.685	-7.716	-16.461	-5.374
C11orf92	-7.461	-6.558	-7.297	1.310	-4.498		-2.903										-7.007
C11orf93	-6.869	0.969	-3.015	-7.109	-4.321		2.778										-2.518
C11orf94	-7.650	-7.186	-9.825	-9.785	-7.867	-7.447	-7.647	-26.542	-8.989	-3.948	-4.065	-6.232	-7.876	-3.349	-2.050	-8.790	2.652
C11orf96	-18.015	-12.649	-22.278	-16.967	-12.239		-7.897										-12.776
C12orf10	-6.241	-3.927	-12.330	-8.472	-0.519	-9.496	-3.777	-22.270	-9.331	-0.409	-4.846	-1.419	1.414	-2.337	-7.783	-14.846	1.840
C12orf23	-0.570	-2.884	3.865	-1.551	-2.150	-10.974	0.735	-28.560	-13.890	-7.292	-13.078	-12.023	-4.933	-16.786	-15.521	-7.377	-2.464
C12orf29						-14.085		-17.739	-9.054	-15.504	-13.760	-6.699	4.001	-3.422	-12.023	-17.883
C12orf36	-8.618	-0.977	-9.360	-7.177	-4.214		-5.158										-5.541
C12orf39	-20.613	-9.719	-18.229	-1.996	-7.219	-8.084	-12.319	-23.700	-12.725	-18.172	-14.135	-8.898	-1.325	-17.271	-9.587	-18.106	-11.502
C12orf4	-20.348	-9.765	-17.162	-15.634	-5.863	-12.052	-3.308	-13.403	-17.546	-20.049	-15.660	-0.398	-3.540	-14.809	-13.616	-6.698	-10.360
C12orf40	0.740	6.508	-0.880	-0.229	-0.174	-12.344	-4.401	-26.002	-7.145	-8.726	-13.968	-7.222	5.308	-16.583	2.603	-14.405	6.457
C12orf42	-16.283	-14.780	-10.278	-11.427	-9.543	-2.637	-6.038	-23.561	-11.117	-12.763	-17.815	-7.268	-2.128	-9.845	-13.910	-17.187	-3.743
C12orf43	-11.815	-11.711	-17.546	-3.647	-2.622	-7.662	2.058	-29.018	-8.012	-9.195	-4.832	-1.122	-5.493	-10.359	-3.921	4.557	-2.469
C12orf44	-0.713	-11.038	13.280	-9.422	-4.449	-10.689	-8.948	-24.013	-8.537	-3.154	0.596	-1.482	-7.207	-17.910	-9.699	-13.341	-17.658
C12orf45	21.874	21.730	21.109	11.144	15.781	5.300	10.637	37.659	4.006	9.133	11.393	13.202	5.289	7.270	15.255	0.851	17.770
C12orf49	0.415	-2.390	-13.093	-5.534	-10.950	-7.949	-7.397	-32.323	-5.037	-6.201	-5.549	-8.140	-3.764	-8.783	-17.278	5.460	-10.900
C12orf5	-20.097	-11.567	-21.551	-9.208	-12.610	-5.561	-7.830	-28.130	-12.564	-19.846	-15.401	-7.088	-1.262	-14.720	-13.361	-18.765	-5.661
C12orf50	-4.995	-2.145	-12.512	-8.668	-6.066	-5.687	-8.715	-23.608	-16.730	-14.076	-10.263	-4.517	-0.752	-13.084	-12.191	-16.444	-7.599
C12orf52	-14.713	-7.760	-1.177	-18.926	-1.248	-8.218	-8.199	-34.882	-6.598	-5.564	-16.664	-5.805	-2.258	-20.593	-10.511	-16.137	-9.932
C12orf54	-6.755	-5.353	-6.898	-8.263	-3.632	-12.575	-2.266	-28.030	-8.114	-12.209	-15.459	-10.103	-5.502	-21.005	-18.658	-14.793	-3.874
C12orf55	-11.142	-13.006	-19.988	-5.971	-0.021		-12.653										2.314
C12orf56	1.069	-1.598	-13.978	-4.725	-7.423	3.218	-10.044	-21.999	-1.333	-8.032	-10.274	-2.160	-0.698	-8.745	-11.134	-5.591	-1.408
C12orf57	-16.985	-4.004	-15.790	-7.490	-13.972	-6.817	-8.550	-28.385	-11.043	-12.523	-13.278	0.773	-2.121	-9.887	1.702	-15.493	-5.876
C12orf60						-12.262		-31.838	-18.834	-17.457	-13.636	-3.228	2.274	-3.821	-7.853	-17.921
C12orf61	-11.839	-8.317	-13.132	-7.789	-10.972	-10.568	-8.606	-34.914	-10.148	-8.017	-7.704	-9.782	-5.898	-17.227	-14.890	-11.852	-7.126
C12orf65	8.243	8.400	8.015	7.560	1.300	-11.460	0.272	-25.977	-9.850	-8.826	-9.543	-11.759	-3.159	10.617	4.363	-11.473	-5.767
C12orf66	-9.404	-4.258	-9.803	-15.092	-4.340	-14.821	-13.868	-23.773	-6.587	-12.848	-15.179	-12.046	-6.362	-21.054	-13.554	-12.730	-11.062
C12orf68	-6.099	5.667	-9.186	-7.304	1.217	-9.998	0.827	-22.460	-9.607	-8.452	-5.413	-12.803	-5.449	-12.495	-9.308	-5.655	-1.000
C12orf71	-4.244	-2.891	-2.323	-3.674	-2.372	-0.342	-0.833	-22.388	-12.610	-10.855	-16.034	-4.747	-1.389	-7.476	-4.626	-15.166	-1.031
C12orf73	-3.987	-9.777	-5.001	-8.442	-6.840	-13.002	-9.239	-34.152	-15.296	-13.129	-13.629	-5.992	-3.407	-18.395	-16.694	-14.553	-8.252
C12orf74	-20.291	-13.930	-21.314	-14.941	-1.212	-3.818	-15.771	-28.760	-6.971	-4.358	-7.337	-11.739	-5.821	-6.987	-17.127	-5.440	-10.465
C12orf75	-11.344	-6.761	-9.070	-8.505	-3.646	-3.954	-6.198	-5.009	-10.140	-9.522	-9.791	1.294	-0.364	-4.137	-4.738	-7.829	-1.096
C12orf76	-13.264	-1.249	-14.344	-7.498	-1.345	-7.279	-5.456	-26.825	-10.740	-8.064	0.063	-4.766	-3.120	-11.639	0.046	-4.708	-9.369
C12orf77	-10.368	-11.700	-15.365	-12.883	-11.302	-5.479	-3.539	-20.105	-7.736	-13.351	-16.763	-5.154	-1.321	-10.365	-13.409	-15.391	-7.042
C12orf79						-24.061		-45.511	-12.334	-20.024	-16.025	-3.699	-5.488	-16.996	-19.960	-14.708
C13orf35	-13.267	-3.438	-15.792	-11.261	-6.412	-15.763	-7.852	-33.984	-7.815	-20.590	-16.178	-3.151	-5.176	-13.911	-13.463	-15.976	-8.802
C13orf45	-15.446	-12.660	-14.225	-10.699	-8.342	-0.741	-12.981	2.556	-9.988	-13.044	-8.649	-4.044	0.797	1.108	3.367	-8.352	-4.626
C14orf1	-6.209	1.322	-7.450	1.690	1.901	-18.731	-4.267	-25.094	-16.760	-17.501	-14.494	-5.244	-3.703	-18.077	-15.741	-14.626	-6.012
C14orf105	-4.540	-5.498	-5.456	1.004	-5.222	-16.304	2.657	-32.589	-14.426	-14.949	-14.922	-9.877	-7.248	-18.188	-18.012	-14.824	-4.323
C14orf119	-5.476	0.892	-3.608	-7.293	2.377	-9.153	-4.428	-25.799	-14.917	-11.837	-9.028	-0.117	-5.165	-12.115	-14.930	-11.043	-0.825
C14orf132	-10.390	-5.169	-15.807	-12.652	-10.223		-9.564										-8.837
C14orf142	-5.212	-3.018	-4.481	-0.353	4.532	-13.585	-0.645	-30.140	-11.569	-13.407	-8.392	-6.184	-5.419	-14.560	-4.028	-7.617	4.142
C14orf159	-18.391	-10.427	-17.997	-3.560	-8.903	-5.954	-10.295	-24.531	-11.507	-7.231	-4.834	-6.501	-2.084	-16.000	-11.793	-1.843	-8.563
C14orf164	-13.678	-9.336	-13.611	-4.737	-0.453	-5.425	-4.732	-19.137				-0.005	1.052	-10.492	-9.942		-7.400
C14orf166	-5.478	-5.672	-7.048	1.807	-2.738	-11.619	-5.525	17.521	-7.181	7.381	-1.800	6.612	5.155	-1.700	-4.314	-4.255	-2.937
C14orf166B	-15.209	0.142	-4.577	-3.678	-11.202	-12.458	-4.988	-25.156	-7.734	-10.630	-7.000	-8.557	-6.054	-15.085	-5.683	-5.133	1.107
C14orf177	-7.518	-5.771	-7.000	-4.942	-3.962	-16.742	-5.127	-27.596	-14.120	-20.359	-15.169	-11.334	-5.735	-16.863	-16.152	-14.431	-3.494
C14orf178	9.480	7.415	9.552	6.240	7.089	-11.340	5.174	-15.262	-3.701	-11.439	-9.880	-4.661	0.565	-10.723	-4.898	-9.868	6.651
C14orf180	-0.041	-12.223	-11.165	3.666	-4.343	-13.668	-0.637	-32.087	-10.093	-13.252	-16.448	-10.511	-4.084	-15.214	-13.828	-9.908	-2.569
C14orf182	-3.800	-2.887	2.216	-3.375	-2.778	-16.095	0.304	-29.096	-10.009	-7.620	-14.267	-6.285	-4.355	-13.702	-13.500	-8.914	-3.006
C14orf183	-19.912	-3.109	-18.433	-15.323	-10.882	-6.452	-14.098	-28.324	-9.369	-14.739	-12.758	-9.740	-5.578	-17.128	-19.150	-12.889	-10.081
C14orf2	-5.474	1.212	-3.477	-3.158	-0.665	-2.958	-2.179	-7.218	-9.270	-13.050	-5.327	-5.900	-4.957	-8.229	-9.174	-10.906	0.459
C14orf28	-2.536	-2.891	2.916	-2.745	-0.652	-17.047	5.067	-31.050	-11.859	-14.530	-9.552	-6.708	-2.377	-14.047	-19.812	-16.905	0.755
C14orf37	-20.907	-13.054	-18.575	-9.422	-8.092	-14.435	-12.851	-28.490	-8.822	-14.328	-12.637	-5.572	-8.369	-18.051	-14.795	-7.632	-15.546
C14orf39	-4.364	-2.885	-0.803	-2.800	-0.723	5.509	-1.693	-10.163	-5.814	-15.256	-14.893	-2.132	-3.348	-8.227	3.427	-12.075	-2.395
C14orf79	-9.854	-4.475	-20.954	-2.732	-5.462	-9.283	-13.724	-33.222	-16.398	-16.372	-13.907	-9.639	-4.691	-10.437	-18.685	-10.436	-5.782
C14orf80	20.105	20.027	27.727	30.228	-2.818	-1.760	24.881	35.100	24.233	4.535	18.864	-7.647	0.832	-12.537	-4.628	2.312	15.006
C14orf93	-18.901	-10.530	-19.736	-11.978	-5.591	-12.596	-5.332	-31.476	2.371	5.509	2.411	-11.436	-7.574	-14.590	-18.836	-1.832	-13.333
C15orf26	-19.909	-16.032	-15.558	-19.267	-2.009	-5.497	-7.979	-21.941	-13.494	-15.562	-12.054	-13.563	-1.255	-12.884	-9.708	-6.563	-14.548
C15orf27	-16.515	-9.422	-9.534	-10.026	-6.316	-10.233	-9.027	-31.576	-6.435	-9.427	0.652	-8.280	-3.659	-12.270	-13.182	-3.733	-0.369
C15orf32	-16.586	-16.240	-18.045	-7.556	-9.374	-15.983	-13.626	-16.180	-14.707	-13.033	-15.090	-7.295	-3.236	-8.445	-10.557	-17.718	-14.820
C15orf37	-4.332	-8.105	-11.670	-10.005	-6.013		-8.953										-9.866
C15orf38	-16.148	-11.504	-18.693	-10.482	-8.414	-5.036	-15.602	-31.542	-9.469	-16.232	-11.962	-12.772	-2.211	-15.199	-15.903	-9.264	-12.304
C15orf38-AP3S2						0.467		-5.879	-5.074	-7.734	-8.434	-1.234	0.768	-2.274	-3.398	-3.408
C15orf39	-23.164	-14.475	18.812	-8.048	-0.064	-13.286	-10.355	-35.604	-0.028	-2.554	12.326	-14.387	-3.118	-16.975	-17.453	-5.319	-12.755
C15orf40	1.281	-5.758	-3.948	3.152	-3.637	-16.089	3.598	-35.047	-13.645	-12.282	2.214	-10.530	-5.423	-17.496	-11.816	-12.746	0.992
C15orf41	21.524	17.949	25.661	28.502	15.637	19.881	-1.322	50.237	-5.535	-13.699	4.779	13.296	3.534	27.228	17.316	8.370	23.925
C15orf43	-2.588	-8.221	-6.503	0.711	1.540	-5.566	-7.545	-25.372	-13.951	-12.137	-13.226	-5.467	0.289	-0.815	-12.693	-12.402	-4.497
C15orf48	-5.860	-8.529	-6.986	-6.930	4.250	-8.917	-5.575	-23.646	-13.739	-19.431	-17.122	-4.872	-0.291	-20.673	-15.615	-11.729	-4.074
C15orf52	11.457	-11.806	-12.422	-4.786	-3.653	-14.274	-2.864	-33.609	-4.311	-7.077	-4.752	-9.450	-7.678	-6.912	-9.639	-8.268	-13.190
C15orf53	-4.229	-7.977	-10.896	1.259	10.556	-6.123	-2.487	-26.298	-9.968	-13.635	-11.685	-12.228	-3.550	-12.171	-9.970	-7.858	-0.690
C15orf54	-2.622	-2.852	-3.335	-0.838	1.381	-8.734	-2.452	-34.203	-6.487	-15.121	-12.905	-8.745	-4.370	-18.045	-11.430	-3.143	-2.965
C15orf56	-10.307	-8.523	-11.854	-5.048	-3.567	-13.861	-3.765	-35.847	-7.255	-3.765	-9.440	-10.249	-6.744	-14.061	-13.042	-1.960	-3.899
C15orf57	-6.448	-14.786	-10.267	-7.249	-9.469	0.931	-5.403	-1.969	-12.336	-11.318	-4.125	-2.648	-3.616	-16.840	-11.195	-6.063	-7.305
C15orf59	-3.113	-8.370	-0.061	-16.042	-3.572	-6.522	-3.950	-31.463	-15.279	-12.886	-7.772	-9.104	-5.646	-10.632	-16.740	-14.651	1.072
C15orf60	-19.638	-14.130	-10.431	-9.512	-7.089	-9.492	-11.675	-31.782	-13.542	-14.324	-13.135	-8.713	-2.171	-17.275	-14.419	-13.161	-12.964
C15orf61	-11.031	-11.210	-8.058	-3.026	-3.215	-12.948	-7.623	-35.083	-8.681	-12.839	-1.554	-10.038	-5.602	-13.157	-11.787	-13.481	-6.855
C15orf62	-4.173	-3.689	-20.802	-7.851	-2.219	-8.436	-3.402	-35.484	-9.014	-2.139	-6.595	-5.474	-6.567	-13.956	-16.277	-5.078	2.595
C15orf65						-15.670		-23.201	-13.836	-16.343	-16.209	-1.004	-3.288	-21.331	-18.871	-9.477
C16orf11	-3.787	-14.916	-14.725	-15.930	-2.751	-12.478	-11.324	-28.203	-16.921	-5.835	-0.721	-5.800	-3.299	-15.669	-14.913	-6.873	-9.627
C16orf13	-17.241	-14.404	-0.564	-10.323	-6.234	-9.105	-9.139	-30.996	-10.061	-7.229	-10.586	-10.970	-4.676	-14.342	-16.982	-8.761	-3.965
C16orf3	-3.550	-1.252	-7.662	-3.145	2.878	-14.891	-4.817	-31.188	-5.876	-14.367	-8.644	-9.182	-4.560	-14.266	-16.587	-16.611	-3.409
C16orf45	-6.040	-13.493	-16.524	-9.865	-1.374	-14.886	-9.500	-27.307	-14.983	-5.013	-9.207	-4.911	-5.759	-11.601	-19.383	-12.262	-7.384
C16orf46	-5.427	-9.142	-15.747	-9.701	-4.313	-7.431	-9.873	-29.871	-9.851	-1.995	-8.812	-8.526	-4.922	-15.219	-10.348	-4.367	-7.931
C16orf47	-15.656	-9.502	-16.010	-12.317	-8.711		-11.116										-8.521
C16orf52	-11.174	0.503	-13.137	-13.561	-3.156	-13.827	-5.227	-27.830	-12.666	-18.549	-14.135	-4.058	-7.223	-18.513	-13.602	-14.593	-5.251
C16orf54	-11.557	-10.567	-11.165	-10.668	-5.305	-13.790	-7.503	-30.381	-9.914	-12.511	-13.517	-9.230	-4.673	-10.959	-15.751	-9.292	-1.381
C16orf55	-8.816	-9.262	-3.659	-7.431	-0.308		-5.561										-7.897
C16orf58	-10.664	-14.856	-10.383	-13.305	-14.781	-10.059	-15.537	-31.540	-12.464	-10.134	-8.505	-11.888	-3.953	-18.385	-12.268	-5.963	-12.337
C16orf59	-11.433	-5.191	5.753	-7.549	-4.175	17.354	1.765	16.336	18.516	1.556	12.861	-4.317	-4.425	-6.364	6.926	-0.898	19.542
C16orf62	-13.564	-9.833	-7.339	-7.831	-7.229	-2.410	-3.911	-28.655	3.845	-1.809	-1.496	-7.553	-3.747	-10.846	1.702	-0.360	-8.441
C16orf70	-11.286	-16.431	-13.976	-15.417	-12.705	-2.842	-15.951	-26.131	-10.852	-8.879	-10.816	-3.591	-4.899	-4.176	-6.319	-6.742	-13.263
C16orf71	-7.325	-10.439	-22.444	-18.132	-8.462	-17.495	-13.127	-29.747	-8.194	6.697	-3.439	-10.620	-4.253	-13.540	-8.121	-6.510	-10.211
C16orf72	-6.849	29.157	-23.408	-2.420	-8.826	3.847	-16.476	-28.121	-2.561	13.323	4.421	-3.508	-1.034	-15.813	-2.495	11.016	18.984
C16orf74	-23.134	-16.149	-26.747	-15.041	-14.109	-13.738	-14.516	-25.095	-14.612	-16.800	-11.308	-5.865	-6.202	-12.329	-11.547	-17.360	-17.013
C16orf78	-13.197	-2.697	-14.110	-8.654	-9.446	-16.046	-6.310	-33.937	-12.352	-9.102	-10.843	-13.445	-5.710	-14.651	-12.735	-5.328	-7.719
C16orf80	10.838	7.130	29.221	4.089	5.378	6.741	5.091	42.579	6.902	2.995	15.650	10.415	4.728	13.870	6.238	7.377	16.054
C16orf86	-4.502	-14.363	-15.275	-10.709	-6.023	-5.703	-8.975	-22.717	-12.490	-5.281	-10.572	-5.462	-6.380	-14.934	-6.101	-14.098	0.317
C16orf87	-8.635	-5.258	-6.199	-2.134	-2.795	0.451	-5.366	-11.128	-16.042	-17.518	-17.046	0.538	-2.272	-4.665	-9.501	-16.191	-3.295
C16orf89	-12.859	-15.131	-4.573	-15.677	-6.639	-1.688	-12.917	-32.347	-6.996	-11.471	-1.914	-6.196	-5.171	-20.610	-12.255	-7.347	-6.411
C16orf90	-9.000	-15.091	-13.493	-10.549	-6.624	-10.705	-4.723	-25.193	-6.792	-5.423	1.479	-3.420	-4.252	-3.716	-11.573	-6.547	-9.683
C16orf91	-17.948	-12.214	-23.447	-9.064	-4.152	-11.338	-10.533	-33.564	-14.237	-7.089	-7.308	-12.537	-2.278	-16.922	-18.722	-6.974	-6.427
C16orf92	-12.146	-9.465	-19.161	-8.799	-11.351	-11.594	-12.428	-21.577	-9.397	-14.732	-11.012	-0.986	2.313	-9.739	-4.185	-10.834	-12.290
C16orf93	-10.236	-8.920	-1.364	-8.865	0.804	-9.501	-14.552	-21.014	-12.784	-14.199	-2.634	-3.565	-2.384	-12.121	-6.860	-8.425	-8.853
C16orf95	-22.227	-13.374	-19.685	3.554	-6.585	-12.255	-10.858	-27.499	-11.408	-10.796	-7.875	-9.754	-2.831	-12.791	-10.673	-9.484	-11.960
C16orf96	-20.251	-13.548	-14.286	-15.822	-0.127	-13.482	-7.922	-34.264	-10.186	-13.244	-12.093	-7.907	-2.784	-18.022	-15.161	-9.736	-12.692
C16orf97	-11.304	-11.415	-16.464	-12.883	-5.032	-13.588	-10.051	-24.861	-16.116	-16.875	-16.240	-10.034	-5.992	-18.111	-15.481	-19.620	-10.600
C17orf100	10.469	-6.785	-13.094	2.919	-3.325		1.026										-1.573
C17orf102	-16.159	-10.640	-13.364	-11.967	-13.262	-5.546	5.593	-18.648	-15.157	-16.162	-11.842	-9.288	-3.611	-9.237	-7.092	-14.723	-7.766
C17orf103	-6.773	-8.518	-21.129	-7.982	-6.199		-4.215										-4.759
C17orf104	-7.983	-9.234	-6.744	-10.479	-6.932	-4.578	-2.544	-0.870	-7.392	-12.782	-12.387	-2.190	-2.191	-5.162	6.338	-12.247	-7.958
C17orf105	-4.711	0.023	-11.552	0.272	-6.678	2.578	-3.388	-16.203	-11.136	-15.222	-13.209	-8.825	-6.197	-12.473	-5.721	-13.145	-1.341
C17orf107	-12.402	-9.611	-9.774	-8.432	-9.247	-13.560	-10.062	-29.784	-12.914	-7.094	-13.132	-12.579	-3.060	-15.143	-11.016	-6.579	-8.882
C17orf112	-4.241	-2.663	-4.402	-3.721	-2.279	-18.049	-2.804	-30.348	-9.598	-13.635	-13.076	-4.398	-3.450	-18.313	-17.637	-13.826	-2.993
C17orf47	-7.228	3.437	-11.147	-6.794	3.831	-6.030	-6.337	-20.306	-12.366	-4.793	-1.541	-4.577	-5.620	-12.315	-18.349	-8.939	-3.916
C17orf49	-9.486	-10.133	-13.282	8.856	-4.610	11.291	-6.324	4.755	-14.338	-8.791	-6.849	8.904	6.165	27.828	9.558	-10.660	-3.335
C17orf50	-3.570	-10.164	-7.768	-5.469	-5.255	-9.527	0.519	-17.276	-2.361	-2.132	7.578	-10.419	-3.938	-11.723	-12.332	4.737	7.371
C17orf51	-12.811	-8.616	-9.469	-7.422	-6.663	-11.025	-7.318	-26.424	-9.196	-9.954	-11.272	-5.466	-3.378	-9.794	-13.968	-14.931	-7.096
C17orf53	-18.594	-2.967	5.880	5.256	-13.880	-14.903	-7.664	-30.713	-9.549	1.917	5.802	-10.715	-6.185	-7.191	-8.428	-1.791	-7.378
C17orf58	0.855	1.251	-1.747	-3.739	-0.508	4.498	-2.446	-25.502	-3.716	-5.724	-0.692	-3.499	0.709	-1.750	3.815	-1.942	-0.919
C17orf59	-8.201	-13.575	-3.109	-1.739	-0.478	1.414	3.304	-17.390	-7.876	-2.632	-5.303	-2.100	0.839	-7.958	1.309	-1.946	1.036
C17orf62	-19.949	-12.923	-17.730	-14.472	-10.515	-15.025	-11.588	-31.358	-4.813	-10.057	-8.379	-9.946	-7.906	-16.427	-4.971	-8.032	-14.328
C17orf64	-16.533	-12.712	-16.831	-14.725	-8.305	-6.752	-10.220	-29.097	-12.885	-13.744	-10.094	-9.441	-3.446	-15.326	-18.276	-14.636	-9.189
C17orf66	-11.925	-4.275	-11.834	-9.328	-3.155	-0.977	-7.449	-25.233	-5.590	-9.134	-10.420	-1.898	-0.957	-8.354	-12.318	-11.141	-13.342
C17orf67	-3.053	-2.358	-8.107	1.827	-0.816		-0.488		0.175	-12.454	-8.198					-16.371	-5.461
C17orf70	-8.155	10.963	13.858	-6.205	-5.523	12.055	-8.505	-10.256	-13.765	-6.367	15.392	10.847	5.186	11.448	13.724	-9.668	0.323
C17orf72	-20.363	-8.051	-19.534	-6.828	-13.317	-18.740	-6.944	-62.685	-7.814	-6.032	-8.194	-20.634	-14.811	-34.453	-26.023	-8.395	-9.257
C17orf74	-21.248	-15.848	-10.954	-14.958	-9.105	-17.851	1.644	-29.603	-13.878	-5.862	-12.277	-9.250	-6.226	-16.958	-15.492	-6.140	-8.086
C17orf75	-14.696	-3.140	-9.390	-6.492	-6.996	-10.493	-4.702	-6.281	-9.627	-16.669	-3.728	-2.119	2.094	-13.271	12.910	-4.177	-8.914
C17orf77	-15.536	-4.792	-13.948	-6.917	-4.298	-0.655	-3.784	-26.331	-12.954	-2.420	-1.829	-0.794	-4.977	-14.919	5.277	-2.827	-7.211
C17orf78	-17.691	-14.066	-7.871	-4.321	-6.626	-9.020	-4.991	-9.004	-14.267	-19.065	-15.653	-6.637	-3.218	-10.374	-17.118	-15.876	-10.246
C17orf80	-8.999	-5.337	-11.146	-6.910	-5.337	-3.510	-6.015	-16.099	-14.018	-7.869	-17.154	-3.114	-0.953	-9.528	4.899	-15.735	-0.897
C17orf82	-6.398	-4.162	-10.895	-4.142	-0.127	-12.885	-7.578	-27.477	-12.664	-7.614	-4.770	-13.551	-1.255	-14.957	-15.185	-11.900	-2.764
C17orf85	-20.568	-10.940	6.055	-6.700	-4.421	-13.361	-9.956	-27.738	2.959	-3.742	-0.273	-10.170	-0.822	-9.774	-8.600	-9.563	6.560
C17orf89	3.538	0.572	-3.212	-1.142	-2.126	-0.532	-0.604	-19.602	10.771	-6.963	11.674	2.806	8.206	13.283	25.963	-10.911	-3.441
C17orf96	-16.076	-7.116	0.402	-11.722	0.700	-7.065	-7.233	13.993	-4.731	-16.494	-2.079	-2.149	-5.307	-4.087	-5.933	-5.158	10.478
C17orf97	-15.624	-2.775	-7.807	-10.028	-7.264	-15.418	-0.334	-28.281	-9.214	-8.991	-2.532	-4.420	-0.105	-12.195	-14.665	-10.555	-5.702
C17orf98	-9.571	4.667	-14.032	-13.467	-7.368	-9.708	-7.991	-13.716	-11.795	-7.424	-8.518	-4.348	-3.517	4.010	-14.795	2.280	-8.740
C17orf99	-17.830	-5.855	-15.292	-14.059	-9.095	-16.011	-13.545	-19.456	-13.083	-12.830	-9.870	-7.087	-2.146	-13.790	-8.760	-13.447	-14.770
C18orf21	39.469	27.911	37.943	14.962	9.852	19.374	16.448	50.942	-0.928	0.774	2.620	14.608	1.205	10.240	15.854	-6.921	24.237
C18orf25	-7.219	1.673	-2.135	-4.908	-4.008	-9.957	-3.770	-32.895	-12.463	-14.685	-10.942	-8.730	-5.837	-12.719	-6.481	-13.233	-5.976
C18orf32	-6.168	-5.494	-11.762	-7.236	1.073	0.741	-3.866	-14.034	-6.822	-4.980	-7.898	-8.918	-5.185	-10.771	-3.994	-10.179	-6.558
C18orf42						-4.666		-11.369	-19.491	-20.642	-18.253	-2.191	-2.263	-8.632	-8.160	-20.053
C18orf54	-23.645	-12.988	-23.934	-12.262	-11.023	-8.185	-13.486	-23.142	-9.097	-12.952	-10.081	-8.484	-0.716	-16.581	-8.636	-15.639	-12.779
C18orf63	-20.399	-6.393	-20.699	-14.522	-8.683	-14.546	-13.142	-27.184	-17.772	-20.280	-13.916	-3.982	-1.307	-18.635	-8.791	-17.135	-9.515
C18orf64						-3.448		-31.210				-13.210	-5.356	-17.849	-13.774
C18orf8	-14.021	-12.654	-9.703	-14.331	2.326	-7.023	-8.503	-15.592	-17.393	-17.577	-19.152	-10.095	-4.291	-14.258	-11.515	-18.356	-16.930
C19orf10	-8.134	-1.159	-11.150	-7.055	-1.120	-10.931	-8.595	-25.683	-7.303	-9.637	-11.943	-0.636	-3.141	-8.035	-16.301	-14.405	-3.264
C19orf12	-10.495	-5.745	-15.493	-12.217	-2.606	-14.630	-0.461	-23.870	-5.736	-2.936	-7.114	-5.769	-3.437	-16.144	-18.534	-3.577	-5.730
C19orf18	-15.651	-6.232	-13.979	-7.204	-3.343	-12.015	-1.042	-15.513	-15.389	-15.278	-11.424	-10.306	1.687	-8.869	-3.162	-18.317	-2.499
C19orf24	3.376	5.317	-4.745	-4.477	-9.754	-7.245	0.372	-27.129	-7.929	-9.989	-9.134	-3.852	-2.965	-7.475	-2.029	-9.900	22.442
C19orf25	-10.046	2.512	-1.314	-11.561	-5.859	1.102	-5.864	26.999	-9.047	-11.614	-4.009	-1.935	-0.381	-8.073	-8.719	-12.363	-4.879
C19orf26	-9.775	-5.458	-2.926	-5.105	0.503	-3.164	-1.884	-18.062	-9.672	-16.912	-9.216	-5.195	2.367	-5.496	-9.203	-11.492	3.088
C19orf33	-16.441	-8.188	-13.507	-6.354	-6.446	-12.294	-10.593	-24.151	-13.693	-11.442	-16.661	-4.898	-2.789	-11.221	-18.441	-14.042	-8.330
C19orf35	-5.253	-6.586	-21.754	-7.863	3.469	-15.001	-13.664	-29.659	-5.203	-3.431	-4.587	-6.638	-1.267	-17.379	-16.866	-2.116	-12.545
C19orf38	-9.809	-6.532	-13.954	-10.203	-6.071	-8.133	-3.074	-20.752	-18.463	-5.729	-7.060	-2.751	-1.083	-11.736	-15.092	-12.135	-6.858
C19orf40	-8.778	-2.559	25.165	-2.843	-9.032	-1.397	-3.104	5.933	-12.777	-3.632	-0.189	14.271	6.505	-1.960	2.869	-14.829	-0.945
C19orf43	5.009	-6.806	22.304	5.805	-9.251	9.221	6.349	-15.698	5.240	-1.618	9.678	-1.308	2.411	7.682	8.456	-1.825	3.988
C19orf44	-14.858	-1.238	-9.290	-3.441	-8.384	-4.731	3.513	-26.502	-10.429	-9.885	-12.192	-5.549	-5.605	-12.018	-11.707	-4.491	-1.278
C19orf45	-8.049	-7.856	-23.203	-16.657	-6.741	-9.228	-11.173	-23.330	-12.714	-5.954	-7.032	1.034	-4.153	-10.769	-16.542	-5.800	-11.634
C19orf47	-17.731	-0.168	-11.903	-10.150	-5.235	-13.494	-8.830	-28.317	-18.707	-12.329	-15.980	-12.004	-4.624	-8.420	-15.392	-8.394	-5.087
C19orf48	-6.956	-4.613	-5.335	-9.534	-3.856	-13.951	-5.605	-20.904	-10.802	-11.892	1.664	-1.391	-0.219	-10.712	-3.483	-11.260	-4.797
C19orf52	32.141	6.792	7.272	7.789	15.231	2.544	0.210	47.490	7.642	2.518	15.658	2.490	2.320	31.413	15.570	1.879	11.044
C19orf53	0.032	-8.532	-12.822	4.877	-8.362	-3.722	2.447	-0.580	2.778	10.208	7.189	6.260	-0.650	-8.091	2.766	6.343	1.168
C19orf54	-20.133	-13.476	-9.727	-7.704	-1.269	-9.505	-11.836	-26.916	2.133	4.692	-4.183	-4.141	-3.469	-10.087	-8.143	-1.856	-10.333
C19orf55	-15.831	-13.414	-16.344	-16.665	-5.440		-11.722										-6.812
C19orf57	-18.587	-3.722	-13.534	-11.848	1.053	-15.363	-4.692	-28.459	-4.707	-5.177	-10.964	-10.848	-1.444	-17.188	-16.916	-8.887	-5.239
C19orf59	-14.785	-14.749	-16.042	-10.113	-3.099	-13.584	-7.668	-30.170	-2.511	6.656	-2.747	-11.194	-1.968	-13.455	-16.849	-6.602	-13.675
C19orf60	-12.685	2.773	-6.264	-10.766	-5.026	-12.018	-11.567	-30.898	-2.977	-5.727	-5.411	-0.084	-3.695	-14.471	-8.807	-3.198	-10.922
C19orf66	-15.493	-12.060	-16.138	-9.190	-10.286	-6.534	-2.524	-28.869	-6.775	-6.674	-13.949	-6.773	-3.713	-11.570	-11.587	-9.743	2.054
C19orf67	-9.981	-1.158	-0.884	-10.474	-9.461	-3.372	-6.427	-23.648	-11.931	-11.581	-13.093	-9.429	-4.270	-12.873	-2.379	-9.716	-8.653
C19orf68	-19.261	-8.487	-20.433	-13.928	-10.110		-9.575										-13.041
C19orf69	-7.548	-5.295	-13.803	-11.468	-0.897		0.747		-12.415	-8.096	-9.084					2.473	-3.016
C19orf70	2.978	-1.631	-4.553	-2.751	-10.640	-2.932	-8.866	-9.873	-5.201	4.983	12.768	-5.013	-1.174	6.966	2.605	-5.316	0.375
C19orf71	-14.122	-6.101	-16.908	-16.872	-4.846	-12.585	-10.223	-31.038	-10.452	-9.623	-14.903	-7.718	-3.044	-14.827	-15.979	-3.965	-9.045
C19orf73	-1.449	-8.630	-6.866	-8.093	-5.064	-6.034	-8.906	-18.218	-4.931	-11.983	-3.862	-8.319	2.892	-11.353	-9.386	-14.159	-8.131
C19orf77	-12.969	-8.482	-10.101	-2.724	-4.423	-13.664	-7.176	-18.619	-8.908	-5.818	-12.258	-3.105	-5.736	-7.456	-3.399	-14.608	-10.098
C19orf80	-5.094	-11.711	-17.181	-17.421	-5.117	-10.968	-10.424	-25.769	3.503	-7.351	-8.590	-3.358	-1.862	-17.361	-15.472	-6.158	0.686
C19orf81	-15.074	-11.399	-10.060	-11.780	-7.180	-16.750	-10.858	-27.046	-18.609	-17.763	-7.100	-5.177	0.566	-17.366	-13.045	-13.679	-13.125
C19orf82						-0.095		-13.140	-10.946	-11.506	-10.054	-4.879	1.247	-0.960	-2.530	-10.012
C19orf83						5.951		-1.731				-0.539	3.444	-0.516	-6.934
C1D	-4.240	-2.886	-1.864	0.736	-1.232	4.874	-0.979	7.995	-11.659	4.531	-0.550	9.047	2.246	-3.692	-3.911	-7.452	1.386
C1GALT1						-5.648		-0.663	-17.229	-18.183	-13.373	-1.386	-3.023	-8.814	-10.558	-16.117
C1GALT1C1	-2.263	-0.368	-3.280	-1.431	-2.722	1.196	2.053	-3.817	-17.676	-20.068	-17.176	8.736	-5.501	-12.263	-0.418	-13.979	-2.909
C1QA	-20.472	-15.341	-22.329	-8.812	-4.700	-18.010	-16.230	-23.395	-14.718	-3.350	-6.760	-12.119	-7.560	-13.320	-17.422	-12.540	-11.872
C1QB	10.944	-10.051	-9.198	-2.892	-5.032	-13.301	-4.187	-32.442	-14.062	-14.742	-14.099	-12.130	-2.249	-17.898	-16.262	-16.109	0.825
C1QBP	6.544	8.037	25.041	6.776	-5.792	-11.584	8.496	20.184	4.008	-2.685	15.614	-9.979	3.860	30.253	28.385	-11.528	-5.043
C1QC	-8.494	-12.693	-11.477	5.188	-10.722	-14.675	-11.018	-25.544	-14.242	-15.078	-13.053	-6.403	-1.539	-13.845	-3.922	-12.707	-14.438
C1QL1	-8.299	-11.251	-5.538	-16.019	-3.703	-8.652	-5.394	-20.355	-15.924	-16.941	-9.653	-5.505	-6.630	-8.506	-6.182	-18.720	-2.505
C1QL2	-11.617	-12.425	-2.247	-6.053	-3.204	-13.432	-9.809	-24.142	-9.809	-13.597	-9.156	-12.094	-3.056	-17.310	-15.118	-8.514	-9.485
C1QL3	-8.347	-13.696	-14.088	-12.263	-12.532	-16.916	-3.347	-33.696	-14.469	-11.507	-13.584	-12.623	-5.846	-20.100	-14.533	-15.690	-9.400
C1QL4	-15.790	3.746	-13.559	-14.357	-3.597	-12.332	-10.026	-21.083	-11.288	-10.210	-15.844	-9.918	-4.580	-9.538	-9.068	-9.295	-15.915
C1QTNF1	-7.261	-8.584	-14.682	-13.934	-3.413	-14.835	-0.934	-25.872	-14.659	-15.966	-10.053	-13.276	-5.038	-12.530	-19.598	-10.802	-7.272
C1QTNF2	-20.658	-9.142	-25.629	-11.493	-6.968	-14.898	-12.508	-28.956	-12.369	-9.595	-5.537	-5.601	-4.959	-16.243	-13.686	-14.769	-11.424
C1QTNF3	-16.554	-14.688	-10.454	-7.021	-11.002	-16.249	-11.384	-28.147	-14.775	-17.615	-6.956	-5.661	-7.331	-13.711	-13.099	-17.072	-11.979
C1QTNF4	-2.461	-2.381	-0.913	-6.973	3.573	-10.677	-0.204	-22.300	-13.679	-10.526	-11.245	-7.894	-5.405	-16.267	-4.416	-8.994	-1.010
C1QTNF5	-11.113	-7.583	-14.431	-4.893	-4.645	-8.993	-9.658	-32.714	-2.690	-4.383	-9.700	-11.363	-2.299	-12.126	-12.103	4.325	-2.811
C1QTNF6	-23.956	-14.229	-21.748	-15.107	-11.248	-7.038	-4.307	-33.736	-0.010	-8.616	-7.335	-6.923	-4.239	-8.306	-10.654	5.177	-17.028
C1QTNF7	-17.885	-11.149	-16.677	-10.328	-8.412	-7.979	-11.541	-19.640	-12.704	-19.869	-8.671	-7.989	-1.834	-16.696	-11.362	-11.653	-12.997
C1QTNF8	-5.980	-10.830	-17.595	-12.893	-7.195	-10.805	-9.559	-34.522	-15.150	-13.528	-12.662	-5.722	-4.671	-17.776	-13.311	-11.299	-15.199
C1QTNF9						-2.337		-6.269	-10.403	-12.592	-5.658	0.273	-0.928	-0.576	-2.084	-11.092
C1QTNF9B						-4.631		-13.325	-7.465	-14.811	1.975	-1.180	-2.716	-8.256	-7.483	-10.505
C1R	-4.166	-0.574	-0.081	9.053	2.016		-0.206										0.881
C1RL	-15.899	-6.059	-8.127	-8.696	-2.682	-14.299	-10.307	-30.907	-14.970	-11.724	-8.337	-13.152	-1.772	-18.578	-13.073	-13.647	-7.624
C1S	-16.150	-14.608	-16.993	-13.490	-12.247	-1.557	-7.070	-30.320	-9.337	-11.151	-13.262	-6.958	-1.392	-10.780	-6.572	-15.003	-11.637
C1orf100	-4.609	8.151	0.132	0.402	1.694	-15.057	-4.650	-35.741	-9.600	-9.176	-12.971	-15.160	-3.843	-13.134	-17.138	-15.035	-1.054
C1orf101	-16.616	-10.368	-20.217	-11.899	-13.768	-15.254	-13.562	-26.283	-5.227	-11.849	-13.514	-7.691	-1.647	-8.373	-14.917	-15.647	-11.224
C1orf105	-18.848	-13.127	-19.953	-9.028	-8.988	-11.534	-13.212	-20.636	-14.280	-18.475	-16.077	-6.311	-3.771	-11.298	-8.315	-15.387	-13.927
C1orf106	-17.075	-8.894	-5.173	-6.650	-1.448	-5.228	-15.600	-35.063	-7.622	2.357	1.825	-8.759	-6.490	-8.419	-3.881	-8.423	-9.970
C1orf109	40.504	16.279	38.358	32.037	22.706	15.962	24.533	39.262	19.963	15.388	24.819	17.137	9.251	14.146	15.914	27.883	29.633
C1orf110	-14.019	-3.682	-15.265	-10.861	-5.243	-17.722	-11.418	-29.437	-0.171	-14.160	-14.763	-12.750	1.787	-4.386	-11.612	-6.873	-8.373
C1orf111	-19.101	-8.171	-12.222	1.937	-6.558	-16.430	-5.818	-36.513	-2.999	-9.049	-7.819	-11.580	-6.898	-10.610	-20.112	-5.299	-5.870
C1orf112	-0.337	-2.791	-14.418	-10.315	-5.974	-12.054	-8.850	-18.093	-13.991	-13.569	-5.218	-0.057	-1.884	-14.199	-1.561	-12.024	-7.937
C1orf115	-21.615	-17.013	-24.910	-15.402	-10.322	-14.526	-14.815	-35.276	-10.780	-11.114	-11.147	-12.042	-6.146	-14.831	-14.633	-9.320	-13.281
C1orf116	-14.611	-13.593	-13.141	-7.163	-2.015	-11.976	-9.101	-33.869	-18.273	-15.277	-12.962	-11.735	-6.780	-8.039	-10.425	-12.754	-11.892
C1orf122	-14.422	-8.457	-18.500	-13.446	-6.258	-19.375	-7.042	-13.239	-9.807	-10.084	-7.041	-6.671	-3.217	-7.745	3.240	-7.439	-8.584
C1orf123	-14.703	0.508	-19.800	-11.896	-13.723	-11.774	-6.358	-31.693	-13.050	-14.740	-11.975	-10.474	-6.012	-20.048	-20.363	-14.580	-5.621
C1orf127	-19.044	-14.257	-24.344	-13.255	-9.254	-12.360	-10.080	-25.747	-16.383	-9.363	-13.323	-7.367	-7.178	-18.637	-16.633	-10.953	-16.024
C1orf131	33.638	10.572	13.480	9.364	3.686	10.172	4.203	23.904	-1.295	-4.635	-5.415	2.166	2.296	8.886	12.049	-1.465	19.917
C1orf134	-4.039	-2.878	-4.042	-3.620	-1.079		-2.986										-2.956
C1orf137	-6.282	-5.761	-8.368	-1.995	-2.954	-12.137	-2.140	-31.757				-9.076	-0.522	-20.404	-10.484		-3.141
C1orf138	-8.273	-3.354	-4.127	-5.793	-3.933		-3.805										-2.231
C1orf141	-2.413	-2.699	-4.598	-3.637	0.587	-17.319	-2.963	-24.166	-13.558	-20.376	-17.124	-1.356	0.428	-17.485	-6.068	-16.291	-2.167
C1orf145	-8.963	-6.924	-3.616	3.290	0.476		-3.365										0.038
C1orf146	-12.484	-3.457	-12.517	-5.603	-8.076	-3.010	-4.163	-14.809	-15.096	-15.169	-14.246	-1.505	-1.207	-5.109	-14.194	-15.097	-7.910
C1orf147	-17.176	-5.749	-18.214	-14.630	-6.947		-8.965										-11.171
C1orf158	-18.095	-10.376	-18.450	-12.821	-5.196	-11.368	-10.551	-33.928	-10.611	-2.337	-10.665	-15.228	-5.762	-18.572	-18.121	-4.003	-11.885
C1orf159	-6.092	-8.850	-16.532	-14.168	-8.876	-11.829	0.709	-28.451	-5.756	-4.377	-10.858	-7.982	-5.316	-19.736	-13.381	-5.324	-10.020
C1orf162	-13.070	-10.517	-12.109	-7.860	-1.734	-11.990	-4.754	-13.020	-11.266	-2.390	-12.735	-3.529	-0.852	-5.758	-5.179	-9.035	-4.566
C1orf167	-15.905	-9.735	-21.235	-18.533	-9.686		-16.045										-7.690
C1orf168	-8.891	-12.596	-21.143	-6.642	-6.949	-7.695	-7.752	-26.458	-10.388	-15.991	-12.528	-5.905	-3.002	-16.727	-17.959	-17.599	-10.432
C1orf172	-4.907	-11.202	-15.252	-16.462	-7.940	-11.091	-11.060	-35.780	-8.517	-14.544	-14.436	-9.525	-5.231	-9.285	-17.301	0.317	-15.764
C1orf173	-15.354	-13.172	-18.285	-10.566	-9.905	-13.673	-3.398	-31.950	-10.919	-17.089	-14.773	-10.166	-6.569	-15.281	-14.834	-17.290	-12.443
C1orf174	-8.532	-11.228	-13.755	-9.540	-11.783	-12.692	-9.343	-32.646	-15.636	-14.688	-15.346	-14.757	-6.873	-18.183	-16.192	-14.598	-2.959
C1orf177	-11.761	-3.726	-17.334	-8.804	-1.610	-9.309	-2.657	-25.015	-6.578	0.374	3.002	-10.874	-6.654	-15.643	-12.685	-1.173	-10.568
C1orf185	-6.325	-5.724	-7.549	-5.287	-2.450	-2.914	-3.932	-22.394	-11.786	-16.715	-16.664	-10.495	-7.692	-13.479	-3.975	-16.811	-2.953
C1orf186	-10.800	-7.482	-11.939	-9.219	-0.910	-0.658	-3.695	-19.254	-10.186	-9.094	-10.574	-3.726	-0.901	-1.573	9.934	-9.386	-8.556
C1orf189	-13.009	-9.848	-13.174	-12.137	-7.839	-6.333	-10.567	-30.137	-7.491	-17.791	-16.795	-9.465	-6.563	-17.997	-8.714	-18.449	-8.249
C1orf192	-16.488	-11.336	-16.865	-12.583	-4.627	-9.809	-13.524	-29.957	-7.873	-9.406	-8.137	-5.849	-4.656	-14.435	-4.535	-8.921	-13.703
C1orf194	-20.133	-10.998	-14.121	-4.690	-4.218	-5.980	-12.482	-6.805	-10.693	-7.606	-12.499	-4.710	-2.933	-1.665	-13.983	-18.933	-10.914
C1orf195	-7.715	-3.245	-8.475	-6.457	-1.095	-8.960	-3.852	-35.301				-0.426	-3.218	-12.156	-17.241		-0.486
C1orf198	-13.737	-15.378	-15.534	-14.848	-7.502	-13.403	-3.023	-35.620	-7.035	-7.198	-10.698	-16.763	-6.623	-2.115	-19.333	-6.457	-8.906
C1orf200	-8.240	-5.244	-12.074	-8.732	-4.475		-5.202										-6.949
C1orf204	1.460	-1.141	-9.784	0.078	-2.576	-12.498	-4.036	-31.355	-15.165	-10.307	-12.836	-12.134	-2.957	-13.621	-2.511	-7.806	-5.352
C1orf21	-8.058	-4.986	-10.504	-2.332	3.049	-13.589	-6.143	-30.712	-11.342	-16.848	-13.354	-6.641	1.558	-15.889	-20.517	-15.573	-6.522
C1orf210	-15.274	-9.200	-11.135	-13.603	-9.317	-10.248	-6.137	-27.709	-12.160	-6.445	-14.579	-10.212	-3.463	-16.367	-14.527	-5.937	-8.775
C1orf216	-18.471	-8.713	-6.940	-7.782	-5.193	-8.977	0.950	-33.076	-10.923	-5.869	-9.605	-8.731	-2.378	-14.689	-5.713	-12.415	-9.659
C1orf222	-10.473	-5.412	-8.649	-9.035	-5.476		-5.848										-5.809
C1orf226	-12.609	-9.963	-5.430	-13.030	0.366	-17.283	-6.285	-34.943	-18.678	-11.919	-14.491	-10.619	-6.232	-8.748	-13.750	-8.307	-7.872
C1orf227						3.104		-32.404	-15.306	-18.350	-9.203	6.200	-1.832	-3.364	-3.257	-17.595
C1orf228	-4.781	-0.801	-11.970	-0.393	-4.889	-4.092	-9.948	-18.559	-6.626	1.547	-12.869	-8.749	-0.725	-14.671	-14.987	-7.747	-5.274
C1orf229	-7.377	7.622	-10.804	-7.317	-7.774	0.087	-8.419	-19.848	-10.289	-11.688	-13.041	-5.751	-4.709	0.441	1.358	-17.633	-2.226
[truncated: 16,829 more rows]
