# Supplementary material for: Evaluation and Design of Genome-Wide CRISPR/SpCas9 Knockout Screens
Source: G3 (Bethesda). 2017 Jun 26;7(8):2719–27. doi: 10.1534/g3.117.041277 (PMC5555476; doi:10.1534/g3.117.041277)
Supplement: Supplementary file 3 [file 2719TableS3.txt]

GENE	BF_DLD1	BF_GBM	BF_HAP1	BF_HCT116	BF_HELA	BF_HL60	BF_HPAFII	BF_HT29	BF_JIYOYE	BF_K562	BF_KBM7	BF_MOLMB	BF_MV411	BF_OCIAML2	BF_OCIAML3	BF_RAJI	BF_RPE1
A1BG	-17.414	-5.506	-17.068	-16.850	-7.155	-8.303	-9.356	-14.219	-17.889	-15.267	-19.346	0.567	-0.612	-10.510	-12.304	-13.515	-8.360
A1CF	-20.807	-13.353	-31.448	-11.763	-10.827	-5.396	-16.899	-27.767	-18.690	2.691	-16.272	-5.367	-7.135	-13.743	-8.702	-13.086	-10.123
A2M	-26.661	-13.484	-25.395	-17.156	-13.792	-17.724	-17.962	-48.080	-17.461	-10.367	-15.015	-19.250	-9.821	-27.870	-24.560	-10.893	-16.311
A2ML1	-29.280	-21.267	-20.898	-11.378	-8.186	-15.114	-19.616	-52.074	-3.766	-14.026	-9.883	-17.588	-13.245	-17.682	-18.125	-11.492	-18.085
A3GALT2						-17.065		-48.534				-12.363	-3.380	-17.686	-24.027
A4GALT	-6.640	-1.994	-19.440	-9.192	-7.350	-19.388	-8.645	-45.452	-18.950	-10.406	-9.696	-10.134	-3.333	-12.931	-19.483	-0.575	-3.814
A4GNT	-14.468	-10.044	-15.178	-15.376	-8.138	-16.857	-5.029	-53.034	-10.482	-24.064	-18.818	-12.793	-10.689	-28.458	-24.277	-11.105	-4.298
AAAS	-6.354	-5.783	-33.731	-9.073	-2.418	-16.812	-3.110	-29.071	-1.089	9.583	-2.525	-15.586	-6.066	-25.354	-18.989	-7.230	-4.349
AACS	-11.213	-16.048	-37.607	-20.370	-1.537	-15.812	-17.473	-46.705	-13.430	-18.096	-16.973	-14.124	-9.976	-23.775	-13.433	-26.228	-7.281
AADAC	-14.757	-11.858	-20.085	-9.592	-5.090	-29.061	-8.384	-42.403	-23.095	-25.875	-21.286	-10.609	-8.675	-31.437	-22.035	-17.960	-12.149
AADACL2	-18.864	-0.663	-18.139	-9.145	0.941	-13.935	-11.628	-33.217	-16.738	-31.303	-26.553	-14.111	-5.448	-21.625	-11.350	-22.775	-11.015
AADACL3	-33.238	-4.094	-33.748	-24.818	-15.299	-8.150	-18.610	-43.281	-17.056	-15.090	-18.002	-4.253	-10.156	-13.699	-11.053	-14.311	-20.619
AADACL4	-32.686	-19.856	-37.751	-20.391	-14.678	-22.557	-13.401	-45.736	-26.368	-8.187	-17.785	-19.941	-15.822	-28.172	-23.696	-21.269	-21.841
AADAT	-24.032	-13.668	-27.541	-16.418	-15.590	-8.562	-13.492	-20.584	-17.884	-31.441	-21.070	-4.056	-0.987	-24.422	-8.241	-27.751	-11.397
AAED1	-10.605	-11.161	-18.646	-13.253	-6.160	-14.423	-10.178	-55.665	-13.029	-14.185	-12.363	-12.055	-4.731	-11.023	-14.860	-22.172	-7.938
AAGAB	-24.399	-15.302	10.296	-14.713	-9.070	7.998	-5.599	-48.841	-18.561	-11.933	2.489	-4.946	-8.518	-22.488	-21.576	-3.109	-0.635
AAK1	-9.259	-6.559	-30.439	-20.418	9.302	-12.450	-17.084	-49.231	-15.269	-6.071	-15.032	-10.632	-12.047	-24.423	-29.657	-11.296	-15.572
AAMDC	-25.902	-20.940	-13.877	-23.473	-6.097	-21.886	-21.196	-53.686	-15.940	-9.987	-18.047	-13.969	-14.737	-34.087	-20.970	-16.952	-3.455
AAMP	34.258	12.481	41.476	21.404	13.244	-1.437	15.973	37.682	24.150	14.801	25.085	2.515	-2.703	20.070	13.435	23.382	17.523
AANAT	-20.115	-10.869	-35.331	-18.496	-6.193	-15.354	1.335	-48.370	-17.030	-5.766	-9.300	-17.009	-17.588	-23.151	-21.320	-15.130	-18.456
AAR2	-31.080	-5.270	-20.711	-9.139	-3.945	-12.008	-6.904	-53.358	-8.033	-14.202	-5.014	-1.365	-6.357	-20.234	-28.911	-19.806	-8.448
AARD	-19.673	-4.385	-4.787	-17.735	-3.869	-15.275	-9.304	1.575	-16.395	-21.258	-14.130	-12.873	-12.050	-21.147	-20.447	-26.254	-10.632
AARS	30.348	3.692	31.303	22.566	20.391	32.214	25.256	40.154	29.102	19.283	23.205	4.464	7.894	37.300	32.885	24.223	20.236
AARS2	32.842	29.084	51.052	19.459	-1.799	14.139	32.179	44.930	-0.144	12.650	11.947	10.992	10.801	17.687	25.490	4.794	5.116
AARSD1	-26.562	-16.373	-28.650	-18.122	-13.368	-9.173	-18.797	-31.254	-16.974	-7.052	2.526	-10.511	-13.876	-10.762	-15.863	-3.905	-4.369
AASDH	-26.021	-4.240	-20.077	-14.302	-3.082	-13.755	-17.761	-34.350	-17.551	-23.004	-11.404	-5.124	-13.420	-28.692	-7.556	-23.203	-21.957
AASDHPPT	24.015	28.876	46.277	29.122	14.326	9.609	15.140	19.833	12.391	-0.691	12.395	-2.216	2.535	-13.696	8.002	-14.492	18.669
AASS	-33.075	-19.618	-33.194	-25.055	-20.872	-14.269	-18.925	-34.285	-24.692	-24.173	-18.632	-6.809	-4.686	-25.737	-0.095	-21.197	-23.151
AATF	10.746	5.291	9.598	12.098	1.896	18.764	-4.491	4.318	10.778	4.302	6.317	3.851	14.823	23.061	16.060	18.475	-0.877
AATK	-11.433	14.725	-12.198	-6.789	2.337	-12.940	-10.447	-38.518	-12.325	-11.274	-13.046	-16.549	-9.042	-20.715	-19.318	-11.723	-5.654
ABAT	-31.566	-21.894	-30.690	-32.420	-8.938	-19.202	-21.621	-51.101	-28.482	-19.271	-14.680	-14.534	-8.312	-25.533	-23.842	-20.970	-17.478
ABCA1	-35.607	-5.675	-31.132	-26.264	-9.505	-21.480	-10.672	-42.965	-20.355	-24.137	-12.240	-17.598	-10.731	-29.750	-21.581	-16.397	-13.222
ABCA10	-18.174	-9.477	-8.507	-19.969	-14.378	-20.922	-8.706	-12.894	-16.602	-28.446	-20.251	-9.954	-8.502	-11.524	-19.565	-27.039	-16.851
ABCA12	-27.602	-21.383	-34.721	-19.920	-17.576	-15.032	-19.670	-26.578	-9.792	-19.539	-18.608	-14.310	-4.922	-12.794	-7.847	-28.625	-5.902
ABCA13	-25.786	-11.432	-30.231	-17.295	-11.866	-11.278	-7.533	-39.701	-13.951	-18.960	-12.259	-19.957	-3.364	-29.797	-17.012	-12.490	-18.133
ABCA2	-9.344	-13.457	-32.426	-20.963	-5.848	-17.332	-15.695	-44.279	-10.289	-12.025	-9.477	-14.477	-5.638	-18.394	-18.560	-18.832	-13.790
ABCA3	-20.811	-16.504	-26.962	-18.845	-14.443	-10.844	-17.736	-50.611	-2.573	-10.398	-3.093	-8.814	-4.873	-17.128	-12.169	-8.836	-6.938
ABCA4	-20.405	-23.910	-27.514	-6.809	-8.926	-14.172	-12.238	-37.280	-20.809	-24.080	-4.632	-9.517	-4.253	-2.253	-12.657	-24.592	-21.056
ABCA5	-30.444	-16.711	-13.428	-28.512	-13.232	-6.143	-14.495	-47.912	-18.251	-20.086	-19.638	-10.508	-3.426	-23.749	-14.431	-16.936	-13.215
ABCA6	-36.035	-12.407	-32.711	-24.840	-21.027	-12.472	-19.612	-35.816	-18.989	-15.064	-10.277	-12.781	-4.713	-22.618	-2.177	-20.196	-22.649
ABCA7	-14.348	-13.986	-2.720	-22.500	-12.498	-20.075	-12.499	-34.574	-5.512	-13.543	-6.733	-7.189	-3.329	-20.332	-16.372	-14.535	-3.740
ABCA8	-16.045	-1.816	-28.514	2.785	-15.909	-14.395	-17.345	-48.299	-6.964	-17.778	-17.586	-13.725	-10.169	-29.810	-22.461	-13.836	-8.749
ABCA9	-30.203	-16.834	-36.054	-9.354	-15.457	-7.834	-15.577	-30.784	-12.486	-19.421	-22.662	-0.162	-7.301	-12.665	-2.181	-22.188	-20.103
ABCB1	-33.687	-22.823	-33.001	-18.411	-18.594	-17.831	-14.527	-28.156	-14.402	-13.627	-20.821	-4.180	-2.765	-25.563	1.860	-16.630	-20.506
ABCB10	-10.077	-16.248	-7.347	-9.524	-7.892	-10.002	-5.498	-33.460	-4.337	-11.004	-7.496	-11.695	-6.300	-12.039	-11.999	-2.165	-17.660
ABCB11	-30.901	-22.384	-24.703	-21.275	-15.031	-11.949	-17.787	-17.233	-21.674	-10.949	-17.891	-6.925	-7.379	-18.433	-14.569	-19.457	-25.782
ABCB4	-34.854	-14.700	-39.227	-25.875	-10.917	-16.226	-17.544	-25.144	-16.790	-11.106	-19.310	-16.247	-11.359	-27.323	-2.850	-12.811	-22.187
ABCB5	-26.435	-19.395	-26.067	-21.067	-6.970	-19.509	-21.274	-34.277	-20.281	-25.204	-26.381	-4.926	-11.424	-20.563	-12.285	-23.312	-12.440
ABCB6	-24.210	-20.340	-26.242	-22.712	-11.718	-18.584	-14.948	-43.744	-12.105	-18.931	-22.044	-12.592	-8.386	-21.324	-16.423	-16.711	-15.671
ABCB7	28.366	-0.627	18.886	20.357	3.720	38.791	10.075	50.683	29.808	10.543	17.625	6.608	9.939	15.054	30.089	5.422	12.924
ABCB8	-17.350	-11.954	-32.018	-28.993	-14.616	-12.597	-16.497	-53.820	-19.728	-24.979	-15.448	-20.919	-7.422	-24.021	4.705	-23.145	-22.069
ABCB9	-21.537	-14.424	-5.384	-25.072	-10.344	-23.486	-17.486	-44.442	-6.043	-7.071	-3.589	-7.288	-6.919	-31.171	-12.693	-7.393	-12.320
ABCC1	-27.090	-20.921	-33.733	-19.731	-16.656	-4.772	-16.393	-51.156	-7.587	3.553	-17.618	-9.495	-3.891	-24.172	-14.732	-23.409	-21.728
ABCC10	-21.096	-15.091	-16.636	-20.948	-8.264	-8.899	-19.375	-47.830	-23.315	-7.142	-8.340	-4.618	-4.925	-12.912	-13.110	-14.284	-17.308
ABCC11	-31.469	-19.505	-29.363	-13.325	-5.356	-10.398	-23.767	-46.769	-15.884	-14.046	-12.985	-22.721	-14.996	-31.747	-11.036	-12.133	-7.608
ABCC12	-24.706	-18.634	-38.901	-20.314	-8.881	-21.857	-12.950	-38.015	-22.671	-23.100	-19.592	-19.496	-10.413	-16.812	-20.557	-26.747	-19.906
ABCC2	-38.084	-9.972	-34.657	-17.376	-8.868	-13.784	-14.351	-39.846	-7.798	-6.391	-4.446	-9.387	-15.973	-19.461	-17.960	-14.995	-6.583
ABCC3	-19.464	-21.897	-14.411	-20.874	-11.308	-16.518	-10.612	-44.220	-17.844	-5.759	-1.649	-21.163	-5.490	-27.651	-30.483	-10.833	-22.084
ABCC4	-18.907	-17.603	-30.414	-21.896	-11.243	-21.107	-19.695	-57.564	-13.586	-20.519	-22.530	-18.962	-6.347	-32.919	-21.637	-20.732	-5.690
ABCC5	-25.863	-15.503	-38.198	-24.701	-18.040	-13.212	-13.538	-47.700	-17.617	-19.174	-24.470	-15.693	-7.879	-22.114	-14.492	-26.946	-24.073
ABCC6	-24.928	-15.401	-30.169	-17.867	-4.417	-24.342	-14.059	-82.966	-18.311	-8.595	-1.016	-24.156	-16.109	-25.664	-30.438	-19.200	-20.976
ABCC8	-33.381	-17.404	-30.429	-21.132	-11.497	-12.457	-13.750	-53.925	-20.214	-19.394	-14.466	-16.680	-15.998	-28.374	-18.474	-21.374	-18.150
ABCC9	-30.022	-20.333	-31.940	-22.243	-18.763	-20.708	-14.253	-38.778	-23.127	-17.501	-22.989	-9.518	-9.756	-21.602	-18.012	-22.795	-16.247
ABCD1	-33.268	-19.532	-37.288	-27.246	-18.869	-4.829	-16.205	-34.179	-19.418	-16.847	-16.744	-18.005	-6.616	-22.370	-14.977	-16.897	-24.191
ABCD2	-20.350	-22.063	-26.289	-16.837	-7.076	-21.896	-11.453	-38.472	-25.770	-6.859	-19.204	-20.107	-12.203	-20.462	-18.896	-18.141	-21.534
ABCD3	-21.565	-14.128	-25.323	-18.526	-9.222	-10.619	-8.873	-42.308	-21.849	-22.480	-14.737	-23.832	-12.638	-16.523	-16.558	-18.633	-16.684
ABCD4	-23.960	-3.749	-23.601	-24.689	-7.616	-22.819	-11.541	-42.722	-19.539	12.422	-4.092	-7.316	-3.028	-31.456	-21.250	-3.815	-17.688
ABCE1						21.932		41.215	6.874	21.666	16.179	8.054	-0.493	29.339	14.516	24.631
ABCF1	10.851	11.369	-0.104	17.483	11.485	8.417	7.572	27.192	16.422	18.672	18.339	13.720	3.136	13.693	11.550	8.965	8.078
ABCF2	-19.985	0.141	-15.600	-20.534	-10.172	14.061	-11.869	-36.478	-14.528	-9.171	-24.651	-6.439	-8.019	-16.813	-13.343	-10.254	-13.532
ABCF3	-35.046	-17.662	-28.921	-18.805	-22.891	-22.261	-11.829	-54.311	-9.974	-17.235	-13.404	-13.402	-11.045	-26.351	-27.504	-14.507	-17.820
ABCG1	-37.860	-20.471	-34.610	-17.571	-9.292	-20.709	-17.638	-49.860	-25.728	-15.079	-15.669	-20.242	-17.059	-30.113	-26.591	-21.249	-16.923
ABCG2	-31.147	-13.140	-20.201	-10.993	-11.520	-18.688	-21.545	-46.035	-3.207	-18.730	-13.306	-22.217	-0.080	-30.695	-8.415	-9.594	-20.043
ABCG4	-33.503	-3.613	-25.224	-20.229	-10.045	-18.918	-9.288	-56.094	-16.412	-16.592	-11.767	-10.891	-14.063	-31.394	-30.801	-9.123	1.194
ABCG5	-13.935	-17.960	-12.336	-22.507	-6.790	-8.817	-7.064	-39.938	-27.544	-16.603	-13.908	-12.669	-5.230	-33.155	-13.229	-12.376	9.003
ABCG8	-8.445	-4.928	-29.921	-18.844	-3.680	-17.779	-20.801	-48.857	-24.132	-7.135	-15.055	-22.859	-13.859	-34.773	-22.134	-7.335	-13.588
ABHD1	-15.401	-14.561	-16.212	-9.711	-10.743	-17.517	-8.454	-52.223	0.087	-12.986	-20.303	-11.943	-12.055	-29.528	-26.320	-10.149	-19.314
ABHD10	-21.008	4.624	-21.531	-6.616	-3.634	-17.794	-14.554	-30.009	-18.193	-24.915	-10.185	-8.085	-7.750	-7.104	-12.049	-17.996	-14.878
ABHD11	-22.344	17.233	23.502	12.853	-3.723	4.534	-3.824	-20.306	-0.307	0.262	30.856	6.001	-1.239	-13.326	-11.377	-15.446	-8.481
ABHD12	-31.127	-22.293	-36.788	-18.658	-18.479	-7.641	-8.770	-36.701	-13.279	-6.997	-23.214	2.872	-12.604	-17.421	-11.376	-23.933	-10.400
ABHD12B	-32.438	-4.055	-21.006	-22.132	-8.966	-16.616	-8.516	-52.732	-17.187	-14.168	-6.361	-17.407	-5.545	-28.381	-29.520	-1.970	-13.070
ABHD13	-18.611	-7.330	-10.407	-15.440	-7.161	-4.350	-12.891	-19.784	-18.600	-26.228	-22.888	-3.295	-1.255	-4.705	-10.869	-24.804	-8.765
ABHD14A	-20.508	-15.746	-8.926	-23.516	-12.225	-21.190	-17.418	-53.395	-16.669	-18.744	-18.256	-13.771	-10.740	-18.684	-20.104	-12.377	-17.414
ABHD14B	-32.369	-11.014	-18.006	-23.127	-8.735	-21.669	-9.016	-39.554	-10.669	-6.663	-10.440	-16.831	-14.633	-27.744	-29.127	-15.711	-11.458
ABHD15	-26.410	-18.390	-19.487	-29.493	-0.935	-12.630	-8.231	-16.287	-20.846	-21.017	-16.920	-9.762	-7.191	-8.705	-5.724	-20.908	-17.097
ABHD16A	-28.876	-21.405	-30.216	-24.420	-7.798	-8.743	-14.070	-51.540	-6.917	0.132	-2.042	-7.870	-5.923	-24.369	-19.630	-8.491	-17.313
ABHD16B	-24.688	-15.087	-30.757	-26.315	-19.483	-19.434	-21.506	-57.920	-11.396	-17.049	-15.962	-10.896	-11.568	-24.497	-25.196	-10.473	-21.190
ABHD17A	-7.219	-2.052	2.064		-4.608	-11.290	-1.430	-17.202	-18.529	-28.735	-14.142	-0.300	0.282	-13.326	-5.540	-17.639	-4.418
ABHD17B	-31.848	-16.648	-28.437	-16.278	-20.667	7.482	-19.054	-38.808	-29.488	-30.421	-25.446	0.155	-0.356	-21.474	-20.453	-19.214	-16.706
ABHD17C	-21.909	-12.603	-22.782	-18.738	-12.773	-25.679	-22.862	-55.943	-13.725	-25.730	-4.590	-14.421	-11.436	-31.696	-28.405	-16.717	-9.229
ABHD2	-27.706	-8.798	-4.445	-18.525	-15.761	-22.195	-12.901	-33.651	-19.765	-11.105	-7.195	-12.988	-9.454	-32.669	-17.403	-16.257	-16.438
ABHD3	-20.504	-13.884	-31.517	-26.496	-14.480	5.738	-12.058	-42.953	-11.608	-11.571	-11.916	-12.580	-0.622	-3.200	-1.118	-19.963	-7.832
ABHD4	-20.460	-5.746	-33.319	-10.542	-18.115	-17.661	-15.541	-55.216	-19.881	-20.066	-19.638	-10.674	-7.376	-19.520	-26.367	-18.500	-12.811
ABHD5	-3.470	-22.465	-35.730	-24.976	-16.570	-3.784	-17.812	-34.069	-13.218	-13.610	-15.131	1.691	-3.982	-18.155	-14.938	-19.833	-19.504
ABHD6	-29.030	-18.334	-27.819	-17.933	0.084	-25.824	-19.299	-51.506	-13.724	-20.820	-16.192	-16.392	-14.653	-31.772	-22.233	-14.972	-18.879
ABHD8	-9.932	-24.223	-26.316	-18.715	-2.037	-9.678	-6.849	-49.892	-16.478	-9.445	-2.889	-8.850	-10.740	-18.825	-18.942	-4.775	-12.190
ABI1	-21.443	-12.540	-34.524	-24.138	-3.741	-18.455	-6.696	-21.450	-22.343	-29.879	-23.432	1.773	-4.763	-18.353	-12.533	-24.796	5.625
ABI2	-26.259	-11.126	-35.447	-12.418	-15.017	-18.702	-13.106	-47.441	-16.361	-26.822	-21.086	-10.513	-6.541	-21.595	-1.627	-24.689	-9.925
ABI3	-31.852	-11.494	-30.720	-19.045	-6.648	-25.686	-18.424	-26.994	-12.005	-7.770	-1.914	-3.918	-12.358	-29.973	-23.122	7.231	-11.463
ABI3BP	-35.131	-19.916	-20.025	-16.363	-17.730	-17.882	-19.922	-44.684	-15.518	-24.969	-15.665	-9.372	-3.728	-21.301	-19.501	-17.349	-11.913
ABL1	-36.973	-1.555	-27.661	-15.138	-3.222	-23.646	-18.902	-52.887	-15.898	35.739	40.106	-14.737	-13.734	-24.997	-30.371	-14.718	-16.427
ABL2	-41.173	-16.626	-25.367	-24.465	-19.705	-23.191	-14.190	-56.175	-19.645	-15.717	-17.312	-19.500	-9.289	-20.338	-18.895	-17.290	-23.369
ABLIM1	-17.468	-18.900	-24.320	-14.733	-4.740	-15.342	-12.274	-34.081	-8.743	-17.902	-11.133	-15.862	-9.181	-27.516	-13.953	-17.369	-3.095
ABLIM2	-17.359	-13.201	-30.957	-31.521	-10.059	-16.608	-12.968	-45.968	-11.320	-20.267	-4.206	-12.151	-1.802	-15.809	1.253	-7.558	-14.368
ABLIM3	-34.060	-18.077	-32.481	-23.939	-20.127	-9.829	-15.666	-38.094	-17.885	-25.203	-11.657	-10.202	-6.743	-14.520	-2.137	-25.089	-23.300
ABP1	-18.573	-2.678	-22.789	-18.627	-16.220		-17.700										-10.096
ABR	-11.892	-4.717	-4.219	-20.885	-14.074	-20.574	-2.902	-107.010	-11.036	-19.343	-6.732	-21.902	-12.099	-49.980	-22.075	-12.992	-8.380
ABRA	-33.606	-3.011	-29.972	-6.367	-11.834	-18.867	-7.534	-39.804	-16.994	-18.241	-10.079	1.574	-10.774	-28.112	-10.913	-22.446	-5.640
ABRACL	-11.231	-11.702	-16.264	-12.003	-5.670	-15.325	-8.701	-39.172	-16.007	-21.215	-20.865	-0.474	-4.470	-16.236	-25.166	-21.051	-4.982
ABT1	-3.551	-5.150	7.276	8.173	-7.668	28.544	-4.713	41.307	9.155	0.481	17.159	10.261	6.618	31.629	35.231	15.033	-4.640
ABTB1	-33.654	-13.248	-28.438	-28.880	-3.208	-6.413	-15.025	-43.485	-14.945	-15.047	-12.015	-14.821	-6.237	-17.370	-16.201	-12.277	-8.677
ABTB2	-32.719	-19.097	-28.982	-23.544	-13.618	-18.824	-23.336	-58.890	-20.952	-7.883	-19.945	-17.929	-9.433	-18.518	-22.058	-19.207	-23.273
ACAA1	-9.415	-23.444	-16.476	-18.064	-4.107	-24.112	-9.472	-39.186	-19.318	-11.623	-18.935	-10.454	-18.830	-25.685	-30.053	-28.223	-2.876
ACAA2	-19.750	-8.224	-15.805	-16.056	-7.558	-25.300	-10.321	-35.921	-25.603	-29.595	-18.852	-3.874	-1.237	-18.683	-14.322	-26.622	-12.469
ACACA	11.458	10.612	14.610	-4.688	-3.844	-1.042	15.288	21.247	-18.614	-16.987	3.003	-4.770	7.237	-25.323	5.592	-6.376	5.091
ACACB	-20.455	-18.946	-17.783	-20.747	-3.409	-20.864	-9.713	-49.793	-17.200	-12.354	-11.843	-20.440	-12.344	-24.621	-26.132	-15.078	-22.298
ACAD10	-26.834	-10.724	-26.813	-18.518	-9.727	-17.499	-16.832	-43.771	-15.978	-6.970	0.740	-10.291	-8.886	-2.619	4.369	-18.461	-13.890
ACAD11	-35.920	-18.207	-36.329	-29.573	-5.052	-15.260	-18.334	-41.404	-16.436	-16.064	-8.313	-15.512	-6.539	-30.057	-22.933	-21.897	-21.482
ACAD8	-23.875	-13.498	-30.019	-18.298	-14.103	-8.602	-19.705	-33.573	-16.318	-10.197	-15.814	-11.027	-1.366	-24.184	-11.575	-9.592	-21.809
ACAD9	14.996	2.242	18.316	-7.186	-8.811	1.489	1.251	-43.426	-3.909	-16.256	4.931	-5.435	5.966	28.429	27.533	-2.781	-5.417
ACADL	-27.047	-17.771	-21.791	-15.491	-13.037	-16.844	-5.891	-37.998	-25.041	-18.729	-15.684	-19.116	-12.595	-16.097	-19.923	-16.756	-8.758
ACADM	-27.804	-21.824	-33.427	-16.842	-7.861	-23.475	-19.131	-46.738	-17.568	-15.805	-12.160	-12.700	-1.010	-6.552	-14.874	-15.909	-23.318
ACADS	-17.686	-17.046	-8.663	-16.413	-5.529	-20.035	-12.056	-55.686	-24.276	-7.473	-14.288	-16.765	-10.005	-26.604	-25.021	-18.933	-16.220
ACADSB	-37.111	-19.794	-30.618	-18.107	-5.679	-4.958	-17.320	-23.977	-16.107	-19.559	-7.914	-5.796	-3.115	-11.559	-13.345	-26.166	-4.640
ACADVL	-14.444	-12.820	-33.573	-4.866	-5.902	-19.240	7.378	-48.666	-14.339	-16.691	-0.438	-15.263	-8.956	-20.465	-22.734	-7.235	-11.605
ACAN	-17.856	-18.011	1.317	-11.600	-13.081	-10.807	-5.895	-44.986	-11.850	-10.140	1.862	-19.430	-7.835	-26.960	-15.839	-10.406	-12.931
ACAP1	-23.841	-20.607	-33.171	-27.971	-8.463	-28.309	-20.476	-52.687	-25.011	-8.878	-6.092	-20.323	-10.520	-35.621	-27.830	-19.393	-9.573
ACAP2	-16.904	-11.575	-30.711	-15.373	-12.243	7.560	-8.529	-27.676	-10.364	-9.244	-19.161	5.191	-1.232	-7.659	11.878	-13.715	-2.386
ACAP3	-28.371	-12.105	-36.704	-24.095	-3.860	-6.769	-13.619	-35.466	-22.947	-11.357	-6.760	-5.732	-4.755	-24.581	-17.972	-5.481	-18.220
ACAT1	-36.732	-14.443	-35.755	-20.807	-16.432	-12.322	-15.601	-23.201	-13.437	-14.823	-24.263	-0.690	-0.810	-0.956	-14.950	-13.235	-21.184
ACAT2	-23.248	1.101	-14.772	-20.770	-14.296	-8.159	3.449	-27.947	-11.390	-16.187	-17.422	-2.942	-9.419	-19.723	-2.268	-13.321	-16.907
ACBD3	-23.554	-13.933	-23.961	-22.714	-13.209	-15.394	-24.161	-50.395	-0.017	-11.372	-9.415	-6.122	-11.711	-3.782	-16.511	-12.947	-21.701
ACBD4	-9.217	-3.969	-24.316	-19.537	-17.604	-13.368	-11.761	-36.862	-3.204	7.953	4.842	-15.991	-9.104	-17.483	-25.091	4.982	-6.738
ACBD5	-33.087	-22.018	-32.121	-20.513	-3.014	-15.503	-19.665	-39.595	-29.395	-19.142	-20.064	-8.745	-1.652	-20.474	-20.660	-15.251	-9.138
ACBD6	-20.869	-2.347	-18.078	-18.458	-12.051	-10.892	-10.808	-54.692	-20.480	-23.678	-22.578	-14.918	-13.606	-32.726	-25.244	-20.760	-17.982
ACBD7	-5.904	-4.111	-7.127	-1.329	-4.513	-4.111	-2.817	-6.255	-22.072	-22.243	-23.545	9.955	1.541	-7.088	-3.154	-27.007	-0.065
ACCS	-15.420	-14.972	-31.433	-27.060	-7.552	-15.871	-7.164	-51.629	-16.305	-7.381	-11.249	-11.819	-3.049	-12.390	-13.256	-9.206	-9.585
ACCSL	-33.514	-7.032	-27.180	-22.136	-5.361	-13.450	-12.162	-44.164	-20.843	-12.753	-19.250	-6.204	-11.036	-21.597	-8.925	-12.372	-7.653
ACD	-26.608	-11.962	-27.572	4.116	-17.103	-15.345	-8.555	-51.794	-11.020	2.423	3.048	-0.583	0.884	-6.030	3.486	-1.647	5.229
ACE	-12.038	6.816	-15.884	-20.958	-12.859	-4.821	-14.938	-27.989	-13.419	-10.500	-5.119	-16.613	-7.003	-20.120	-8.169	-13.438	-7.686
ACE2	-36.395	-14.975	-28.601	-27.118	-8.012	-18.340	-20.068	-58.261	-14.342	-26.735	-18.562	-21.751	-14.232	-27.601	-30.161	-33.237	-17.310
ACER1	-32.470	-9.164	-37.685	-24.198	-15.812	-7.151	-19.638	-21.152	-6.583	-17.944	-15.728	3.073	3.533	-1.185	-13.258	-15.269	-24.412
ACER2	-13.751	-7.425	-14.197	-9.377	-5.235	-16.290	-8.541	-42.039	-11.956	-29.203	-19.207	-5.960	-8.385	-18.190	-19.030	-29.062	-7.921
ACER3	-24.395	-14.706	-25.021	-18.715	-9.539	-19.068	-13.219	-41.032	-20.143	-13.691	-14.706	-7.045	-10.462	-16.669	-20.420	-23.042	-12.026
ACHE	-20.544	1.050	-11.863	-14.928	-1.588	-18.424	9.015	-25.735	-22.873	-9.426	-16.530	-17.797	-7.126	-24.588	-15.245	-16.575	6.094
ACIN1	-15.085	-5.570	-35.043	-12.145	-9.399	21.999	-22.786	11.990	15.466	12.149	12.265	8.201	9.230	29.750	-1.695	18.890	-12.782
ACKR2						-9.462		-44.882	-23.225	-16.920	-19.605	-19.108	-17.073	-27.864	-17.818	-14.576
ACKR3						-14.840		-52.627	-18.045	-19.472	-14.395	-13.679	-13.294	-30.646	-20.761	-12.686
ACKR4						-18.201		-39.790	-22.842	-22.484	-18.899	-5.187	3.282	-16.811	-6.566	-13.333
ACLY	18.653	3.614	17.863	-23.283	-4.980	7.397	18.317	33.391	10.958	4.531	22.440	0.435	9.276	6.062	-2.858	23.941	-0.311
ACMSD	-28.690	-16.203	-29.386	-16.075	-15.989	-25.849	-18.004	-51.190	-12.500	-16.162	-10.885	-16.878	-8.921	-32.731	-29.120	-14.773	-12.261
ACN9	2.373	-6.575	-16.458	-9.633	-0.176	-4.857	5.377	-33.806	-18.023	-28.734	-20.668	-8.468	-1.750	-16.245	-8.034	-20.991	-11.049
ACO1	-29.752	-23.881	-32.825	-12.056	-12.790	-2.857	-15.202	-50.549	-14.313	-19.385	-16.884	-13.887	-9.327	-1.546	-24.388	-24.148	-23.961
ACO2	41.102	1.190	0.703	30.491	1.656	19.295	34.401	60.801	18.375	25.954	29.902	-7.904	1.378	30.283	-5.415	20.204	-0.455
ACOT1						-16.636		-42.316	-20.676	-28.274	-20.603	-7.681	-8.790	-19.858	-2.921	-18.210
ACOT11	-26.170	-15.411	-34.315	-13.143	-14.317	-17.932	-11.060	-53.331	-11.953	-12.963	-11.621	-14.394	-16.312	-20.918	-24.793	-10.913	-11.901
ACOT12	-33.434	-4.525	-13.519	-22.586	-10.229	-16.213	-15.272	-45.769	-24.312	-16.239	-21.488	-3.629	-6.338	-23.258	-13.208	-17.340	-9.625
ACOT13	-19.729	-16.905	-17.372	-12.538	-15.418	-12.488	-11.820	-37.676	-21.899	-26.793	-28.351	-4.691	-7.470	-9.779	-17.035	-21.292	-16.522
ACOT2	-14.364	1.767	-10.511	-2.017	-3.000	-7.206	-5.299	-39.744	-16.590	-13.456	-11.274	-12.784	-6.154	-12.843	-6.957	-15.972	-3.584
ACOT4	-14.184	-4.460	-9.346	-7.853	-6.578	-21.792	-5.726	-29.859	-20.858	-16.428	-18.446	-16.306	-1.145	-17.615	-17.217	-14.867	-7.773
ACOT6	-13.930	-7.967	-10.850	-8.632	-3.416	-4.071	-5.446	-41.660	-18.951	-24.389	-21.987	-12.665	-1.496	-19.964	-8.430	-19.556	-8.647
ACOT7	-23.053	-16.119	-30.401	-13.186	-2.230	19.458	-16.370	-56.150	-4.393	-5.028	-15.286	2.980	6.575	-2.494	-15.555	-11.433	-13.838
ACOT8	-27.426	0.151	-27.327	-23.134	-4.719	-12.386	-8.347	-60.749	-23.032	-19.132	-11.031	-14.192	1.554	-22.293	-21.727	-12.371	-15.925
ACOT9	-29.572	-21.434	-34.685	-26.338	-11.954	-8.964	-19.846	-20.550	-13.219	-26.686	-18.071	-4.229	-10.122	-14.436	-1.381	-10.822	-19.167
ACOX1	-20.680	-12.329	-19.586	-15.403	-9.268	-14.102	-23.645	-35.527	-25.322	-19.967	-19.024	-16.891	-6.600	-18.230	-15.023	-28.594	-16.653
ACOX2	-25.424	-5.684	-11.420	-28.123	-6.595	-17.918	-16.894	-44.565	-11.470	-18.949	-5.403	-19.229	-5.870	-27.103	-18.027	-25.567	-11.560
ACOX3	-19.667	-14.871	-32.747	-24.537	-15.021	-23.419	-11.352	-54.538	-15.898	-7.598	-10.758	-16.142	-16.162	-31.656	-27.102	-26.828	-10.857
ACOXL	-34.032	-10.358	-33.343	-14.288	-8.993	-24.471	-5.254	-41.305	-23.840	-11.970	-18.886	-4.369	-4.513	-26.839	-19.016	-22.713	-16.230
ACP1	-12.147	-6.830	-7.975	-0.367	0.938	-41.161	-5.228	-99.885	-22.717	-27.732	-24.350	-30.248	-22.961	-46.629	-46.036	-25.579	-7.344
ACP2	-17.070	-10.611	-1.102	-20.366	-1.090	-15.407	-9.948	-43.777	-24.224	-11.820	-10.623	-9.050	-12.590	-18.876	-18.787	-10.573	-13.105
ACP5	-18.409	-7.792	-12.224	-13.889	-3.241	-4.068	-10.513	-38.255	5.905	1.288	-6.782	-8.094	-9.229	-29.558	-2.193	-9.965	-18.100
ACP6	-25.695	-10.888	-28.852	-18.566	-4.334	-19.471	-5.979	-39.802	-16.430	-11.129	-17.357	-12.706	-11.309	-28.216	-18.779	-24.775	-9.045
ACPL2	-35.084	-17.067	-34.970	-23.482	-5.200	-16.865	-10.729	-44.561	-15.673	-10.698	-16.821	-17.745	-2.181	-29.345	-9.598	-20.510	-15.195
ACPP	-24.473	-15.236	-30.881	-29.156	-10.134	-15.936	-17.015	-51.291	-3.861	-18.809	-14.539	-22.188	-8.758	-34.142	-26.314	-23.685	-12.626
ACPT	-17.512	-4.127	-24.811	-11.772	-11.022	-16.077	-9.174	-34.845	-24.665	-14.849	-16.947	-5.100	-5.488	-25.560	-16.924	-21.973	-13.297
ACR	-11.189	-3.186	-22.244	-5.556	8.805	-7.050	-2.519	-28.271	-16.843	-16.170	-6.591	-12.639	-0.988	-9.753	-13.951	-20.665	-8.372
ACRBP	-36.931	-17.063	-17.952	-22.734	-17.508	-13.620	-25.731	-48.246	-6.947	2.326	0.139	-17.250	-9.289	-21.952	-22.796	-2.267	-20.165
ACRC	-26.412	-18.957	-30.773	-12.059	-22.237	-9.902	-20.596	-52.256	-17.291	-24.081	-14.738	-10.346	-12.396	-24.217	-11.637	-19.851	-11.502
ACRV1	3.616	-3.874	1.443	-1.061	-1.084	-21.086	7.372	-53.563	-24.922	-31.248	-26.849	-20.210	-10.190	-24.777	-17.009	-27.468	-4.180
ACSBG1	-31.465	-16.696	-22.032	-30.369	-20.312	-22.233	-12.843	-51.288	-14.369	-10.954	5.058	-15.380	-13.478	-28.974	-16.501	-15.780	-22.891
ACSBG2	-30.080	-22.286	-32.942	-26.936	-19.799	-8.039	-16.651	-44.304	-27.781	-24.086	-25.986	-9.838	-9.280	-26.249	-20.685	-19.146	-21.393
ACSF2	-25.502	-16.866	-29.231	-19.982	-10.124	-19.524	-13.071	-40.290	-12.842	-2.395	-10.646	-17.964	-6.891	-24.563	-16.349	-13.235	-6.088
ACSF3	-31.755	-20.161	-11.480	-27.744	-10.405	-24.931	-11.959	-57.701	-22.360	-12.956	-8.931	-16.114	-17.642	-25.820	-26.763	-9.289	-12.529
ACSL1	-37.431	-16.245	-26.935	-17.065	-19.308	-21.104	-17.698	-32.974	-22.259	-23.049	-21.487	-9.534	-15.923	-28.134	-5.830	23.354	-4.400
ACSL3	23.291	19.756	-17.380	-4.327	-9.577	-25.183	0.582	-30.807	-17.074	-7.839	-26.597	-14.846	-9.105	-25.636	-26.917	-21.627	2.763
ACSL4	-35.047	-13.458	-31.955	-22.642	-13.631	22.030	-10.336	-8.971	-11.291	-24.228	-16.435	25.267	7.230	48.271	11.226	-32.209	3.852
ACSL5	-41.104	-23.300	-37.926	-14.734	-14.942	-14.299	-11.975	-36.066	-20.208	-21.704	-21.013	-6.817	-3.218	-24.708	-17.984	-21.306	-19.129
ACSL6	-22.121	-19.359	-29.572	-16.929	-2.180	-26.899	-19.676	-50.354	-12.217	-3.432	-10.637	-11.783	-10.681	-24.775	-22.405	-13.955	-13.769
ACSM1	-31.344	-13.547	-29.162	-20.378	-12.916	-9.485	-16.240	-38.255	-14.814	-11.251	-14.947	-11.461	-11.532	-21.151	-7.388	-21.279	-22.469
ACSM2A	-7.410	-7.535	-3.955	-8.840	-6.443	-23.660	-7.498	-61.057	-28.911	-20.800	-23.269	-18.527	-13.261	-27.835	-26.252	-21.507	-8.574
ACSM2B	-14.569	-12.342	-15.109	-8.170	-8.781	-16.121	-6.189	-43.605	-22.458	-32.122	-24.586	-11.603	-4.871	-17.498	-22.857	-27.468	-6.307
ACSM3	-12.166	-18.036	-37.529	-16.470	-6.514	-18.243	-10.939	-39.514	-13.680	-1.786	-15.127	-12.309	-11.285	-10.480	-9.177	-16.552	-18.354
ACSM4	-29.806	-21.665	-28.093	-28.788	-3.541	-22.640	-11.435	-26.117	-17.296	-15.005	-13.976	-7.107	-2.184	-27.555	-10.224	-19.933	-19.412
ACSM5	-27.907	-15.607	-25.455	-18.178	-15.055	-9.997	-16.898	-52.038	-15.624	-14.020	-23.200	-17.486	-2.149	-8.188	-6.929	-17.621	-17.091
ACSS1	-30.931	-21.782	-33.201	-22.214	-14.785	-14.431	-21.026	-57.892	-21.469	-13.997	-18.747	-11.045	-10.573	-34.522	-30.674	-20.610	-22.185
ACSS2	-19.328	-18.453	-28.294	-27.603	-12.208	-14.834	-1.068	-51.456	-25.133	-20.008	-13.775	-8.884	-8.868	-24.053	-19.693	-11.546	-17.212
ACSS3	-25.655	-15.666	-35.668	-22.204	-9.493	-19.276	-19.695	-56.731	-23.482	-24.477	-18.990	-15.729	-3.836	-29.864	-31.372	-24.208	-16.561
ACTA1	-18.368	-12.029	-16.131	-10.943	-14.964	-17.860	-14.208	-57.237	-11.210	-16.730	-15.898	-20.568	-14.424	-19.271	-17.158	-10.661	-13.703
ACTA2	-29.850	-19.629	-34.778	-25.030	-12.234	-23.236	-21.642	-56.449	-22.168	-9.577	-11.269	-21.466	-11.493	-26.984	-25.956	-22.955	-3.586
ACTB	9.494	6.480	9.876	-2.597	-2.744	34.378	5.105	-0.624	-10.543	-21.898	17.862	14.250	5.449	7.145	9.908	15.416	-4.470
ACTBL2	-18.512	-8.823	-33.258	-10.547	-13.001	-15.143	-19.111	-44.059	-19.962	-14.117	-21.271	-19.247	-9.234	-19.702	-21.871	-22.577	-15.842
ACTC1	-19.647	-19.874	-30.044	-9.853	-12.269	-16.270	-9.404	-44.686	-22.280	-14.911	-17.128	-13.884	-2.878	-16.924	-16.401	-10.584	-21.169
ACTG1	9.511	7.214	-3.018	-2.627	3.088	-2.294	-1.312	11.075	-10.828	0.986	4.329	8.244	0.684	17.351	4.244	5.695	-4.346
ACTG2	-33.304	-22.459	-32.572	-20.453	-14.160	-24.076	-23.257	-53.334	6.952	6.504	13.040	-24.127	-7.816	-36.887	-29.706	12.162	-15.054
ACTL10	-17.056	-4.458	-8.297	-13.384	-15.294	-25.841	-6.494	-61.227	-8.967	-19.459	-11.712	-20.764	-14.269	-33.341	-31.577	-16.109	-19.015
ACTL6A	32.274	28.208	26.642	39.139	17.320	17.539	18.930	60.142	18.960	11.705	17.075	12.047	4.271	48.378	30.908	30.957	25.955
ACTL6B	-17.627	-10.351	-32.990	-26.659	-17.377	-15.927	-7.318	-55.114	-23.044	-13.175	-6.993	-18.553	-16.239	-31.597	-26.516	-19.022	-16.335
ACTL7A	-5.607	-5.176	-30.671	-19.379	-10.298	-18.158	-1.179	-54.874	-4.090	-15.488	-18.945	-6.795	-8.798	-24.854	-25.259	-13.323	-10.912
ACTL7B	-21.548	-10.085	-19.437	-17.862	-10.501	-22.633	-9.823	-47.559	-9.764	-8.288	-13.835	-17.502	-16.572	-27.321	-26.538	-9.215	-17.659
ACTL8	-9.634	-18.276	-20.303	-9.648	-9.005	-25.917	-18.807	-52.387	-20.725	-16.785	-25.827	-11.135	-12.480	-29.775	-21.270	-15.161	-14.917
ACTL9	-30.565	-11.265	-11.501	-13.038	-8.903	-15.109	-9.006	-54.231	-20.801	-5.849	-16.034	-8.785	-15.124	-24.985	-22.859	-4.939	-8.129
ACTN1	-21.333	-10.451	-35.068	-17.422	-3.917	-16.432	-11.279	-34.011	-22.276	-20.720	-13.937	-14.471	-7.981	-24.217	-21.716	-10.180	-9.293
ACTN2	-33.350	-12.797	-27.103	-29.072	-12.410	-3.904	-10.561	-55.288	-17.091	-22.980	-13.246	-4.634	-3.521	-26.634	-26.039	-19.214	-18.086
ACTN3	-19.473	-13.454	-20.733	-15.488	-7.313		-5.341										-12.009
ACTN4	-18.727	25.430	-33.703	-19.448	-7.472	-9.719	-10.977	-10.053	-15.624	-7.026	-17.155	-13.246	-0.885	-12.828	-18.779	-4.716	0.558
ACTR10	20.310	17.153	14.043	25.225	2.331	15.586	22.309	60.811	17.448	21.398	15.221	12.348	9.866	35.376	34.030	8.107	16.816
ACTR1A	-16.025	17.134	-14.633	22.255	13.187	-7.016	23.466	43.925	2.237	0.981	4.228	-14.435	-3.232	-27.751	-1.427	-20.442	13.113
ACTR1B	-16.307	-17.404	-0.387	-13.707	-10.167	-21.175	-3.439	-41.511	-15.041	0.388	-7.117	-14.671	0.776	-31.814	-17.813	-4.674	-13.863
ACTR2						12.760		36.493	-4.690	-5.394	5.653	18.382	15.041	23.754	24.905	26.567
ACTR3	3.460	8.578	2.604	0.342	6.367	8.773	3.824	16.206	-12.943	-7.665	10.974	15.773	6.167	-5.557	8.025	2.419	1.271
ACTR3B	-33.923	-8.553	-31.992	-24.919	-3.539	-11.407	-12.220	-22.013	-21.336	-11.594	-15.917	-8.953	0.743	-18.682	7.494	-21.615	-11.816
ACTR3C						4.499		-8.010	-21.264	-14.310	-16.872	7.549	11.106	8.991	18.559	-16.241
ACTR5	0.616	-8.547	1.824	-14.256	-6.885	-25.741	-14.560	-31.758	-5.151	-6.434	19.360	-9.143	2.745	-15.416	-10.147	-4.375	13.351
ACTR6	9.313	1.637	-8.392	-4.485	-0.759	10.331	-4.963	28.665	1.551	0.865	0.642	3.268	2.900	10.679	22.900	-6.734	8.163
ACTR8	8.057	3.158	5.268	0.625	0.403	7.472	-12.565	16.870	7.236	10.021	24.465	11.687	-1.086	12.371	3.805	14.440	2.244
ACTRT1	-31.710	-18.649	-23.930	-24.272	-10.650	-15.690	-11.000	-53.987	0.846	-17.111	-19.622	-16.749	-9.965	-31.472	-13.823	-10.920	-18.904
ACTRT2	-14.681	-10.838	-14.939	-22.739	-15.295	-21.316	-10.721	-53.985	-17.498	-18.976	-20.651	-15.683	-14.571	-31.222	-20.985	-20.311	-13.567
ACTRT3	-30.923	-7.169	-31.220	-18.225	-7.834	-12.995	-7.116	-31.517	-9.203	-29.598	-8.351	-10.313	-6.658	-4.184	-27.105	-20.971	-18.297
ACVR1	-25.560	-9.631	-24.019	-28.737	-11.794	-27.137	-22.822	-36.380	-17.150	-9.740	-7.155	-11.043	-7.766	-33.258	-22.957	-22.223	-13.325
ACVR1B	-30.013	-9.185	-18.042	-14.593	-15.486	-8.491	-15.439	-52.323	-12.158	-7.932	-14.276	-15.789	-13.890	-9.300	-3.469	-19.078	-25.378
ACVR1C	-24.222	-20.187	-22.928	-15.584	-15.129	-26.361	-18.219	-44.766	-21.991	-15.170	-21.970	-11.306	-16.351	-20.224	-20.117	-23.791	-12.284
ACVR2A	-27.385	-11.331	-29.329	-14.335	-19.892	-2.592	-23.754	-4.011	-15.419	-24.543	-11.873	-2.243	-5.199	0.808	-5.676	-22.084	-15.355
ACVR2B	-23.117	-20.380	-8.558	-8.441	-12.344	-18.183	-18.488	-50.278	-6.516	-4.723	-4.181	-16.645	-13.228	-26.964	2.447	-6.572	-13.444
ACVRL1	-9.935	-14.615	-27.519	-19.299	-10.153	-26.072	-16.279	-53.095	-15.970	-3.493	-11.871	-19.705	-13.668	-31.376	-27.486	-13.041	-13.993
ACY1	-27.437	-9.721	-22.222	-11.924	-5.783	-16.581	-13.739	-29.289	-11.346	-14.388	-11.740	-10.852	-15.670	-23.036	-29.261	-19.050	-4.956
ACY3	-26.370	-22.852	-10.243	-18.450	-7.961	-17.306	-7.013	-36.755	-17.909	-10.575	-19.983	-11.941	-12.647	-29.467	-23.103	-16.914	-19.339
ACYP1	-11.051	-1.661	-17.873	-11.925	-4.895	-25.430	-9.278	-55.891	-20.362	-24.725	-20.911	-13.317	-6.769	-28.315	-20.653	-25.040	-9.520
ACYP2	-20.220	-5.912	-14.080	-5.733	-6.097	-17.597	-5.088	-57.740	-20.712	-23.821	-24.115	-11.355	-8.423	-26.619	-30.042	-23.380	-5.514
ADA	-19.769	-21.758	-29.755	-33.503	-6.762	-19.157	-11.097	-56.867	-11.413	-15.031	-9.974	-18.743	-9.145	-26.330	-25.246	-22.188	-9.651
ADAD1	-23.829	-17.734	-19.756	-24.293	-1.348	-14.308	-20.252	-32.545	-14.907	-17.423	-15.813	-11.622	-9.619	-15.601	-17.225	-20.204	-6.957
ADAD2	-13.907	-18.635	-23.464	-13.818	-14.090	-12.883	-12.270	-46.443	-9.390	-1.315	-11.146	-19.962	-10.656	-24.173	-6.167	-2.323	-10.271
ADAL	-32.393	-10.305	-14.130	-20.413	-12.116	-15.254	-15.804	-51.117	-21.616	-16.510	-21.674	-7.752	-1.895	-26.888	-6.036	-26.584	-18.892
ADAM10	-24.225	-15.714	-22.984	-24.579	-8.391	-6.022	-5.848	-13.941	-18.106	-14.611	-16.031	-10.452	-8.987	-9.714	-16.758	-16.801	-18.359
ADAM11	-18.221	0.036	-10.662	2.342	0.843	-18.472	-2.554	-34.672	-15.663	-11.087	-8.275	-6.041	-9.652	-25.013	-12.272	-16.817	3.180
ADAM12	-20.441	-7.518	-31.257	-26.113	-15.773	-12.622	-18.174	-43.160	-12.534	-19.538	-19.225	-13.429	-5.847	-16.608	-25.118	-21.548	-12.914
ADAM15	-25.957	-19.888	-12.202	-9.674	1.748	-16.116	-7.134	-46.783	-5.049	-12.075	-7.943	-15.773	-9.267	-25.754	-20.465	-10.347	-13.260
ADAM17	-15.889	-11.547	-24.924	-18.937	-7.268	-17.896	-9.532	-35.250	-15.010	-18.926	-19.443	-7.845	-0.937	-12.495	-14.423	-15.032	-22.444
ADAM18	-25.441	-20.703	-28.703	-25.664	-14.789	-13.475	-19.077	-30.288	-12.406	-24.978	-20.403	-13.048	0.728	-17.593	0.480	-18.372	-15.111
ADAM19	-29.726	-19.428	-28.277	-21.860	-18.823	-17.554	-19.426	-45.521	-6.034	-15.007	-9.543	-20.006	-16.602	-25.653	-18.862	-26.061	-10.405
ADAM2	-32.821	-20.807	-20.287	-20.392	-15.423	-22.084	-13.863	-20.642	-13.257	-24.559	-21.731	10.479	2.095	-8.741	-19.650	-26.291	-18.429
ADAM20	-23.596	-16.014	-26.399	-11.608	-11.879	-14.275	-12.511	-45.957	-17.769	-20.240	-21.873	-1.914	-6.824	-28.450	-13.880	-19.374	-7.620
ADAM21						-12.778		-17.524	-22.339	-25.392	-26.599	6.983	4.710	-2.052	10.277	-20.587
ADAM22	-23.043	-10.859	-17.495	-21.137	-7.901	-18.527	-7.795	-43.872	-21.524	-12.452	-18.760	-13.589	-14.666	-31.490	-21.507	-20.880	-11.550
ADAM23	-23.899	2.221	-35.264	-24.327	-15.381	-20.639	-10.551	-39.335	-15.008	-25.069	-7.701	-4.090	-6.916	-33.424	-18.556	-20.883	-14.366
ADAM28	-25.048	-21.107	-30.517	-29.349	-8.488	-21.608	-19.921	-50.992	-18.654	-18.405	-18.642	-18.685	-7.980	-25.334	-20.413	-24.193	-15.671
ADAM29	-21.374	-8.726	-27.447	-5.908	-14.361	-19.266	-8.768	-51.855	-17.115	-26.750	-26.867	-8.312	-18.629	-31.128	-18.645	-22.960	-4.456
ADAM30	-29.733	-20.407	-31.412	-17.985	-14.256	-17.407	-12.570	-20.820	-14.648	-6.655	-15.336	-6.209	0.304	-21.213	-3.526	-17.579	-16.251
ADAM32	-29.217	-17.858	-30.981	-6.457	-7.629	-4.528	-23.088	-20.696	-12.355	-21.874	-22.388	-7.651	-7.047	-17.091	-13.026	-30.643	-12.578
ADAM33	-20.400	-9.294	-25.348	-14.261	-16.317	-20.357	-15.210	-43.787	-9.889	-8.769	-10.235	-5.396	-9.029	-14.576	-17.892	-10.744	-7.087
ADAM7	-28.741	-19.809	-24.354	-22.153	-7.293	-20.423	-3.516	-43.337	-26.948	-28.422	-15.482	2.634	-4.309	-0.680	0.989	-27.980	-17.206
ADAM8	-29.604	-18.382	-17.733	-17.193	-18.310	-22.746	-7.693	-47.199	-7.350	-14.031	-19.461	-17.488	-12.604	-22.561	-19.499	-21.303	1.915
ADAM9	-33.562	-20.768	-18.220	-22.892	-13.501	-17.708	-17.871	-47.034	-20.462	-28.212	-11.848	0.754	-11.006	-31.962	-17.777	-17.488	-9.509
ADAMDEC1	-35.986	-21.711	-24.268	-15.034	-11.640	-15.214	-21.664	-37.028	-27.975	-27.261	-17.482	-8.267	-9.729	-23.795	-13.902	-24.937	-21.054
ADAMTS1	-18.163	-17.572	-28.343	0.758	4.094	-21.003	-11.274	-50.649	-15.431	-18.872	-17.753	-23.509	-10.075	-22.912	-15.167	-19.327	-8.862
ADAMTS10	-21.897	-21.279	-15.026	-20.707	-11.955	-17.602	-12.222	-41.965	-24.499	-16.211	-9.079	-4.701	-6.327	-23.520	-26.166	-10.312	-21.113
ADAMTS12	-30.261	-18.864	-19.738	-25.349	-10.351	-22.338	-14.807	-52.117	-17.675	-21.940	-12.961	-15.321	-15.393	-29.849	-11.587	-13.899	-14.688
ADAMTS13	-38.786	-15.465	-32.664	-23.921	-9.464	-23.132	-21.428	-43.540	-16.293	-11.928	-7.543	-10.557	-4.487	-17.384	-11.531	-7.994	-12.003
ADAMTS14	-12.999	-15.850	-28.634	-11.512	-11.326	-22.020	-17.154	-48.462	-13.054	5.613	-0.835	-15.244	-12.193	-28.075	-15.183	-10.342	-11.738
ADAMTS15	-27.539	-18.959	-34.378	-21.370	-15.126	-12.032	-19.645	-55.327	-17.731	-23.331	-12.554	-13.864	-10.127	-31.355	-22.514	-19.233	-17.725
ADAMTS16	-40.537	-24.131	-31.791	-29.373	-9.695	-27.270	-17.141	-53.576	-17.058	-22.378	-13.271	-22.214	-10.410	-29.502	-22.795	-23.323	-20.070
ADAMTS17	-39.274	-9.036	-23.352	-14.039	-17.073	-6.087	-8.229	-41.407	-14.544	-9.043	-7.512	-14.897	-13.251	-21.302	-12.541	-11.624	-23.133
ADAMTS18	-36.960	-17.760	-36.077	-11.805	-3.048	-9.558	-13.485	-51.283	-6.860	-18.269	-16.732	-17.436	-11.698	-31.622	-22.055	-26.557	-21.380
ADAMTS19	-21.389	-13.051	-39.617	-27.407	-18.248	-26.145	-15.771	-45.901	-17.914	-23.569	-22.029	-19.980	-16.216	-35.165	-21.859	-17.050	-16.613
ADAMTS2	-26.749	-17.778	-28.410	-15.114	-13.596	-20.154	-10.470	-45.198	-14.520	-20.998	-23.320	-14.487	-9.039	-25.353	-25.415	-9.274	-8.282
ADAMTS20	-33.200	-18.540	-30.426	-21.937	-13.359	-20.891	-15.069	-44.741	-17.331	-17.550	-19.155	-10.563	-11.338	-25.176	-15.853	-17.807	-24.341
ADAMTS3	-28.515	-20.666	-28.732	-20.083	-6.464	-6.754	-14.814	-18.317	-14.804	-30.442	-23.326	-4.599	-0.035	-5.684	0.400	-21.631	-13.346
ADAMTS4	-5.972	-11.986	-23.889	-14.441	4.016	-12.924	-12.843	-57.937	-7.853	-8.129	-7.266	-15.852	-10.508	-11.107	-15.202	-23.539	-11.293
ADAMTS5	-36.218	-15.015	-27.704	-30.028	-12.493	-18.000	-14.937	-51.566	-20.357	-27.603	-14.854	-10.008	-13.958	-28.673	-21.603	-21.324	-22.853
ADAMTS6	-34.256	-21.278	-20.276	-3.625	-16.709	-21.347	-21.646	-32.666	-22.774	-25.185	-12.839	-18.207	-9.083	-25.565	-13.476	-24.195	-5.317
ADAMTS7	-38.896	-21.855	-24.933	-17.777	-13.363	-23.639	-11.653	-57.205	-4.152	-11.091	-1.670	-8.337	-11.466	-31.620	-21.632	-15.270	-16.536
ADAMTS8	-29.467	-23.625	-38.218	-16.825	-19.433	-18.014	-10.725	-51.437	-6.323	-10.243	-9.415	-14.096	-13.412	-30.424	-13.377	-9.964	-12.639
ADAMTS9	-27.963	-6.715	-22.768	-23.174	-8.193	-21.976	-17.395	-40.590	-23.352	-23.857	-18.403	-12.658	-13.701	-23.115	-20.555	-24.239	-9.653
ADAMTSL1	-40.498	-18.411	-20.973	-26.834	-10.570	-22.633	-17.222	-57.364	-14.387	-15.391	-2.751	-16.189	-10.949	-20.750	-29.263	-10.813	-17.215
ADAMTSL2	-21.659	-14.532	-35.541	-26.822	-8.612	-14.637	-14.283	-55.136	-23.945	-12.376	-14.957	-17.629	-11.974	-31.658	-25.661	-10.770	-13.278
ADAMTSL3	-20.911	-10.880	-30.006	-20.932	-14.666	-8.373	-18.649	-52.757	-13.758	-19.404	-10.223	-14.919	-8.236	-32.869	-20.839	-11.112	-15.182
ADAMTSL4	-32.765	-11.756	-17.847	-5.771	0.987	-16.527	1.923	-14.385	-5.834	-1.338	-1.176	-11.410	0.985	-15.581	-10.104	14.870	-16.163
ADAMTSL5	-6.915	-11.791	-22.754	-13.272	-8.672	3.151	-15.138	-32.164	-7.382	-2.785	7.528	-1.492	-0.578	-11.877	-18.510	-5.527	-5.234
ADAP1	-32.193	-3.755	-33.633	-14.286	-13.003	-5.457	-12.623	-26.295	-17.266	-17.240	-16.668	-15.712	-4.587	-12.448	-14.933	-20.839	-4.091
ADAP2	-27.467	-11.174	-21.256	-18.717	-5.416	-2.237	-11.568	-27.357	-16.737	-20.519	-18.694	1.529	-3.277	-23.271	-13.674	-20.999	-19.700
ADAR	-16.384	-16.442	-0.542	-22.259	-0.878	-17.736	-10.831	-26.666	-22.185	-18.626	-5.455	-5.868	-11.595	-26.758	-7.801	-8.238	-10.564
ADARB1	-33.337	-16.496	-24.638	-14.220	-23.433	-18.555	-19.746	-49.369	-10.834	-13.055	-12.033	-8.932	-6.942	-23.473	-26.559	-4.856	-13.376
ADARB2	-10.528	-21.028	-24.045	-21.718	-16.868	-21.747	-14.647	-52.831	-24.136	-20.654	-12.264	-19.413	-9.807	-30.073	-16.990	-22.832	-15.306
ADAT1	-27.693	-20.045	-25.872	-31.738	-4.935	-15.248	-17.269	-47.250	-18.642	-27.576	-24.254	-14.438	-11.612	-32.911	-19.660	-28.586	-15.170
ADAT2	12.849	-8.341	9.370	-4.176	-8.676	12.683	-1.329	30.229	-12.461	-8.151	12.647	12.250	1.166	-24.021	8.527	-14.529	-1.102
ADAT3	12.199	8.719	14.178	-0.726	-2.432	12.613	5.897	54.846	-2.365	6.102	3.858	-13.060	5.018	0.701	16.971	-3.021	8.605
ADC	-23.814	-18.460	-26.246	-22.122	-9.082	-25.923	-20.285	-57.819	-8.332	-4.171	-13.039	-13.300	-11.567	-32.793	-15.709	-17.804	-12.000
ADCK1	-34.912	-22.935	-32.567	-23.929	-11.961	-18.488	-19.020	-45.672	-18.879	-21.701	-23.577	-10.197	-4.931	-29.538	-18.259	-14.520	-17.689
ADCK2	-21.940	-19.977	-23.716	-18.671	-7.960	-8.781	-15.688	-26.360	-4.326	-4.717	-13.287	-7.191	-13.421	-14.252	-14.296	-5.546	-17.096
ADCK3	-20.197	-7.622	-20.194	-32.048	-13.050	-26.098	-16.048	-56.015	-6.979	-15.589	-18.339	-20.088	-7.103	-24.993	-20.685	-24.461	-16.566
ADCK4	1.502	4.933	-15.519	-18.560	-7.608	-14.868	-6.507	-32.617	-1.927	-0.287	-13.586	-8.403	-10.277	-20.989	-7.308	-3.306	-18.296
ADCK5	-18.362	-4.170	-29.390	-9.670	-12.078	-18.187	-15.376	-51.117	-8.166	-10.458	-1.452	-4.495	-10.621	-27.681	-16.754	-16.657	-7.503
ADCY1	-25.738	-19.178	-35.979	-32.029	-6.379	-14.829	-6.963	-45.660	-15.326	-17.077	-8.483	-11.639	-4.160	-24.635	-19.112	-4.760	-16.719
ADCY10	-41.949	-16.540	-24.905	-19.818	-1.335	-12.826	-18.897	-49.559	-10.951	-12.924	-15.850	-13.421	-13.930	-27.329	-16.924	-7.897	-14.537
ADCY2	-28.079	-17.854	-36.543	-12.599	-19.391	-8.794	-18.356	-42.543	-25.433	-28.653	-20.289	-6.179	-7.735	-21.917	2.873	-15.312	-18.822
ADCY3	-40.954	-15.776	-31.984	-30.351	-15.945	-8.614	-17.918	-52.994	-10.083	2.230	-4.540	-9.226	-13.293	-25.211	-23.332	-4.783	-21.882
ADCY4	-23.086	-2.231	-19.418	-23.648	-3.796	-15.549	-12.411	-42.268	-7.758	4.570	-9.832	-13.345	-16.181	-23.443	-26.258	-8.140	-15.695
ADCY5	-16.681	-8.908	-27.118	-18.688	-10.732	-10.118	-18.382	-43.327	-3.847	-0.700	-4.844	-12.417	-6.711	-28.502	-26.070	-9.993	-3.378
ADCY6	-31.073	-17.831	-30.050	-25.562	-11.368	-7.709	-14.570	-52.060	-6.284	-3.476	-6.415	-11.946	-12.858	-22.422	-20.532	-7.057	-24.307
ADCY7	-29.835	-10.541	-21.951	-16.178	-6.136	-20.413	-11.778	-53.894	-8.977	-13.068	-10.737	-14.423	-7.362	-25.930	-26.139	-7.709	-6.752
ADCY8	-25.066	-18.151	-36.456	-25.038	-13.928	-17.011	-17.119	5.775	-14.114	-16.296	-12.249	-5.593	-6.929	-28.284	-17.498	-20.720	-10.258
ADCY9	-22.542	-17.233	-21.059	-13.726	-15.763	-15.747	-21.434	-52.134	-19.661	-15.964	-13.790	-8.370	-7.628	-12.688	-24.440	-15.446	-11.652
ADCYAP1	-34.076	-18.297	-29.345	-22.002	-13.714	-9.675	-15.652	-44.705	-24.260	-28.546	-24.394	-13.827	-7.786	-23.499	-13.591	-31.111	-17.775
ADCYAP1R1	-23.247	-9.908	-15.496	-23.437	-11.885	-16.607	-11.625	-44.057	-21.892	-21.197	-21.487	-15.759	-13.278	-30.842	-20.268	-22.006	-16.674
ADD1	-15.831	-17.521	-25.696	-9.174	-1.923	-22.189	-6.774	-48.332	-17.280	-18.636	-7.189	-13.353	-13.380	-24.052	-10.573	-16.455	-3.308
ADD2	-21.006	-14.605	-20.175	-21.834	-13.080	-12.308	-18.962	-31.285	-13.489	1.286	-4.119	-10.017	-6.523	-23.782	-14.698	-1.385	-22.461
ADD3	-25.218	-15.470	-15.299	-9.311	-12.810	-22.524	-14.403	-50.776	-14.688	-21.373	-20.981	-16.644	-9.366	-33.774	-27.421	-24.706	-6.420
ADGB	-31.811	-19.160	-38.432	-22.706	-14.916		-18.797										-18.542
ADH1A	-5.873	-3.612	-7.218	5.784	4.459	-22.840	-4.266	-52.221	-27.589	-29.098	-20.465	-14.085	-12.938	-25.188	-25.862	-21.576	-0.488
ADH1B						-17.567		-52.149	-10.327	-16.833	-13.402	-14.738	-11.739	-23.239	-17.353	-12.574
ADH1C	-7.163	-8.139	-7.529	-6.528	-9.018		-7.712										-8.046
ADH4	-29.028	-15.715	-17.774	-26.691	-14.126	-21.600	-18.902	-37.803	-15.438	-31.462	-18.259	-15.366	-12.529	-26.148	-7.163	-27.560	-17.151
ADH5	-11.317	-5.173	-9.382	-8.189	-7.334	-2.827	-7.771	-29.973	-25.595	-31.744	-25.555	-3.350	-2.843	-7.639	-2.450	-24.612	-7.370
ADH6	-29.103	-19.663	-39.227	-26.994	-5.402	-20.188	-14.757	-45.483	-12.042	-24.325	-22.716	-9.811	1.378	-32.159	-11.066	-21.473	-21.119
ADH7	-35.925	-19.334	-25.471	-27.005	-7.172	-14.975	-16.192	-53.976	-14.800	-20.844	-19.857	-16.850	-11.543	-30.144	-17.424	-20.618	-12.116
ADHFE1	-26.074	-3.510	-25.616	-20.971	-10.293	-0.959	-8.828	-22.300	-19.024	-19.890	-6.967	-0.561	-6.853	-17.825	-4.737	-17.778	0.546
ADI1	-38.379	-19.711	-27.289	-15.833	-14.489	-16.508	-17.680	-40.025	-25.690	-14.809	-20.436	-7.007	-2.117	-15.703	-21.459	-27.396	-16.053
ADIG	-24.285	-18.925	-27.863	-23.883	-10.213	-12.137	-11.199	-58.199	-17.514	-23.558	-21.161	-5.676	-4.531	-21.410	-13.160	-19.011	-7.699
ADIPOQ	-31.457	-21.094	-19.627	-20.823	-19.596	-18.245	-18.141	-38.567	-19.077	-18.518	-17.335	-21.126	-8.468	-25.565	-12.140	-24.759	-20.223
ADIPOR1	-18.752	-1.215	-2.150	-4.621	-15.769	15.137	8.016	-53.230	-21.397	-19.593	-15.837	3.557	0.657	-6.193	-13.471	-18.379	-8.524
ADIPOR2	-33.210	-21.243	-37.324	-25.726	-19.080	-20.335	-20.152	-30.026	-10.568	-5.527	-17.064	-9.264	2.359	-17.237	-10.357	-26.811	-18.927
ADIRF	-17.995	-15.063	-23.476	-14.973	-14.066	-16.406	-16.009	-35.057	-11.021	-11.195	-18.089	-19.007	-9.025	-34.457	-25.389	-10.026	-6.824
ADK	-35.122	-9.686	-36.573	-9.184	-10.231	-16.739	-15.385	-34.333	-13.240	-9.908	-9.569	-8.093	-1.821	-5.413	-7.067	-22.772	-14.414
ADM	-33.216	-20.623	-25.956	-26.234	-8.608	-13.560	-21.286	-53.193	-22.145	-17.589	-14.396	-14.762	-7.109	-29.055	-24.071	-24.205	-18.352
ADM2	-19.590	-18.709	-25.622	-5.799	-12.508	-22.643	-18.825	-59.555	-13.259	-17.549	-16.073	-19.812	-12.344	-33.924	-26.348	-17.505	-19.462
ADM5	-14.127	-13.617	-20.645	-6.159	-7.094	-9.641	6.202	-24.225	-18.747	-13.748	-16.051	-4.055	-8.016	-21.064	-17.116	-5.574	-11.278
ADNP	-21.657	-8.039	-7.588	-6.829	3.672	-12.773	-9.509	-43.001	-21.988	-6.418	-22.369	-2.850	5.963	-11.121	-0.695	-18.119	-12.527
ADNP2	-22.929	-19.878	-30.973	3.837	-12.422	0.641	-12.037	-42.783	-20.652	-16.636	-11.775	-9.907	-16.370	-18.168	-3.860	-17.803	-12.656
ADO	-28.620	-18.949	-28.339	-22.370	-4.902	-11.149	-14.704	-33.064	-4.968	-3.014	5.307	-3.335	-17.412	-29.214	-17.492	-0.736	9.822
ADORA1	-25.974	-12.731	-29.948	-27.082	-9.104	-15.039	-23.377	-51.653	-9.034	-12.043	-20.349	-12.863	-9.376	-14.646	-21.149	-15.754	-21.435
ADORA2A	-27.560	-14.942	-11.664	-21.956	-13.868	-26.623	-10.903	-55.508	-9.151	-15.268	-14.341	-19.344	-13.340	-27.530	-22.219	-16.136	-22.403
ADORA2B	-30.050	-22.960	-23.708	-26.892	-11.430	-20.729	-16.399	-50.414	-24.298	-25.609	-21.490	-16.225	-14.473	-28.661	-27.418	-20.197	-16.591
ADORA3	-26.651	-10.952	-31.988	-22.104	-9.664	-32.782	-17.583	-81.651	-18.538	-5.672	-16.994	-24.958	-16.059	-60.456	-38.831	-19.792	-9.230
ADPGK	-33.645	-15.976	-17.828	-13.659	-13.827	-23.397	-19.417	-44.457	-23.240	-21.128	-18.344	-18.711	-12.647	-25.904	-24.450	-29.730	-20.323
ADPRH	-25.835	-7.215	-21.075	-25.854	-13.315	-19.933	-7.522	-46.809	-21.849	-13.258	-13.596	-17.906	-14.337	-32.198	-28.141	-16.231	-4.332
ADPRHL1	-24.172	-22.322	-41.593	-28.115	-12.665	-15.233	-8.008	-42.329	-23.183	-25.142	-19.213	-5.370	-12.330	-23.630	-9.612	-21.955	-16.889
ADPRHL2	-34.208	-20.185	-19.629	-13.444	-10.785	-23.029	-13.077	-45.726	-7.351	-0.162	-8.689	-13.901	-12.490	-26.903	-17.327	-18.798	-7.932
ADPRM	-38.025	-20.599	-35.569	-30.945	-19.620	-16.321	-14.151	-23.131	-21.046	-27.409	-22.544	-0.019	-2.757	-10.622	-12.821	-29.156	-21.294
ADRA1A	-29.147	-23.235	-37.912	-26.805	-11.584	-19.360	-16.450	-55.471	-15.464	-20.836	-12.996	-10.448	-3.217	-28.113	-25.329	-16.712	-23.564
ADRA1B	-22.700	-3.975	-27.799	-19.940	-8.826	-19.432	-6.882	-54.235	-11.120	-17.633	-14.716	-14.777	-7.704	-23.690	-18.250	-18.579	-6.778
ADRA1D	-23.603	-4.641	-15.249	-14.639	-18.687	-8.212	-4.849	-56.310	-4.023	-3.780	-14.409	-13.889	-8.731	-24.170	-15.696	-19.413	-1.444
ADRA2A	-31.610	-22.441	-36.121	-26.886	-14.536	-9.469	-19.023	-50.697	-11.069	-16.306	-13.097	-20.917	-10.926	-23.444	-19.907	-16.061	-15.307
ADRA2B	-18.602	-14.694	-20.180	-13.538	-14.289	-20.989	-17.068	-41.196	-5.505	-8.813	-3.383	-14.184	-9.433	-25.245	-14.311	-22.715	-17.066
ADRA2C	-15.383	-11.756	-29.522	-21.910	-12.554	-9.933	-21.216	-37.403	-23.852	-23.461	-17.635	-2.634	-4.958	-22.355	-12.268	-18.369	-10.188
ADRB1	-29.834	-11.958	-21.845	-13.629	-10.318	-23.730	-9.570	-52.197	-10.344	-6.410	-11.573	-17.556	-9.246	-30.910	-27.630	-12.771	-21.186
ADRB2	-23.670	-10.778	-32.127	-19.110	-0.677	-16.688	-14.800	-41.932	-22.233	-24.358	-19.968	-19.063	-5.036	-15.625	-23.653	-15.783	-21.841
ADRB3	-16.139	-9.613	-6.501	-18.809	-0.952	-10.728	-10.509	-49.639	-17.648	-12.377	-5.369	-12.498	-5.630	-8.075	-11.702	-18.457	-15.195
ADRBK1	-27.664	-8.357	-30.933	-26.090	-3.508	-1.702	13.637	-42.009	-3.844	-7.811	-10.531	6.790	-2.891	-30.736	-27.277	0.239	-21.818
ADRBK2	-30.140	-22.902	-36.634	-28.571	-18.147	-19.790	-22.199	-48.586	-0.429	-14.143	-15.193	-5.971	-2.266	-24.523	-19.251	-23.424	-17.778
ADRM1	-16.071	0.989	-18.220	-10.270	-1.855	-24.185	-9.839	-38.903	2.327	-2.555	8.279	1.662	-2.863	-13.749	-14.615	7.636	-15.542
ADSL	12.162	-21.776	11.520	2.987	0.961	35.233	6.075	60.771	24.517	22.817	22.056	6.339	3.782	37.571	30.484	16.339	-23.375
ADSS		-4.108	-3.633	2.118	0.972	10.951	-1.478	13.155	33.689	15.374	15.956	6.395	-0.082	0.752	8.129	20.613	-3.813
ADSSL1	-20.446	-19.564	-37.310	-27.308	-20.616	-7.292	-12.922	-36.404	-19.180	-20.770	-16.217	-11.839	-3.862	-28.962	-20.424	-11.579	2.924
ADTRP	-24.566	-18.000	-23.448	-5.525	1.308	-19.995	-16.235	-50.789	-18.813	-25.069	-21.846	-18.201	-6.944	-27.030	-29.588	-22.744	-3.641
AEBP1	-19.330	-12.802	-10.476	-25.429	-11.210	-11.637	-10.083	-33.669	-11.551	-0.957	-5.820	-14.275	-12.826	-23.998	-14.621	-10.460	-14.899
AEBP2	-28.589	-11.753	-26.744	-28.007	-1.023	-1.767	-15.463	-16.782	-12.643	-28.369	-12.640	1.535	5.708	-9.611	-5.491	-15.826	-19.586
AEN	-18.849	-16.058	-15.803	-14.306	-5.389	-7.417	-7.186	-47.482	-24.802	-19.957	-8.425	-16.247	-2.107	-24.275	-11.250	-20.515	-1.962
AES	-9.914	-12.028	-31.964	-14.186	-6.631	-12.322	-12.901	-39.784	-17.757	-15.525	-8.000	-14.957	-6.694	-27.490	-22.541	-14.901	-8.593
AFAP1	-22.888	-5.710	-35.883	-21.199	-6.691	-23.261	-13.480	-52.832	-16.795	-8.815	-13.795	-16.568	-6.022	-32.886	-25.955	-4.947	-16.064
AFAP1L1	-26.779	-17.403	-29.858	-26.160	-12.047	-9.950	-18.565	-38.831	-14.910	-16.446	-4.668	-18.349	-10.972	-20.637	-14.238	-12.020	-8.331
AFAP1L2	2.981	-15.725	-2.952	-8.173	-4.337	-18.410	-3.328	-50.778	-8.045	-11.746	-2.361	-17.650	-13.799	-29.479	-22.127	-12.307	-2.108
AFF1	-29.653	-8.629	-27.441	-15.495	-20.083	-9.205	-22.576	-61.465	-3.389	-4.329	-5.102	-3.462	2.541	-13.700	-0.274	-5.331	-11.445
AFF2	-17.233	-7.854	-33.413	-18.779	-10.044	-28.521	-11.961	-38.741	-7.468	-7.037	-3.116	-15.342	-12.686	-6.138	-22.652	-14.052	-10.891
AFF3	-37.738	-19.149	-32.988	-17.539	-17.252	-16.875	-7.007	-49.424	-22.185	-2.324	-18.552	-1.126	-4.514	-10.030	-9.352	-0.847	-18.228
AFF4	-36.250	-11.710	-29.636	-21.790	-15.346	-18.980	-15.272	-46.019	-17.444	-10.385	-21.500	-12.926	-1.974	-16.830	-20.487	-10.900	-21.547
AFG3L2	34.611	23.650	41.900	35.363	6.727	0.426	28.807	24.194	1.824	15.743	17.588	3.572	-0.181	33.685	28.036	24.179	2.342
AFM	-17.696	-11.646	-15.943	-10.755	-4.597	-20.482	-10.322	-42.139	-23.984	-26.478	-20.861	-14.065	-10.521	-23.536	-20.607	-27.224	-8.154
AFMID	-26.452	-20.005	-35.433	-31.382	-18.176	-13.063	-18.634	-51.821	-7.723	-6.071	-6.216	-11.646	-13.010	-18.678	-9.213	-4.396	-21.373
AFP	-23.258	-21.500	-27.905	-29.452	-7.523	1.347	-18.350	-16.692	-21.932	-24.766	-22.675	-8.071	-6.123	-6.987	1.250	-27.526	-9.321
AFTPH	-17.926	2.258	-28.251	-10.959	-12.867	-21.711	-16.544	-47.248	-23.431	-15.883	-14.760	-4.885	0.864	-26.226	-16.127	-13.013	-14.227
AGA	-25.335	-10.792	-30.518	-6.798	-13.900	-6.767	-23.793	-40.829	-17.976	-28.104	-19.860	-6.836	0.300	-8.384	-0.116	-25.508	-13.949
AGAP1	-34.064	-16.300	-33.083	-25.604	-21.587	-21.021	-19.523	-52.925	-20.665	-22.732	-27.004	-17.918	-5.354	-27.704	-21.513	-22.103	-17.632
AGAP2	-21.676	2.376	-18.439	-12.629	-11.865	-6.991	-7.912	-39.338	-3.401	3.750	-7.058	-12.706	-6.019	-9.496	-12.091	2.946	1.607
AGAP3	-27.962	-8.276	-21.294	-16.563	-12.417	-30.551	-18.585	-78.946	-15.244	-11.662	-21.610	-27.562	-23.673	-40.272	-12.535	-8.959	-18.774
AGAP4									-9.474	0.983	-4.324					-6.597
AGAP5						-2.979		-8.248	-1.784	7.750	-0.517	-1.762	-3.270	-7.170	-4.568	-2.733
AGAP6						-7.486		0.167	-1.259	6.734	3.709	-0.986	-2.034	0.820	-1.925	3.487
AGAP7						-5.951		-11.623	13.655	12.932	12.768	-4.388	2.832	-7.148	-6.052	2.015
AGAP8									1.128	4.854	0.476					4.000
AGAP9									7.563	4.259	7.462					3.837
AGBL1	-38.193	-17.322	-29.852	-29.042	-12.675	-16.772	-17.995	-47.769	-15.749	-13.351	-2.611	-18.023	-13.067	-15.873	-19.474	-15.887	-13.996
AGBL2	-11.420	-0.098	-1.453	-15.668	8.808	-11.329	-12.286	-52.475	-21.568	-7.511	-12.022	-15.221	-5.391	-16.826	-8.697	-24.859	-12.405
AGBL3	-32.455	-10.070	-38.670	-26.295	-13.607	-3.895	-18.737	-37.961	-17.024	-15.689	-18.949	-11.894	-4.059	-22.955	-11.011	-25.982	-24.393
AGBL4	-25.802	-21.441	-23.572	-18.841	-16.424	-17.224	-16.637	-33.171	-5.337	-4.695	-14.867	-11.956	-13.332	-24.281	-14.846	-9.761	-22.969
AGBL5	-21.680	-12.118	-4.541	-23.308	-4.500	-24.111	-8.449	-48.187	-9.737	-6.209	-0.173	-16.110	-3.679	-32.594	-21.110	-5.507	-14.737
AGER	-29.485	-20.906	-33.555	-5.296	-13.029	-18.677	-18.506	-60.741	-10.421	-8.491	-10.231	-9.866	-15.874	-30.886	-27.617	-15.897	-4.729
AGFG1	-20.367	-18.829	-33.649	-8.527	-18.351	-0.102	-16.681	-46.988	-19.499	-30.698	-17.673	4.789	-3.938	-14.695	-13.164	-27.730	-14.778
AGFG2	-15.532	-9.709	-18.841	-28.166	-14.388	-3.715	-5.128	-42.915	-15.271	-0.383	-8.863	-2.831	-0.520	-17.789	-20.628	2.403	-16.046
AGGF1	-0.888	-1.684	-10.080	1.708	-3.127	-21.092	-0.689	-42.787	-10.921	-8.440	-11.604	-11.950	-3.134	-21.885	-16.692	-14.260	-5.086
AGK	-1.866	4.670	-10.514	-4.199	-3.811	-28.430	-2.886	-25.058	-16.342	-23.414	-19.253	-22.143	-13.972	-30.398	-14.656	-25.613	-6.613
AGL	-39.052	-20.595	-34.197	-20.802	-14.862	-4.044	-21.976	-30.418	-28.165	-24.377	-18.317	1.242	2.488	-2.074	0.134	-28.017	-20.961
AGMAT	-13.588	-4.757	-34.896	-2.774	-12.021	-18.200	-12.989	-59.839	-18.149	1.867	-7.721	-20.173	-13.171	-18.863	-27.064	-4.361	-4.026
AGMO	-24.059	-8.752	-21.226	-21.573	-10.897	-22.624	-10.088	-41.636	-25.020	-25.129	-27.943	-18.717	-20.374	-31.163	-26.373	-27.184	-5.431
AGO1	-28.563	-13.053	-34.759	-27.734	-10.162	-6.133	-12.848	-57.107	-12.863	-13.964	-18.909	-9.896	-11.844	-19.123	-17.479	-26.605	-17.985
AGO2	-5.862	19.169	-31.323	-31.386	-3.849	-23.316	-0.106	13.545	7.055	-0.789	29.714	-4.913	-3.708	-20.187	-20.524	-5.452	24.838
AGO3	-8.333	-2.714	-16.652	-23.442	-6.560	-9.209	-8.670	-45.781	-18.726	-6.294	-25.341	-10.371	-4.279	-2.383	-11.671	-22.947	-15.441
AGO4	-32.929	-9.911	-30.862	-6.168	-4.579	-11.209	-14.016	-43.099	-22.143	-11.606	-15.178	-14.558	-6.029	-23.435	-26.115	-16.346	-8.559
AGPAT1	-33.826	-6.716	-20.214	-25.642	-13.355	-9.244	-18.500	-50.155	0.641	14.324	-12.858	-2.952	0.945	-10.826	-19.001	8.263	-22.231
AGPAT2	4.662	-14.162	-21.659	-10.317	-7.718	15.202	-7.776	-4.607	-13.452	-10.144	-12.481	2.845	1.997	-14.293	-15.875	-8.735	-22.370
AGPAT3	-28.517	-18.618	-34.826	-27.492	-14.648	-0.407	-19.354	-48.799	-16.591	-12.604	-23.076	-2.392	-1.906	-6.207	4.613	-14.882	-16.892
AGPAT4	-36.786	-18.425	-15.602	-24.282	-10.011	-19.320	-13.666	-51.260	-31.127	-22.171	-17.938	-15.832	-5.611	-16.897	-21.187	-24.149	-9.610
AGPAT5	-26.409	-19.714	12.573	-13.830	-18.980	-21.475	-19.040	-52.141	-1.682	7.822	0.373	-10.078	-9.494	-16.983	-6.517	-12.487	-16.575
AGPAT6	-25.505	-11.939	-34.851	-9.625	2.559	-31.899	-9.629	-40.099	-21.717	-22.625	-14.822	-29.492	-15.357	-34.995	1.826	-12.149	-18.593
AGPAT9	-41.235	-23.042	-24.859	-27.840	-9.872	-12.369	-15.431	-38.442	-26.615	-26.261	-16.885	-10.325	-10.376	-23.628	-7.351	-20.729	-13.924
AGPS	-23.341	-10.674	-37.303	-3.876	-9.757	9.615	-22.344	-52.131	-14.527	-3.803	-4.423	-17.955	-4.750	-14.748	-0.334	-15.690	-16.300
AGR2	-20.023	-10.977	-18.026	-8.520	-5.974	-19.258	7.203	21.972	-16.856	-23.075	-23.888	-12.898	-4.424	-26.894	-21.450	-12.852	-9.992
AGR3						-5.193		-21.775	-21.502	-29.063	-22.318	-9.132	-2.763	-18.631	-3.124	-22.917
AGRN	-27.734	1.504	-25.851	-11.870	-0.679	-10.410	-1.696	-44.868	-8.944	-5.376	-8.199	-16.221	-10.014	-25.358	-20.161	-14.501	-2.342
AGRP	-23.529	-20.831	-38.416	-16.987	-18.344	-20.920	-12.135	-51.177	-12.436	-9.729	-9.595	-14.750	-9.221	-27.568	-20.989	-20.887	-8.598
AGT	-23.364	-13.214	-24.833	-22.872	-6.976	-20.768	-13.287	-55.740	-10.180	-4.798	-8.349	-13.995	-9.935	-17.896	-20.169	-9.269	-10.547
AGTPBP1	-34.610	-20.955	-30.147	-30.549	-21.772	-19.211	-23.702	-37.680	-11.138	-23.376	-12.789	-9.492	-8.529	-29.030	-25.205	-23.763	-24.100
AGTR1	-13.865	-10.843	-13.922	-9.620	-8.592	-14.243	-4.346	-33.545	-23.238	-29.645	-19.029	-14.298	-8.025	-27.514	-2.721	-30.421	-1.623
AGTR2	-30.576	-18.961	-32.052	-23.634	-13.595	-15.019	-14.615	-29.005	-22.567	-27.152	-21.475	-11.033	-4.554	-18.366	-4.554	-20.029	-16.528
AGTRAP	-33.716	-11.133	-36.222	-14.298	-22.119	-30.922	-16.322	-89.834	-17.590	-9.290	-10.518	-33.245	-16.863	-47.001	-36.523	-18.391	-4.603
AGXT	-34.313	-19.583	-36.114	-18.273	-18.986	-21.130	-9.237	-52.706	-4.195	-5.448	-1.402	-15.683	-13.760	-30.339	-32.607	-11.807	-15.744
AGXT2	-27.747	-19.654	-20.516	-14.975	-11.085	-9.766	-24.460	-46.424	-27.808	-19.944	-22.370	-21.691	-7.489	-23.911	-25.748	-27.705	-11.904
AHCTF1	-8.610	-9.579	-17.342	-2.530	-6.619	7.649	0.242	14.351	9.860	6.351	15.186	10.564	8.355	7.099	7.206	19.168	-1.393
AHCY	17.736	-7.066	42.292	32.881	3.441	30.329	16.777	30.457	14.222	24.977	22.399	9.350	1.055	23.247	26.746	8.270	-5.145
AHCYL1	-9.276	-11.938	-31.855	-8.507	-9.830	-0.024	12.507	24.448	-11.303	33.846	-2.877	3.472	4.253	31.010	8.707	-6.064	-8.031
AHCYL2	-18.153	-18.030	-33.715	-23.048	-2.796	-13.021	-19.258	-20.222	-19.264	-9.916	-16.829	-3.768	0.879	-16.946	-16.904	-18.395	-22.381
AHDC1	-20.371	-23.073	-18.307	-28.661	-16.265	-16.753	-13.851	-60.090	-15.027	-10.383	-17.478	-18.445	-12.869	-28.330	-18.966	-3.445	-18.932
AHI1	-33.193	-17.090	-36.746	-21.933	-11.201	-12.743	-16.050	-45.715	-30.816	-24.207	-17.173	-14.875	-5.376	-24.092	-15.542	-14.684	-15.604
AHNAK	-32.907	-10.560	-38.932	-19.258	-18.210	-11.703	-7.535	-37.776	-19.286	-5.011	-16.895	-18.055	-4.509	-24.370	-20.135	-16.270	-15.899
AHNAK2	-25.897	-20.576	-32.371	-14.058	-4.862	-7.424	-19.317	-47.876	-10.865	-6.607	-3.644	-17.266	-7.881	-14.270	-17.652	-7.061	-23.422
AHR	-4.806	-6.898	-19.605	-18.213	-13.004	-1.332	-19.562	-32.933	-28.319	-21.822	-13.646	-2.384	6.955	-27.105	1.181	-17.036	-26.663
AHRR	-29.212	-11.099	-31.484	-13.009	-13.382	-7.866	-13.265	-35.911	-19.205	-13.348	-17.458	-13.562	-9.366	-15.519	5.639	-16.120	-12.735
AHSA1	-17.121	-23.994	-34.038	2.564	-13.093	-14.363	-17.365	-24.761	-18.953	-14.938	-17.888	-15.690	-12.476	31.752	-29.327	-10.026	-14.591
AHSA2	-9.980	0.846	-9.959	-4.075	-4.531	-17.910	-4.036	-35.883	-11.177	-13.984	-14.456	-15.167	-17.846	-29.290	-27.592	-4.139	-7.681
AHSG	-36.561	-19.175	-6.871	-16.135	-13.213	-16.642	-8.381	-46.840	-20.633	-28.496	-23.283	-18.069	-12.070	-22.839	-21.761	-29.519	-16.462
AHSP	-7.196	-3.377	-5.004	-4.772	0.282	-14.858	-4.441	-46.148	-19.711	-27.380	-15.008	-9.522	-8.751	-29.266	-22.370	-18.229	-4.429
AICDA	-27.763	-12.136	-17.432	-13.831	-14.013	-25.955	-17.013	-46.874	-13.203	-13.306	-13.528	-21.782	-13.122	-28.838	-30.933	-9.727	-13.596
AIDA						-9.184		-36.502	-22.514	-6.814	-17.428	-7.213	-9.021	-15.531	-23.562	-13.021
AIF1						-11.056		-84.963	-16.462	-14.324	-20.471	0.026	-11.092	-42.220	-25.085	-25.935
AIF1L	-25.505	-15.582	-32.204	-26.680	-1.628	-32.549	-15.667	-69.147	-14.890	25.443	-14.102	-7.863	-17.960	-47.193	-30.081	-21.010	-9.964
AIFM1	-18.717	13.068	6.153	15.843	-3.563	-6.109	8.454	37.009	7.914	-26.466	17.641	4.087	2.629	12.406	2.155	-15.298	11.640
AIFM2	-27.716	-6.917	-15.345	-13.063	-3.869	-23.634	-9.316	-50.811	-16.486	-0.480	-10.781	-15.325	-12.598	-30.268	-22.431	-11.978	-3.880
AIFM3	-11.498	-20.133	-24.278	-11.117	-10.191	-8.298	-13.594	-47.343	-7.258	24.088	-6.694	-8.639	-9.836	-28.242	-26.075	-3.851	-10.368
AIG1	-27.620	-14.674	-28.522	-17.932	-6.543	-16.973	-15.121	-60.995	-16.360	-22.969	-21.562	-14.803	-10.635	-31.995	-21.805	-16.205	-3.524
AIM1	-26.891	-15.930	-25.257	-19.197	-14.633	-12.476	-16.210	-52.228	-10.856	-13.919	-11.801	-11.062	-5.436	-26.731	-14.807	-22.254	-8.404
AIM1L	-24.986	-8.543	-9.434	8.121	-2.910		-18.408										6.247
AIM2	-11.273	-5.485	-14.799	-16.774	-6.659	-15.114	-10.113	-60.920	-19.599	-22.503	-20.731	-17.804	-4.428	-24.792	-21.750	-19.616	-8.225
AIMP1	-20.782	-6.642	-21.002	-13.069	9.249	-17.930	-15.727	-53.790	-22.461	-26.308	-20.970	-12.929	-10.920	-27.796	-16.158	-21.140	-12.724
AIMP2	-19.084	-10.515	-14.829	-12.989	-10.820	-14.574	0.165	-46.053	-23.160	-27.092	-24.874	-12.272	-8.249	-17.941	-27.001	-20.394	-7.178
AIP	-22.872	-13.031	-31.056	-13.045	-2.649	-14.124	-22.662	-21.491	-14.891	-21.447	-3.581	-2.424	-14.115	-21.621	-12.730	-17.447	-25.908
AIPL1	-12.986	-6.332	-8.979	-5.872	0.456	-26.658	-12.132	-43.372	-16.115	-10.348	-12.426	-17.592	-17.137	-22.252	-23.557	-12.362	-3.985
AIRE	-27.618	-14.620	-27.916	-11.000	-11.336	-13.685	-10.781	-55.925	-19.845	-9.742	-11.947	-23.539	-13.024	-28.841	-25.801	-18.398	-14.605
AJAP1	-24.897	-10.288	-13.541	-28.106	-11.444	-21.182	-14.076	-51.125	-17.828	-12.635	-18.882	-20.084	-15.626	-31.561	-24.253	-18.445	-1.316
AJUBA	-29.472	-18.333	-34.322	-37.337	-9.747	-38.485	-18.419	-96.788	-10.101	-12.923	-8.189	-31.928	-16.732	-57.184	-27.086	-15.655	-10.085
AK1	-34.196	-17.718	-11.355	-7.292	-6.824	-18.194	-7.252	-35.768	-19.418	-10.845	-5.014	-10.089	-7.284	-23.311	-22.520	-18.528	-17.332
AK2						2.429		-47.783	24.122	-10.947	15.851	-3.175	6.844	-0.133	-6.986	6.613
AK3	-7.011	-2.391	-6.788	-4.732	-2.343	-4.693	-1.355	-28.499	-24.652	-24.029	-18.394	-3.674	-7.309	2.707	2.145	-19.574	-4.191
AK4						-4.931		-10.140	-18.792	-1.434	-6.991	-1.983	-3.667	-5.948	-10.501	-6.758
AK5	-35.449	-12.732	-19.275	-20.620	-11.240	-27.642	-9.697	-45.095	-15.317	-13.550	-23.412	-14.359	-4.233	-27.335	-24.773	-18.798	-12.138
AK6						5.044		9.293	2.035	11.753	11.882	5.640	3.344	1.926	8.200	-0.448
AK7	-34.057	-10.126	-35.342	-24.423	-16.999	-19.859	-21.144	-50.677	-16.439	-26.153	-14.997	-17.659	-10.395	-26.334	-19.482	-21.125	-10.563
AK8	-21.877	-17.758	-21.323	-0.579	-0.153	-12.544	-16.641	-24.642	-6.409	-17.386	-17.189	-18.090	-5.828	-22.299	-14.605	-13.096	-18.029
AK9	-30.454	-21.658	-30.587	-16.482	-15.137	-7.911	-10.409	-29.003	-5.984	-23.734	-16.150	-13.391	-1.933	-16.522	-3.901	-20.046	-22.431
AKAP1	-16.163	-6.559	-33.319	-10.016	-10.491	-25.318	-20.209	-45.206	-5.987	-3.043	-7.364	-15.640	-12.053	-20.426	-15.263	-8.389	-16.608
AKAP10	-31.784	-20.513	-23.871	-11.500	-12.914	-21.535	-20.761	-27.827	-20.412	-16.856	-5.332	-15.141	-2.418	-19.553	-21.571	-1.613	-16.749
AKAP11	-29.770	-7.378	-32.160	-6.411	-10.305	-8.927	-7.447	-42.224	-21.127	-23.694	-21.594	-5.968	-10.887	-29.358	-18.473	-25.538	-13.807
AKAP12	-30.930	-19.134	-22.206	-16.894	-19.210	-11.563	-19.719	-39.289	-15.202	-5.502	-9.617	-11.559	-8.330	-24.075	-16.017	-5.315	-9.848
AKAP13	-27.062	-19.295	-25.212	-23.073	-2.925	-12.146	-15.385	-28.680	-10.634	-19.360	-5.585	-14.147	-5.221	-18.129	-13.835	-17.184	-3.527
AKAP14	-3.653	-4.530	-13.744	-7.458	-2.901	-21.189	-4.280	-52.002	-22.679	-26.237	-20.824	-20.962	-15.202	-40.156	-34.575	-23.477	-1.967
AKAP17A						-19.859		-59.478	0.516	-11.706	-4.982	-10.210	-7.071	-23.095	-24.456	-5.085
AKAP2	-24.248	-16.313	-32.516	-10.907	-12.135	-15.789	-15.196	-47.282	-13.444	-24.460	-17.583	-18.786	-7.910	-32.210	-25.372	-14.570	-6.757
AKAP3	-24.595	-18.453	-32.524	-23.046	-14.152	-1.887	-19.811	-13.916	-19.760	-24.148	-15.531	-6.935	0.134	-21.756	-7.789	-11.453	-12.465
AKAP4	-31.923	-21.215	-34.369	-23.051	-19.004	-8.843	-13.991	-38.141	-22.317	-31.375	-24.463	-8.137	-3.561	-16.659	-5.742	-31.580	-24.158
AKAP5	-3.316	-7.527	-12.645	-6.198	-8.921	-18.941	-4.530	-41.707	-15.841	-14.796	-19.872	-7.019	-9.187	-13.215	-18.165	-25.735	0.664
AKAP6	-37.280	-14.825	-24.943	-14.304	-10.610	-23.468	-2.999	-56.620	-10.554	-7.727	-13.182	-17.073	-9.868	-28.167	-24.797	-4.782	-19.178
AKAP7	-15.545	-9.656	-25.161	-13.586	-15.378	-70.525	-13.908	-126.285	-21.654	-25.308	-18.005	-18.785	-12.042	-58.971	-56.073	-18.671	-10.959
AKAP8	-16.997	-15.279	-30.428	-14.940	-18.323	-20.344	-9.921	-56.056	-17.462	-17.442	-8.854	-13.790	-3.318	-19.464	-20.857	-16.277	-16.360
AKAP8L	-24.679	-16.768	-22.844	-27.588	-10.524	-1.050	-16.960	-42.390	-12.923	-3.217	-10.635	-2.212	2.170	-11.540	-12.752	-8.785	-15.516
AKAP9	-36.715	-14.599	-32.857	-23.869	-14.677	-15.203	-19.670	-21.983	-13.974	-14.138	-16.357	-8.583	-3.731	-6.488	-12.449	-8.308	-19.109
AKIP1	-9.196	-17.072	-28.965	-15.054	5.730	-21.350	-15.630	-43.268	-19.838	-16.663	-15.072	-13.003	-3.746	-16.368	-21.105	-18.620	-17.058
AKIRIN1	-0.826	-0.765	-0.223	0.858	-2.823	-10.325	0.472	-23.847	-15.713	-21.139	-12.963	-1.729	-3.507	-5.956	-6.865	-18.646	0.435
AKIRIN2	18.725	0.159	10.702	5.279	10.005	18.730	5.205	23.115	6.037	-5.954	11.511	0.382	-0.895	11.800	20.148	8.296	5.588
AKNA	-20.878	-17.168	-22.014	-20.728	-2.089	-11.702	-12.875	-44.235	-7.341	-7.420	-11.823	-25.525	-12.558	-15.398	-13.093	-0.918	-5.970
AKNAD1	-20.429	-5.742	-26.188	-4.957	1.139	-23.161	-12.758	-36.180	0.123	0.789	-4.816	-13.371	-0.334	-29.913	-27.604	-2.470	-5.430
AKR1A1	-14.120	-17.231	-12.674	-21.815	-14.679	-26.943	-15.771	-55.795	-10.323	1.056	5.043	-19.818	-15.227	-33.065	-20.414	-6.839	-13.352
AKR1B1	-23.322	-12.800	-25.132	-19.772	-8.484	-18.477	-15.222	-39.401	-19.883	-9.180	-12.781	-10.717	-4.647	-23.700	-22.587	-11.575	-9.379
AKR1B10						-9.829		-33.285	-22.965	-21.095	-24.454	-11.955	-9.308	-19.478	-11.218	-23.023
AKR1B15						-9.051		3.490	-14.031	-18.678	-22.066	9.467	9.829	17.234	-0.447	-16.994
AKR1C1						-11.469		-26.558	-16.562	-11.838	-13.867	-7.369	-0.132	-15.444	-17.413	-10.334
AKR1C2						-11.010		-35.396	-15.737	-13.443	-15.310	-3.233	-1.720	-10.977	0.539	-29.269
AKR1C3	-12.583	-8.206	-12.692	-7.335	-1.155	-14.397	-6.801	-31.781	-17.969	-21.532	-19.559	-7.744	-4.782	-13.498	-15.072	-23.852	-4.398
AKR1C4	-5.177	-4.074	-4.974	-4.860	-0.011	-16.201	-3.843	-32.169	-16.922	-29.940	-16.878	-3.545	-4.577	-26.310	-25.860	-25.989	-1.651
AKR1CL1	-20.695	-14.269	-25.095	-16.762	-12.482		-10.510										-15.281
AKR1D1	-24.977	-7.293	-16.803	-28.244	-1.051	-10.060	-17.286	-31.758	-22.720	-11.790	-23.265	-8.308	0.710	-7.066	9.022	-24.607	-8.921
AKR1E2	-30.953	-17.303	-28.157	-20.867	-4.705	-22.963	-19.072	-47.172	-18.368	-16.042	-19.504	-7.222	-14.144	-22.747	-11.172	-20.945	-23.196
AKR7A2	-16.185	-11.429	-14.524	-13.153	-13.813	-21.240	-13.698	-50.044	-28.568	-22.315	-23.732	-6.064	-12.482	-33.918	-29.581	-14.585	-6.703
AKR7A3						-9.145		-44.453	-24.819	-15.862	-13.796	-13.942	-7.506	-18.362	-10.238	-21.938
AKT1	-19.123	-17.452	-26.235	-9.782	-13.036	-3.747	-8.286	-42.871	-12.874	-12.508	-12.358	-12.175	-0.132	-20.384	5.421	-3.125	-10.807
AKT1S1	-14.822	-6.778	-28.421	-23.300	-17.972	-19.652	-19.452	-44.335	-3.876	7.865	-16.189	-10.700	-8.246	-18.599	-17.834	0.748	-4.459
AKT2	-21.977	-18.463	-28.066	-21.468	-10.639	-11.477	-2.941	-35.162	6.262	-3.154	-13.124	-2.453	-6.296	-14.080	-5.285	8.943	-15.039
AKT3	-30.571	-19.302	-31.351	-20.392	-18.062	-18.399	-22.907	-34.321	-18.810	-17.373	-27.199	-13.872	-9.162	-20.006	-6.369	-29.400	-3.807
AKTIP						4.583		-19.332	-15.674	-21.093	-14.904	6.808	-7.958	8.821	17.479	-15.398
ALAD	-35.430	-19.563	-20.822	-24.457	-15.074	17.019	10.308	-26.466	-4.513	-3.920	17.135	5.245	9.393	20.216	22.383	4.660	-17.849
ALAS1	-25.182	-6.931	-19.537	-14.171	4.774	4.417	10.538	-50.412	-8.328	-12.913	22.748	1.143	5.342	8.387	0.156	6.999	-13.820
ALAS2	-33.960	-22.823	-40.280	-8.763	-19.570	-20.179	-19.499	-39.063	-14.101	-24.315	-17.161	-13.900	-9.823	-23.250	-20.273	-20.390	-13.703
ALB	-20.468	-17.784	-19.477	-12.592	-9.133	-17.601	-17.624	-53.018	-27.431	-24.400	-23.502	-25.480	-7.395	-34.356	-25.300	-29.413	-15.966
ALCAM	-24.770	-2.924	-22.996	-24.397	0.005	-25.636	-14.475	-38.097	-20.969	-21.561	-18.707	-9.337	-13.458	-20.650	-19.415	-25.860	-10.586
ALDH16A1	-23.054	-19.385	-32.812	-24.003	-18.814	-20.576	-21.779	-23.524	-16.387	-14.607	-19.062	-7.577	-4.308	-30.072	-20.121	-15.289	-17.564
ALDH18A1	37.909	-18.215	-2.922	-18.138	21.133	-23.364	22.547	-29.035	-14.366	15.757	28.620	-14.011	-11.136	-28.192	-25.597	23.282	-8.074
ALDH1A1	-32.346	-20.346	-24.842	-27.957	-23.636	-15.030	-14.742	-51.971	-22.105	-22.119	-24.207	-21.134	-5.096	-32.510	-20.279	-27.441	-15.270
ALDH1A2	-25.695	-14.304	-34.948	-20.793	-9.963	-2.086	-9.571	-35.873	-26.571	-22.933	-10.853	-7.404	-5.774	-8.371	-8.080	-17.498	-17.226
ALDH1A3	-37.196	-18.071	-28.993	-27.049	-10.048	-14.561	-19.196	-55.452	-22.119	-16.982	-21.074	-12.356	-11.121	-31.235	-17.185	-17.955	-11.411
ALDH1B1	-19.925	-2.311	-9.009	-19.470	-2.326	-17.700	-7.019	-59.290	-12.294	5.751	-13.842	-20.036	-5.491	-28.056	-25.454	-11.313	-16.255
ALDH1L1	-17.773	-14.945	-24.498	-14.515	4.085	-21.260	-5.993	-47.527	-24.456	-7.288	-17.253	-10.336	-7.020	-27.658	-26.412	-20.716	-10.409
ALDH1L2	-25.057	-8.416	-30.445	-19.663	-15.373	-23.782	-14.051	-50.073	-18.216	-2.098	-19.073	-16.938	-9.455	-30.281	-25.855	-11.905	-17.843
ALDH2	-25.410	-9.937	-23.445	-23.265	-14.898	-21.547	-18.495	-50.731	-17.790	-6.892	-6.738	-21.523	-5.378	-29.096	-22.755	-29.605	-5.544
ALDH3A1	-20.532	-9.034	-28.562	-19.535	-5.071	-21.117	-18.241	-47.602	-17.381	-15.862	-17.878	-18.158	-8.623	-29.804	-22.573	-18.697	-20.642
ALDH3A2	-32.091	-19.486	-38.000	-14.348	-10.224	-22.469	-21.087	-41.884	-25.481	-21.019	-21.779	-18.594	-11.943	-30.928	-20.969	-32.537	-23.323
ALDH3B1	-27.420	-13.549	-33.499	-23.771	-11.744		-11.769										-12.747
ALDH3B2	-12.487	-8.774	-15.235	-12.226	1.293	-19.006	-7.176	-55.147	-23.043	-7.288	-16.400	-12.971	-10.284	-27.842	-25.840	-17.806	-11.405
ALDH4A1	-20.399	-14.706	-29.495	-22.607	-14.359	-12.495	-12.809	-47.630	-17.972	-9.396	-26.494	-11.674	-8.366	-24.896	-23.377	-13.521	-20.887
ALDH5A1	-27.048	-7.605	-33.556	-20.384	-22.789	-25.707	-18.125	-48.102	-19.253	-15.170	-23.324	-11.570	-6.955	-21.367	-23.395	-25.782	-17.809
ALDH6A1	-26.418	-10.768	-32.126	-20.868	-10.967	-20.202	-8.242	-47.025	-12.263	-9.693	-9.412	-9.097	-3.746	-25.909	-23.279	-9.504	-18.620
ALDH7A1	-16.111	-20.085	-22.869	-29.016	-6.180	-13.645	-13.127	-44.122	-19.182	-25.989	-18.805	-12.835	-10.526	-20.010	-12.522	-22.833	-2.000
ALDH8A1	-30.530	-23.892	-36.203	-23.650	-15.507	-24.129	-17.719	-48.334	-10.907	-13.850	-18.155	-14.166	-10.210	-28.851	-30.675	-7.032	-13.564
ALDH9A1	-33.531	-17.190	-18.910	-13.235	4.575	-5.769	-7.570	-33.730	-12.379	-14.310	-13.567	-4.240	-3.444	1.842	-10.087	-19.321	-17.071
ALDOA	17.364	8.541	-2.733	6.908	12.216	-1.610	11.061	52.667	34.883	16.470	34.678	0.014	4.439	5.928	0.813	3.522	10.907
ALDOB	-25.829	-21.551	-36.766	-13.307	-8.768	-22.692	-16.916	-56.483	-25.207	-23.455	-20.846	-17.494	-8.004	-28.142	-23.008	-21.961	-23.303
ALDOC	-16.745	-10.606	-35.913	-11.232	-6.120	-8.301	-1.769	-24.073	-6.853	-21.391	-14.680	-10.332	-2.693	-2.552	1.265	-11.120	-10.735
ALG1	48.445	21.914	54.851	35.383	11.343	16.542	20.906	39.578	11.616	7.187	16.442	10.917	8.463	21.942	19.635	7.129	35.573
ALG10						-7.316		-18.708	-16.274	-19.650	-17.655	-8.046	-1.479	-13.013	2.363	-22.980
ALG10B						-0.766		0.215	-11.178	-13.361	-16.567	-5.087	1.005	0.397	-11.678	-7.380
ALG11	12.958	23.103	20.006	14.380	13.213	-1.147	11.684	29.247	10.689	13.565	6.433	11.396	1.691	-0.860	4.015	11.262	11.333
ALG12	-23.537	-3.099	-7.249	-10.951	3.456	-28.587	13.088	-54.040	4.852	-16.714	-13.310	-11.731	-6.646	-25.960	-16.984	-25.574	-2.647
ALG13	17.337	7.721	10.505	11.129	13.536	-0.694	2.027	12.703	-15.884	-8.564	-8.688	1.626	1.992	0.397	24.243	-5.651	12.673
ALG14	7.868	24.210	7.773	23.789	10.784	20.846	19.097	38.127	17.189	4.162	10.091	7.667	12.016	21.028	19.654	1.302	16.985
ALG1L						1.542		23.171	-14.498	-23.849	-4.133	5.067	3.169	-1.595	8.380	-16.234
ALG2	27.205	26.077	25.776	19.186	16.124	44.791	9.625	58.627	21.917	25.299	24.416	6.082	9.697	49.336	35.795	10.747	10.172
ALG3	-23.946	-7.224	-18.214	-20.327	-6.208	-21.463	18.383	-16.553	-8.849	-13.090	-11.570	-14.302	-18.905	-8.231	-18.293	-6.265	-15.141
ALG5	-30.134	-3.347	-0.450	-6.634	3.936	-13.691	17.911	5.842	1.364	-30.172	-14.345	-15.499	1.105	-18.792	-12.753	-14.969	-2.192
ALG6	-22.653	0.310	-8.234	-19.430	3.554	-2.742	12.020	18.441	-2.805	-22.369	-12.460	-11.405	-6.899	-19.497	-6.333	-21.963	3.048
ALG8	-2.667	1.676	-5.307	-13.537	-0.629	-5.114	2.969	-4.420	-15.976	-9.097	0.429	-16.822	-1.241	-9.501	-4.198	-19.444	3.526
ALG9	-32.636	-10.060	-24.411	-15.984	-2.077	-23.811	6.283	-37.183	7.628	-9.599	-12.593	-15.372	-13.202	-5.356	-0.204	-7.083	-18.115
ALK	-20.865	-19.348	-33.123	-12.985	-6.373	-24.025	-14.834	-48.554	-16.695	-12.816	-7.191	-14.763	-5.111	-19.028	-16.036	-0.128	-12.521
ALKBH1	-8.466	-19.867	21.545	-17.253	4.678	-6.485	-2.859	-34.904	-9.823	-19.775	-8.554	-6.854	-7.576	-25.046	-15.130	-4.353	2.684
ALKBH2	-3.437	-12.047	-17.821	-13.312	-6.116	-20.118	-6.701	-45.730	-12.806	-20.443	-21.850	-20.643	-6.664	-22.565	-17.281	-18.640	1.937
ALKBH3	-29.756	-20.783	-33.059	-12.980	-5.524	-17.937	-19.648	-52.407	-15.246	-9.579	-16.027	3.625	-9.245	-27.809	-20.512	-23.240	-18.248
ALKBH4	-15.865	-4.909	-17.908	-20.128	-2.792	-15.562	1.745	-36.429	-21.757	-17.327	-16.346	-6.730	-11.109	-15.896	2.313	-26.973	-7.266
ALKBH5	-26.196	-11.946	-9.005	-14.157	-6.991	-16.909	-12.670	-31.360	-15.796	-11.851	-13.161	-18.928	-6.344	-4.225	-8.885	-18.225	-6.575
ALKBH6	-8.870	-15.854	-25.139	-26.750	-14.938	-6.766	-16.684	-38.362	-11.637	-2.601	-7.321	-8.922	-4.605	-26.794	-26.764	-6.409	-16.677
ALKBH7	-13.566	-5.066	-13.741	-26.214	-14.802	-2.851	-2.406	-41.014	-2.531	-23.625	-17.525	-9.022	-3.284	-19.489	-11.143	-10.864	-5.531
ALKBH8	-17.382	-10.062	2.217	-9.488	-16.681	-6.337	-1.593	-41.316	-12.564	-20.838	-7.585	-2.208	-2.757	-19.276	-23.817	-23.075	2.561
ALLC	-29.856	-16.107	-33.685	-21.712	-16.775	-12.893	-15.581	-43.882	-22.242	-12.142	-17.779	-13.291	-5.134	-29.880	-10.035	-22.352	-23.252
ALMS1	-34.115	-5.446	-25.623	-21.947	-10.149	-2.245	-18.436	-30.699	-3.929	-11.088	-10.230	-9.618	-4.139	-11.616	-1.780	-8.655	-20.997
ALOX12	-17.955	-10.550	-16.555	-19.752	-15.256	-20.334	-13.283	-45.561	-16.688	-17.804	-12.957	-13.817	-6.237	-22.216	-17.235	-4.802	-14.813
ALOX12B	-33.457	-9.503	-35.517	-11.635	-11.040	-22.399	-15.896	-45.332	-27.443	-15.662	-20.265	-18.112	-8.069	-27.711	-16.393	-21.153	-1.352
ALOX15	-16.330	-10.915	-31.425	-12.859	-19.815	-19.617	-17.060	-39.919	-17.482	-8.619	-10.839	-15.254	-14.076	-21.156	-15.229	-19.749	-18.238
ALOX15B	-16.951	-20.531	-34.553	-31.137	-12.022	-27.337	-14.509	-49.739	-14.332	-13.618	-6.051	-14.738	-8.004	-30.927	-21.572	-17.959	-16.888
ALOX5	-31.087	-21.380	-36.466	-14.487	-16.584	-5.674	-7.768	-39.677	-30.200	-2.011	-18.197	-7.595	-3.656	-25.883	-3.793	-21.768	-11.329
ALOX5AP	-38.654	-24.083	-33.051	-24.138	-17.331	-15.462	-16.858	-50.456	-25.199	-22.640	-24.036	-12.716	-9.309	-25.914	-27.023	-23.059	-20.199
ALOXE3	-5.596	-11.627	-1.096	0.502	0.739	-20.569	-3.084	-51.028	-22.803	-15.656	-13.626	-10.175	-5.170	-25.475	-19.588	-14.464	-13.662
ALPI	-14.478	-7.606	-22.372	-12.265	2.438	-15.244	-5.053	-50.251	-21.381	-20.217	-17.367	-15.005	-7.790	-20.646	-27.669	-24.662	-15.357
ALPK1	-24.844	-18.520	-34.840	-16.190	-12.036	-18.571	-23.835	-42.582	-21.726	-22.867	-15.913	-17.061	-6.606	-13.042	-16.482	-14.114	-4.994
ALPK2	-32.222	-19.423	-29.292	-29.230	-17.167	-15.711	-15.744	-59.391	-18.778	-18.998	-16.312	-19.984	-6.911	-25.187	-25.384	-21.494	-20.526
ALPK3	-19.288	-17.788	-3.835	-20.514	-4.782	-10.442	-9.521	-31.059	-12.513	-18.970	-0.427	-1.155	-12.163	-22.305	-12.583	-19.798	0.353
ALPL	-24.155	-19.729	-36.070	-17.886	-15.505	-22.504	-20.746	-47.093	-11.092	-10.860	-9.109	-11.853	-8.195	-31.338	-25.157	-10.568	-23.191
ALPP						-12.579		-34.986	-7.682	-24.052	-15.391	-10.858	-2.933	-18.864	-15.266	-12.839
ALPPL2						-2.841		-31.440	-14.558	-26.721	-27.962	-3.821	-3.079	-14.930	-10.497	-25.743
ALS2	-29.126	-14.148	-25.855	-9.498	-14.958	-10.426	-8.187	-47.726	-16.411	-16.692	-20.264	-11.148	-7.706	-29.238	-7.783	-22.037	-10.783
ALS2CL	-27.086	-15.709	-25.625	-22.764	2.244	-22.125	-10.751	-81.688	-1.080	12.809	-2.532	-20.638	-14.787	-53.017	-27.341	4.753	-5.543
ALS2CR11	-34.137	-21.015	-22.608	-17.752	-11.239	-3.125	-15.545	-31.381	-30.450	-24.551	-17.124	-6.349	-0.966	-10.051	-9.142	-25.881	-12.696
ALS2CR12	-29.869	-12.781	-25.119	-20.670	-19.179	-15.415	-5.197	-50.069	-16.366	-13.659	-11.175	-14.556	-2.387	-23.777	-26.414	-10.804	-17.751
ALX1	-33.654	-18.137	-38.947	-21.164	-11.407	-24.485	-21.900	-50.093	-21.509	-23.193	-20.136	-12.746	-6.055	-26.832	-18.082	-24.768	-10.780
ALX3	-19.561	-18.913	-22.740	-31.826	-17.180	-9.001	-16.681	-9.604	-16.736	5.095	-8.828	-13.494	-11.836	-19.857	-9.422	0.236	-13.799
ALX4	-21.176	-15.320	-22.013	-23.517	-5.055	-18.021	-8.586	-59.208	-22.066	-9.470	-1.425	-17.107	-12.056	-28.773	-23.418	-17.842	-21.108
ALYREF	19.267	7.343	7.417	-2.022	3.298	22.832	0.977	30.772	16.863	17.452	29.099	13.260	11.523	44.910	28.944	21.368	6.932
AMACR	-23.063	-15.648	-20.313	-11.041	-15.189	-9.988	-10.222	-44.790	-21.761	-29.889	-15.787	-9.938	-5.710	-23.924	-10.090	-25.421	-7.788
AMBN	-13.434	-0.296	-21.893	-8.043	-6.473	-11.908	-13.706	-27.634	-9.044	-14.981	-11.948	-9.456	-12.251	-14.208	-17.405	-19.806	-12.101
AMBP	-20.756	-18.280	-22.251	-12.112	-17.424	-22.146	-15.323	-57.947	-19.497	-14.078	-1.495	-15.178	-13.246	-33.245	-27.552	-16.906	-12.281
AMBRA1	-16.672	-8.147	-39.451	-22.038	12.648	7.605	-23.477	-60.581	-23.229	6.844	-20.698	-23.971	-5.579	0.942	-35.135	-32.123	-10.973
AMD1	-2.158	2.055	8.973	4.271	-0.297	26.861	4.289	27.584	-1.094	-9.442	5.779	2.883	-9.710	12.036	28.199	-1.030	-1.604
AMDHD1	-20.092	-11.437	-23.466	-19.141	-6.493	-17.808	-8.878	-44.521	-11.269	-14.422	-11.779	-22.550	-14.607	-29.247	-16.161	-15.209	-7.730
AMDHD2	-2.417	-15.956	-34.622	-17.789	-7.241	-18.374	-11.995	-39.698	-5.694	-8.858	1.748	-7.420	-3.138	-19.026	-13.246	-2.447	6.044
AMELX						-21.823		-63.424	-16.281	-20.651	-16.343	-19.467	-8.390	-37.672	-28.271	-14.450
AMELY	-7.097	-4.106	-7.200	-6.589	-4.328	-23.325	-4.394	-52.920	-17.101	-19.931	-22.277	-19.319	-12.162	-22.160	-24.829	-9.794	-4.430
AMER1	-24.162	-19.693	-32.324	-19.723	-19.553	-21.956	-14.763	-7.735	-22.000	-14.370	-18.558	-11.260	0.158	-29.688	-18.327	-21.599	-19.443
AMER2	-20.321	-21.437	-26.329	-32.635	-19.496	-13.009	-8.737	-43.228	-5.189	-13.428	-11.675	-17.645	-11.221	-16.864	-18.184	-8.675	-23.284
AMER3	-27.209	-18.772	-23.002	-16.006	-13.175	-12.233	-16.203	-41.102	-7.335	-3.157	-12.120	-7.286	-9.947	-25.813	-15.154	-12.605	-10.038
AMFR	0.303	-20.938	-37.754	-20.720	-9.930	1.334	-17.925	-32.670	-17.785	-22.676	-13.653	-14.944	-1.971	-12.635	-17.388	-17.002	-11.927
AMH	-7.304	-9.472	-27.300	-8.664	-20.273	-15.752	1.978	-39.375	-6.399	-12.131	-11.840	-11.678	-8.507	-23.626	-23.968	-10.585	-1.048
AMHR2	-23.195	-10.557	-32.106	-11.487	-5.919	-11.982	-8.474	-44.590	3.832	3.513	2.284	-14.815	-4.290	-31.250	-19.268	1.026	-20.360
AMICA1	-32.353	-18.188	-26.102	-15.209	-10.776	-18.192	-17.438	-50.318	-10.334	-7.126	-9.183	-16.019	-10.222	-26.692	-30.188	-20.477	-18.900
AMIGO1	-15.667	-6.740	-11.449	-6.768	-4.158	-8.312	-3.546	-46.851	-12.139	-3.840	-12.197	-22.776	-14.887	-23.745	-20.354	-15.820	-11.960
AMIGO2	-18.483	-4.470	-26.653	-20.498	-8.880	-22.585	-8.983	-45.678	-15.115	-18.728	-6.576	-25.477	-10.892	-31.466	-19.897	-23.673	-5.149
AMIGO3	-20.284	-13.178	-18.605	-6.129	-6.175	-21.530	-10.065	-41.938	-14.075	-17.026	-15.973	-15.437	-9.875	-15.182	-21.622	-18.668	-11.831
AMMECR1	-37.355	-14.298	-40.805	-27.146	-10.142	-15.305	-16.908	-61.899	-21.402	-22.752	-17.852	-15.969	-9.061	-35.668	-20.358	-28.579	-20.969
AMMECR1L	-22.506	-16.920	-21.963	-21.592	-12.143	-10.695	-14.387	-44.550	-18.948	-17.774	-21.854	-17.622	-13.823	-28.316	-20.508	-28.006	-12.392
AMN	-17.689	-2.925	-27.256	-24.203	-18.921	-8.623	-6.507	-24.770	-14.408	-11.492	-13.581	-2.226	-5.077	-19.406	-3.018	-8.697	-13.394
AMN1	-12.342	-5.380	-3.986	-9.443	-8.927	-19.127	-6.416	-47.021	-15.483	-23.104	-19.124	-16.582	-12.117	-32.173	-26.671	-18.810	-5.254
AMOT	-34.960	-14.377	-30.740	-21.969	-11.143	-24.635	-12.192	-42.504	-18.360	-21.720	-13.717	-11.151	-15.224	-30.680	-8.853	-21.022	-13.893
AMOTL1	-15.124	-17.267	-33.144	-22.187	-14.899	-8.081	-11.009	-36.681	-0.913	-3.958	-8.868	-12.570	-1.495	-18.340	-6.914	-7.627	-2.809
AMOTL2	-35.301	-18.267	-21.749	-22.289	-13.417	-14.314	-15.895	-59.285	-14.618	-7.180	-17.122	-15.671	-11.008	-29.898	-26.319	-17.097	-26.288
AMPD1	-30.947	-16.660	-28.797	-27.004	-12.488	-14.096	-20.656	-33.672	-6.490	2.570	-11.536	-12.140	-14.825	-24.130	-16.457	-14.884	-7.698
AMPD2	-20.811	-15.643	-6.946	-14.398	-8.608	-16.540	-1.765	-44.804	-14.919	-8.843	-11.798	-15.525	-14.951	-27.632	-24.762	-15.498	-4.481
AMPD3	-25.312	-15.994	-32.481	-11.834	3.513	-17.381	-20.444	-55.552	-14.617	-16.130	-5.922	-9.639	-9.385	-27.303	-20.139	-18.935	-16.539
AMPH	-25.721	-10.310	-17.079	-14.121	-8.094	-19.921	-14.912	-47.568	-17.656	-18.771	-11.586	-16.891	-7.487	-20.270	-18.783	-22.993	-16.320
AMT	-24.602	-7.537	-8.714	-8.586	-5.056	2.788	-12.117	-47.321	-17.921	-24.277	-20.616	-2.410	-0.718	-19.040	-11.896	-27.463	-15.589
AMTN	-28.864	-11.455	-23.825	-18.225	-5.223	-14.431	-17.331	-46.114	-12.869	-25.374	-16.740	-13.407	-9.463	-26.794	-25.188	-31.178	-11.342
AMY1A									-1.856	-5.825	-19.612					-8.889
AMY1B						0.940		-5.113	-1.854	-5.874	-19.611	-1.741	-0.852	0.907	-1.595	-8.881
AMY1C									-1.853	-5.864	-19.620					-8.922
AMY2A						3.696		-16.268	-10.498	-20.217	-23.977	1.814	-4.598	-11.346	2.404	-19.949
AMY2B						-4.493		-10.990	-12.171	-17.129	-16.746	-2.487	-0.839	-5.336	-5.983	-15.147
AMZ1	-18.705	-0.383	-25.305	-20.272	-10.756	-20.206	3.565	-41.812	-25.788	-26.407	-21.798	-18.621	-11.265	-22.339	-23.073	-15.780	-11.898
AMZ2	-5.694	5.661	-3.957	2.521	-4.224	-0.899	0.695	-31.505	-25.142	-19.026	-14.332	-0.017	-5.770	-16.918	-18.060	-24.318	-1.068
ANAPC1						12.649		41.799	-1.900	-1.467	-8.058	16.013	1.164	19.185	17.531	-3.606
ANAPC10	2.922	4.211	3.274	4.985	4.580	30.224	-2.336	58.362	3.524	13.916	0.074	9.828	6.944	39.042	23.166	15.875	2.047
ANAPC11	3.006	2.948	-2.746	-16.014	-4.455	18.860	-1.292	11.489	22.864	29.480	21.381	5.073	2.599	9.332	13.597	33.190	-5.775
ANAPC13	-14.329	10.709	-7.560	-5.081	-2.555	-6.825	5.004	-16.596	-13.085	-3.651	-3.909	-4.874	-8.791	-18.247	-14.123	-13.798	-0.033
ANAPC15	-17.961	3.176	1.465	-7.089	-0.774	-9.581	-7.622	-1.246	-12.521	9.592	5.801	3.218	2.022	-10.005	6.469	6.192	-1.556
ANAPC16	-9.413	-6.499	-9.439	-5.931	-5.922	-23.688	-5.770	-30.433	-19.976	-12.706	-8.764	-13.445	-8.326	-25.030	-21.846	-21.340	2.809
ANAPC2	31.821	26.138	35.468	18.879	18.113	7.546	25.648	22.017	16.218	30.538	21.715	15.886	3.514	11.059	11.527	27.596	21.130
ANAPC4	12.610	31.156	40.920	25.233	17.753	27.381	12.337	21.537	14.540	16.829	13.898	12.325	3.604	32.237	25.905	9.722	9.662
ANAPC5	38.437	27.269	43.738	48.578	17.002	12.629	15.580	33.566	14.703	26.647	19.494	5.868	7.699	12.409	26.262	12.186	22.331
ANAPC7	-9.609	-8.537	-30.990	-6.982	-8.418	-20.766	-5.469	-48.418	-16.408	1.510	7.937	7.186	-8.974	-21.077	-17.888	-14.689	-15.385
ANG	-5.370	-6.269	-8.862	-14.462	-13.710	-13.837	-6.189	-41.166	-11.346	-5.757	-9.688	-7.713	-4.831	-21.139	-11.020	2.002	-6.025
ANGEL1	-23.015	-21.866	-42.690	-20.236	-13.918	-9.583	-12.491	-36.308	-21.004	-13.453	-9.662	-18.621	-8.532	-24.395	-18.017	-10.964	-10.563
ANGEL2	-21.116	-14.324	-20.010	4.293	-11.372	-16.015	-4.316	-34.170	-15.367	-9.439	-25.291	1.740	-11.227	5.642	10.766	-17.977	-20.052
ANGPT1	-22.561	-4.519	-24.403	-17.060	-10.179	-9.154	-13.451	-29.539	-20.506	-18.997	-2.230	3.345	-3.032	-22.452	-14.837	-20.877	-13.325
ANGPT2	-29.936	-14.256	-34.310	-22.328	-9.931	-18.289	-14.831	-55.414	-18.136	-24.722	-17.758	-11.019	-8.562	-17.713	-11.052	-20.789	-15.476
ANGPT4	-35.259	-13.329	-25.920	-19.716	-15.848	-25.205	-11.987	-58.888	-14.515	-30.371	-14.083	-14.461	-3.862	-28.417	-23.450	-26.595	-23.013
ANGPTL1	-30.798	-22.244	-29.834	-18.878	-8.581	-8.632	-17.930	-51.968	-19.945	-17.702	-23.114	-11.867	0.360	-25.111	-22.190	-20.888	-17.564
ANGPTL2	-23.110	-16.078	-30.879	-26.723	-12.829	-16.548	-13.289	-36.992	-14.603	-13.827	-14.088	-21.820	-17.752	-19.454	-14.450	-18.959	-22.482
ANGPTL3	-33.345	-15.432	-27.368	-1.914	-6.664	-1.832	-17.562	-32.368	-21.598	-29.448	-21.256	2.101	3.605	-15.259	9.852	-26.027	-9.702
ANGPTL4	-15.331	-9.975	-40.047	-22.785	-2.824	-10.608	-12.184	-37.585	-12.887	-4.554	-13.578	-10.413	-9.102	-24.285	-22.788	-7.221	-12.118
ANGPTL5	-11.771	6.813	-12.041	-6.031	2.481	-5.053	-6.618	-8.561	-26.233	-22.970	-20.076	1.310	-1.878	-3.936	-4.615	-28.439	2.315
ANGPTL6	2.882	3.607	-21.282	-2.755	1.840	-20.227	-16.105	-52.545	-14.265	-18.358	-12.832	-15.617	-7.933	-17.330	-16.733	-14.960	-8.344
ANGPTL7	-22.382	-16.508	-37.223	-24.842	-11.294	-21.416	-17.844	-57.071	-8.533	-16.165	-11.669	-19.607	-2.838	-32.374	-28.073	-9.013	-16.517
ANHX	-10.783	-15.905	2.631	9.090	-8.606	-7.426	-2.048	-37.123	-19.042	-14.629	-17.852	-19.973	-9.572	-28.329	-25.989	-29.870	-14.896
ANK1	-34.476	-20.215	-17.885	-25.347	-19.083	-56.750	-17.024	-125.148	-23.884	-15.189	-19.966	-29.838	-16.462	-53.931	-37.005	-30.624	-16.966
ANK2	-34.483	-15.670	-22.814	-21.727	-18.702	-12.096	-21.466	-41.801	-10.698	-3.471	-8.640	-19.982	-10.213	-23.018	-11.706	-12.340	-14.705
ANK3	-21.716	-20.107	-20.444	-21.591	-5.203	-15.180	-19.475	-46.061	-20.813	-10.570	-17.649	-16.815	-8.080	-14.634	-16.687	-19.132	-19.793
ANKAR	-29.929	-21.398	-21.685	-19.111	-0.047	-12.392	-14.122	-33.678	-29.509	-23.747	-24.014	-18.135	-12.176	-30.747	-17.245	-24.307	-13.757
ANKDD1A	-17.843	-10.857	-22.054	-15.259	0.166	-13.962	-16.076	-51.896	-17.631	-8.168	5.495	-11.684	-6.706	-30.398	-15.890	-12.106	-7.017
ANKDD1B	-31.861	-16.419	-29.391	-29.109	-13.914	-22.846	-22.266	-41.084				-20.910	-14.079	-28.526	-24.290		-21.447
ANKEF1	-37.116	-23.589	-40.902	-28.660	-22.434	-16.228	-16.289	-47.772	-14.565	-24.649	-19.318	-9.635	-3.628	-27.374	-21.436	-22.600	-23.459
ANKFN1	-30.718	-14.331	-26.741	-19.772	-13.615	-24.280	-23.145	-53.678	-19.094	-20.488	-15.716	-12.065	-5.546	-30.635	-23.334	-18.876	-16.135
ANKFY1	-28.161	-12.675	-34.074	-23.941	-17.163	11.340	-3.368	-4.292	-22.000	-20.748	7.576	7.894	-4.699	-19.167	-5.670	-9.001	-10.939
ANKH	-33.720	-17.923	-27.002	-19.337	-11.573	-13.701	-6.318	-40.957	-19.271	-19.215	-13.989	-0.270	-12.316	-22.771	-5.992	-2.949	-19.314
ANKHD1	-22.936	-14.808	-26.420	-22.212	-13.464	-10.315	-0.745	7.248	-10.392	-18.163	-11.569	-9.565	0.763	-20.677	-9.040	-15.544	-14.993
ANKHD1-EIF4EBP3						-16.902		13.584	-19.199	-5.556	-2.579	-9.224	6.291	-23.512	-12.471	-5.055
ANKIB1	-23.536	-8.300	-26.206	-9.146	-6.991	19.214	-7.703	-3.078	-28.070	-12.742	-14.273	-9.820	-3.101	-27.696	-18.663	-14.453	-13.590
ANKK1	-29.009	-19.361	-32.933	-10.481	-4.172	-17.060	-11.476	-53.451	-17.904	-11.197	-20.560	-16.740	1.779	-22.186	-24.569	-20.779	-11.902
ANKLE1	-29.779	5.902	-24.690	-13.020	-4.599	-6.147	-16.933	-35.180	-6.303	6.256	-7.030	-3.627	-4.771	-25.502	-10.623	-0.761	-11.574
ANKLE2	33.112	-0.225	25.073	9.356	-2.196	27.443	-0.436	28.205	18.175	13.283	12.323	4.481	0.090	43.405	35.394	23.381	19.856
ANKMY1	-16.175	-0.210	-30.985	-23.217	-8.430	-11.799	-13.161	-45.583	-23.454	-17.721	-15.948	-7.628	-3.277	-18.702	-18.256	-20.056	-16.771
ANKMY2	-32.660	-17.674	-28.065	-26.304	-13.898	-18.874	-12.865	-17.918	-16.573	-23.049	-20.642	-13.728	-7.595	-18.000	-11.585	-23.711	-22.550
ANKRA2	-29.435	-8.642	-36.064	-20.509	-10.324	-14.126	-22.736	-22.555	-9.712	-20.817	-19.437	-8.448	-2.954	-19.571	-14.032	-12.979	-10.131
ANKRD1	-37.739	-14.788	-22.654	-2.683	0.943	-8.234	-5.677	-23.646	-19.866	-21.545	-14.916	-11.066	-6.394	-22.936	-18.628	-14.951	-4.068
ANKRD10	-28.234	-16.013	-32.083	-20.343	-22.293	-23.194	-23.288	-53.765	-19.056	-16.084	-20.265	-15.085	-7.922	-25.745	-19.883	-15.400	-14.866
ANKRD11	-25.829	1.408	-27.146	13.095	-11.547	-14.363	-2.399	4.407	-12.531	18.191	3.195	-10.806	-19.271	-14.963	-20.115	0.430	10.404
ANKRD12	-33.536	-13.733	-30.117	-21.341	-6.816	-16.734	-10.980	-39.502	-19.184	-23.366	-21.728	-14.832	-10.203	-18.928	-28.146	-20.105	-14.591
ANKRD13A	-25.312	-5.635	-25.588	-15.499	-11.899	-4.264	-11.076	-33.089	-21.851	-6.175	-15.802	-10.088	-16.804	-21.373	-12.237	-19.964	-10.659
ANKRD13B	-11.357	1.388	-6.487	-24.670	-13.098	-18.969	-1.853	-41.421	-19.727	-17.736	4.011	-12.032	-6.904	-29.413	-20.153	-7.493	5.626
ANKRD13C	-31.501	-11.171	-33.839	-16.080	-1.732	-10.418	-18.177	-44.610	1.873	-7.714	-10.076	-10.762	-6.790	-20.699	-15.025	7.037	-21.667
ANKRD13D	-28.910	-22.848	-30.545	-10.576	0.895	-16.177	-9.770	-42.575	-6.793	-6.759	-15.183	-11.092	-11.528	-19.442	-8.496	-4.700	-14.032
ANKRD16	-12.170	-14.327	-22.699	-9.644	-3.947	-21.382	-6.360	-54.308	-29.118	-20.686	-19.188	-14.486	-15.975	-28.027	-23.780	-20.127	-15.764
ANKRD17	-10.691	-4.216	-20.846	-16.311	0.644	-8.296	7.442	-6.351	-13.838	-28.943	-11.703	-6.711	4.167	-30.578	-15.176	-26.728	-7.395
ANKRD18A	-17.785	-7.956	-10.928	-15.031	-8.335	-6.581	-11.523	-44.847	-7.069	-19.285	-13.428	-7.241	-4.436	-7.043	-17.172	-13.910	-12.467
ANKRD2	-38.734	2.372	-27.587	-2.101	2.624	-13.425	-5.245	-51.699	-21.276	-13.285	-19.105	-14.599	-4.339	-13.003	-15.091	-22.688	-6.097
ANKRD20A1									-6.656	-7.491	-9.193					2.375
ANKRD20A2									1.168	-0.950	-4.556					2.386
ANKRD20A3									1.144	-1.739	-4.538					2.833
ANKRD20A4									0.074	-3.854	-2.052					2.234
ANKRD22	-32.659	-20.062	-22.649	-23.749	-15.591	-23.199	-17.397	-18.297	-25.241	-25.754	-21.419	-3.222	-2.894	-4.712	-11.051	-14.515	-14.877
ANKRD23	-32.723	-5.882	-32.454	-10.310	-6.087	-3.268	-7.247	-31.234	-15.248	-4.070	-10.303	-13.806	-4.206	-16.234	-17.602	-11.745	-12.943
ANKRD24	-21.249	-5.274	-17.506	-13.304	-17.379	-15.174	-9.187	-45.464	-13.099	-8.194	-11.211	-11.447	-6.073	-24.205	-22.459	-14.742	-13.052
ANKRD26	-32.866	-22.591	-30.342	-19.493	-15.934	-20.409	-20.484	-50.561	-25.447	-23.787	-18.293	-8.041	-3.863	-25.019	-1.459	-17.116	-15.754
ANKRD27	-19.364	-20.693	-28.514	-23.987	-15.535	-9.865	-14.143	-54.008	-16.472	-16.678	-4.939	-15.304	-11.281	-31.140	-16.748	-7.152	-11.171
ANKRD28	-31.112	-19.761	-35.380	-18.868	-10.603	-22.449	-0.100	-40.650	-23.500	-20.113	-27.248	-12.994	-5.913	-31.267	-19.088	-26.846	-10.098
ANKRD29	-14.884	-16.552	-39.436	-19.437	-12.364	-20.769	-15.300	-52.905	-23.687	-13.959	-17.355	-18.091	-11.842	-34.325	-28.283	-17.064	-21.032
ANKRD30A	-6.870	-4.061	-6.879	-4.107	-4.417	-3.606	-2.328	-24.655	-18.787	-19.150	-22.538	-2.319	-4.605	-24.739	-19.562	-22.247	-3.777
ANKRD30B	-18.560	-12.246	-16.371	-7.724	-11.366	-14.595	-10.402	-29.215	-20.912	-27.786	-23.996	-16.238	-6.578	-8.558	-20.352	-21.899	-10.302
ANKRD31	-30.652	-13.945	-29.191	-23.966	-11.175	-21.530	-14.782	-26.664				-13.939	-5.975	-29.307	-15.804		-9.326
ANKRD32	-19.346	-15.869	-14.271	-12.197	8.998	-5.434	-14.028	-13.235	-15.177	-17.528	-24.644	-2.671	-3.617	0.298	-19.382	-23.331	-17.668
ANKRD33	-18.355	-13.941	-20.351	-26.922	-1.489	-19.923	-14.403	-43.665	-19.015	-7.827	-7.724	-21.042	-16.354	-24.584	-23.005	-7.278	-15.748
ANKRD33B	-35.408	-15.666	-24.489	-22.187	-14.013	-15.744	-21.136	-37.207	-11.218	-8.400	-13.810	-9.336	-8.925	-15.377	-10.389	-12.588	-7.638
ANKRD34A	-32.657	-16.645	-22.466	-26.428	-17.666	-11.959	-13.771	-38.363	-21.411	-10.121	-8.451	-14.803	-13.472	-29.710	-17.835	-13.431	-21.634
ANKRD34B	-29.040	-13.420	-15.351	-6.154	-11.074	-9.066	-13.990	-36.440	-19.717	-20.417	-18.762	-6.891	5.011	-21.248	-13.753	-23.849	-11.799
ANKRD34C	-33.902	-15.317	-30.683	-28.217	-16.895	-23.853	-20.347	-42.977	-21.235	-12.440	-5.228	-8.690	-9.219	-25.742	-16.763	-9.507	-18.843
ANKRD35	-19.544	-10.789	-23.159	-18.959	-2.325	-14.359	-17.195	-34.043	-0.903	-8.873	-10.316	-13.857	-0.615	-19.699	-17.104	-5.483	-7.292
ANKRD36						-2.394		5.569	-17.001	-19.961	-13.325	1.348	2.409	-1.006	-6.313	-26.332
ANKRD36C	-12.666	9.308	-5.954	-2.855	-2.504		-0.904										-5.891
ANKRD37	-10.593	-15.424	-27.519	-21.636	-8.079	-20.675	-9.546	-52.644	-21.660	-29.209	-24.533	-15.040	-12.645	-26.330	-25.556	-26.538	-1.473
ANKRD39	-30.560	-18.063	-23.880	-24.523	-13.327	-18.140	-13.877	-51.378	-17.558	-14.719	-11.548	-15.061	-12.254	-22.815	-24.181	-12.362	-12.011
ANKRD40	-18.712	-13.089	-27.605	-17.742	-14.549	-15.976	-14.734	-47.067	-11.992	-20.653	-13.399	-8.406	-3.091	-21.455	-13.444	-11.989	-8.595
ANKRD42	-19.241	-10.081	-27.595	-7.232	-2.992	-16.971	-11.310	-37.878	-17.904	-18.405	-23.062	-14.590	-6.576	-24.289	-21.302	-11.881	-12.802
ANKRD44	-28.200	-17.825	-32.774	-14.982	-5.468	-25.703	-9.343	-52.096	-14.193	-15.494	-19.143	-18.713	-9.295	-30.732	-23.906	-25.211	-1.250
ANKRD45	-17.309	-7.420	-15.807	-10.924	-6.416	-28.234	-9.454	-53.367	-17.587	-26.131	-23.418	-20.899	-6.490	-33.299	-25.762	-18.373	-6.289
ANKRD46	-35.829	-21.936	-33.887	-16.500	-16.472	-16.012	-21.823	-32.951	-14.079	-20.072	-17.421	-5.764	-5.292	-18.975	-21.118	-23.375	-20.281
ANKRD49	-5.674	6.524	6.712	6.671	2.262	-7.449	6.738	-0.221	-23.535	2.408	9.786	5.197	2.847	-6.447	20.700	-16.258	1.661
ANKRD50	-31.118	-12.364	-32.268	-14.732	-5.036	-15.689	-15.182	-44.587	-11.880	-21.269	-18.480	-20.545	-1.298	-21.664	-0.190	-12.408	-11.480
ANKRD52	-3.349	6.180	-1.199	4.300	1.810	-18.549	4.707	-32.696	9.800	-9.008	12.425	-18.401	-5.308	-21.756	-14.716	-8.419	5.156
ANKRD53	-7.526	1.738	-19.488	-16.151	-0.115	-23.588	-4.159	-50.237	-20.380	-19.935	-6.739	-20.791	-13.706	-25.273	-18.350	-15.265	-12.191
ANKRD54	-15.828	-14.977	-5.440	-20.405	-6.687	-0.497	-13.301	-46.833	-16.063	-19.376	-22.160	-4.794	-8.771	-16.030	-16.033	-1.530	-13.123
ANKRD55	-38.787	-20.692	-28.914	-24.353	-11.358	-22.441	-22.649	-56.468	-10.010	-20.649	-9.711	-13.765	-5.812	-19.036	-30.872	-17.540	-10.935
ANKRD6	-28.535	-23.728	-31.977	-24.152	-9.592	-6.723	-18.981	-48.604	-14.052	-11.507	-23.638	-13.390	-8.198	-16.926	-16.292	-9.698	-20.810
ANKRD60	-20.935	-1.568	-27.400	-20.438	8.754		-16.594										-7.568
ANKRD61	-24.169	-12.554	-32.480	-11.618	-12.033	-18.788	-13.452	-56.162				-20.565	-9.274	-26.916	-20.208		-12.194
ANKRD62	-22.410	-11.231	-25.770	-18.194	-8.337	-21.867	-15.189	-39.849				-11.282	-12.303	-35.597	-19.089		-9.671
ANKRD63	-0.544	-7.319	-24.194	-13.301	-0.460		-3.020										4.590
ANKRD65	-15.181	-4.729	-34.846	-23.289	-16.211	1.290	-20.361	-30.814	-21.180	2.323	-12.652	-6.674	-0.882	-17.453	-30.058	-16.880	-19.174
ANKRD66	-39.350	-23.766	-35.285	-23.180	-4.118	-27.164	-20.960	-50.139	-18.248	-13.643	-16.602	-14.935	-8.172	-30.751	-29.632	-25.016	-15.621
ANKRD7	-11.571	-5.775	-12.050	-10.916	-5.386	-10.642	-8.150	-20.883	-21.927	-27.965	-20.457	-2.758	-3.266	-17.739	-17.528	-25.872	-6.911
ANKRD9	-12.281	-15.666	-26.437	-16.670	-14.980	-22.978	-13.737	-45.113	-4.050	-13.512	-17.415	-17.232	-12.985	-26.154	-11.441	-6.282	-19.103
ANKS1A	-33.900	-19.324	-33.415	-31.178	-13.429	-22.702	-23.961	-57.834	-13.033	-1.611	0.725	-16.487	-9.726	-25.726	-25.933	-3.440	-23.034
ANKS1B	-9.042	-21.350	-28.038	-19.658	-23.761	-61.178	-20.336	-142.963	-18.800	-20.740	-21.799	-32.891	-28.242	-93.210	-59.219	-21.068	-10.820
ANKS3	-9.974	-10.876	-19.592	-9.299	3.169	-13.099	-19.721	-52.628	-9.909	-4.577	-9.475	-18.743	-8.936	-18.770	-22.210	-5.815	-4.392
ANKS4B	-14.830	-15.847	-23.591	-6.914	-11.394	-23.772	-10.335	-59.146	-20.818	-20.225	-13.525	-17.071	-9.077	-33.130	-27.876	-30.210	-12.297
ANKS6	-29.559	-17.655	-34.254	-19.095	-16.388	-20.320	-13.528	-52.503	-17.270	-17.650	-9.741	-9.247	-5.990	-29.220	-20.459	-11.994	-13.210
ANKUB1	-18.290	-12.653	-21.532	-7.442	-16.193		-13.469										-14.029
ANKZF1	-22.161	-14.888	-36.254	-26.187	-14.941	-17.697	-17.469	-43.203	-15.104	-21.423	-16.591	-9.288	-5.324	-13.684	-19.439	-21.540	-3.704
ANLN	-6.915	-0.729	-1.509	-3.280	-13.911	1.501	-7.105	-4.225	-8.271	-10.073	8.902	4.908	2.405	4.454	0.461	-13.224	2.763
ANO1	-20.817	-8.760	-26.505	-27.589	-15.888	-25.665	-20.987	-52.290	-20.039	-7.649	-9.943	-13.564	-13.191	-18.769	-24.610	-8.019	-13.645
ANO10	-37.221	-22.907	-25.754	-29.024	-10.727	0.783	-18.873	-38.280	-16.637	-16.584	-20.905	-17.000	-8.547	-27.439	-20.728	-24.604	-16.517
ANO2	-25.181	-16.676	-32.061	-32.611	-17.150		-20.539		-12.728	-12.242	-4.094					-6.558	-18.127
ANO3	-28.654	-18.564	-39.330	-20.783	-0.414	-16.978	-14.992	-26.549	-15.607	-24.441	-17.501	-16.705	-4.768	-14.161	-16.450	-22.095	-14.183
ANO4	-23.523	-11.166	-31.273	-9.115	-9.229	-23.607	-18.529	-54.270	-4.654	-10.380	-15.560	-19.120	-13.461	-27.941	-24.823	-17.991	-20.643
ANO5	-37.717	-17.695	-26.407	-9.860	-18.737	-14.966	-14.560	-50.387	-21.042	-20.855	-14.460	-15.536	-0.814	-23.800	-21.043	-14.240	-19.383
ANO6	-37.160	-17.953	-28.509	-14.979	-8.486	-23.612	-12.233	-48.508	-22.669	-19.434	-19.322	-13.842	-14.512	-26.006	-18.823	-19.007	-20.099
ANO7	-32.103	-9.537	-40.847	-26.336	-17.696	-18.014	-16.333	-46.556	-15.248	-14.439	-4.197	-12.882	-5.572	-27.771	-25.667	-7.492	-19.626
ANO8	-27.413	-17.265	-18.392	-16.122	-11.107	1.748	-15.016	-27.938	-17.493	-3.772	-20.740	-7.998	-7.916	-9.065	-9.091	-3.169	-15.205
ANO9	-15.819	-5.089	-30.581	-20.438	-6.827	-14.084	-13.191	-56.318	-16.072	-21.579	-13.684	-17.512	-8.597	-19.993	-16.311	-12.032	-13.730
ANP32A	-9.670	-4.174	-3.971	-6.859	-1.186	-20.065	-0.488	2.436	-7.797	-18.222	-11.065	4.962	-3.196	12.121	-13.881	-7.370	1.028
ANP32B						-5.715		-15.247	-8.195	-23.012	-11.059	9.694	-0.888	-5.618	-2.664	-7.183
ANP32D						-8.783		-24.397	-18.097	-17.910	-21.824	-12.570	-10.249	-23.154	-16.365	-17.042
ANP32E	-26.280	4.985	-25.092	-6.510	4.102	-32.142	-11.211	-54.640	-4.492	-10.544	-13.633	-9.045	-4.374	-28.842	-7.454	2.557	-10.306
ANPEP	-26.156	-24.292	-10.413	-12.007	-13.953	-22.523	-15.490	-51.333	-23.327	-13.867	-21.856	-19.366	-12.390	-25.200	-27.027	-10.323	-18.802
ANTXR1	-20.293	-6.573	-31.073	-25.188	-18.886	-22.306	-8.617	-42.328	-23.404	-26.070	-15.628	-9.936	-7.135	-29.244	-27.777	-18.988	-16.543
ANTXR2	-37.779	-11.855	-32.388	-15.604	-10.877	-13.918	-18.810	-43.218	-20.118	-25.501	-11.603	-21.820	-16.589	-19.039	-13.113	-18.839	-11.027
ANTXRL	-26.710	-15.229	-29.459	-7.613	-14.061	-9.790	-15.099	-32.316				-5.245	-4.201	-22.160	-12.560		-13.333
ANXA1	-35.962	-21.153	-27.362	-18.562	-18.312	-25.046	-18.943	-45.247	-12.170	-32.141	-21.515	-11.357	-3.259	-28.214	-18.813	-11.340	-18.168
ANXA10	-16.466	-6.972	-22.295	-8.369	-9.992	-18.634	-19.456	-37.727	-16.023	-24.732	-11.799	-10.608	-1.643	-22.165	-12.042	-22.117	-18.171
ANXA11	-31.329	-6.983	-23.367	-20.519	-10.183	-17.609	-19.003	-54.764	-18.549	-13.458	-19.372	-21.022	-13.871	-31.357	-20.130	-18.824	-3.493
ANXA13	-39.495	-9.729	-29.383	-18.343	-11.476	-4.848	-13.828	11.088	-12.217	-15.738	-6.594	-3.577	-1.726	-12.333	-9.242	-22.327	-16.244
ANXA2	-6.406	-3.884	-6.706	-3.648	-2.218	-16.158	-2.953	-41.850	-13.385	-17.337	-23.744	-16.292	-13.399	-22.448	-25.791	-20.554	-4.220
ANXA2R	-14.019	-8.656	-4.063	-13.377	1.224	-20.545	-6.793	-39.715	-16.196	-13.992	-5.480	6.387	-1.443	-17.870	-21.155	-12.156	-16.820
ANXA3	-17.553	-13.947	-13.614	-9.247	0.887	-7.849	-10.438	-18.106	-13.889	-24.401	-14.004	-11.743	-2.427	-14.807	-11.897	-30.120	-9.990
ANXA4	-38.059	-14.655	-34.181	-16.429	-6.741	-5.875	-20.758	-35.346	-14.767	-26.201	-16.712	-8.947	0.777	-9.503	-3.595	-14.348	-21.267
ANXA5	-25.697	-11.050	-27.486	-12.755	-13.289	-19.974	-21.500	-55.219	-24.329	-26.738	-25.955	-19.701	-9.841	-30.244	-26.235	-22.485	-12.949
ANXA6	-33.623	-19.510	-23.135	-22.646	-12.437	-22.820	-12.026	-52.993	-22.188	-7.523	-16.847	-13.057	-8.743	-32.864	-26.007	-15.944	-11.585
ANXA7	-17.415	-18.475	-23.130	-18.277	-7.494	-19.491	-13.305	-50.971	-16.600	-6.109	-9.733	-13.303	-6.845	-21.744	-28.688	-11.982	-16.306
ANXA8						-7.145		-22.218	-12.108	-1.284	-11.797	-7.466	2.098	-1.540	-9.411	-17.891
ANXA8L1						-15.973		-27.878	-13.847	-5.214	-14.986	-17.179	0.019	-17.693	-12.423	-18.001
ANXA8L2						-2.001		-11.569	-18.664	-4.976	-14.712	-5.019	2.573	0.116	-4.474	-13.864
ANXA9	-31.617	-11.730	-20.186	-20.288	-11.222	-15.556	-12.224	-35.600	-13.960	-15.495	-18.396	-8.227	-7.524	-16.704	-12.984	-10.688	-19.636
AOAH	-22.205	-1.593	-25.614	-24.720	-1.234	-12.075	-12.362	-25.151	-20.431	-22.669	-12.789	-9.181	-6.122	-22.653	-8.780	-18.709	-10.234
AOC1						-11.642		-41.016	-9.325	-6.230	-7.526	-17.500	-10.299	-24.656	-16.319	-8.732
AOC2	-26.689	-16.989	-19.349	-20.892	-12.060	-23.258	-15.858	-35.136	-21.599	-6.008	-12.231	-14.050	-8.708	-15.113	-20.822	-15.540	-14.295
AOC3	-17.738	-12.086	-15.252	-13.869	-9.399	-34.953	-7.782	-49.543	-13.303	-16.056	-18.855	-16.380	-8.659	-40.218	-46.808	-15.364	-8.656
AOX1	-22.123	-13.364	-37.368	-21.565	-18.139	-7.274	-18.319	-34.827	-16.211	-20.978	-20.173	-17.329	-4.115	-21.265	-8.122	-21.171	-10.464
AP1AR	-25.874	-13.888	-20.679	-13.257	-9.885	-8.902	-14.207	-42.163	-22.451	-27.518	-17.090	-4.830	-9.532	-23.211	-24.030	-19.867	-8.354
AP1B1	-32.270	-5.423	-26.209	-21.359	-11.688	6.076	-24.228	-12.924	-23.087	-13.871	-17.112	-2.523	-1.787	5.137	-4.739	-8.231	-17.630
AP1G1	-32.130	-13.458	-33.062	-9.965	-1.476	21.178	-19.131	43.674	-14.407	-21.476	-12.103	16.428	1.713	7.279	10.001	6.697	-21.631
AP1G2	-29.461	-9.901	-24.705	-22.268	-7.231	-14.544	-14.750	-44.524	-12.691	-2.018	-9.180	-16.092	-11.266	-27.234	-21.893	-3.025	-10.146
AP1M1	-28.764	-16.213	-11.965	-17.910	3.638	6.543	-23.699	-32.957	-16.993	-18.510	-19.881	-0.767	-0.932	0.973	5.239	9.124	4.064
AP1M2	-27.162	-23.998	-31.008	-17.646	-18.427	-5.366	-18.949	-42.083	-7.149	-8.605	-8.951	-4.975	-1.678	-19.636	-13.893	-12.861	-15.356
AP1S1	-36.040	-9.988	-31.811	-19.745	-6.851	-2.554	-7.137	-45.832	-20.866	-24.507	-18.406	-9.274	-13.441	-30.705	-21.440	-21.900	-23.438
AP1S2	-4.575	-3.666	-4.999	-4.553	-0.977	-0.652	-2.629	-14.369	-18.861	-16.006	-13.360	-9.866	-5.068	-7.297	-7.012	-20.274	-1.932
AP1S3	-20.177	3.897	-28.448	-13.692	-15.453	-21.946	-11.252	-28.898	-27.234	-19.359	-22.343	-10.359	-7.841	-16.831	-16.626	-30.246	-15.080
AP2A1	-29.200	-11.086	-27.161	-26.694	-15.540	20.855	7.627	-41.857	-21.374	-8.860	-18.537	-10.804	-9.224	-22.282	-16.422	-18.990	-9.603
AP2A2	-21.055	-10.719	-31.912	-7.275	-8.885	-6.039	-13.110	-59.914	-14.501	-10.465	-14.881	-17.007	-8.690	-17.188	-15.924	-17.735	-15.288
AP2B1	-28.495	-4.537	-29.684	-15.066	-7.864	7.170	-14.110	-56.257	-19.062	-19.760	-13.108	-8.106	-4.811	-26.816	1.292	-17.521	3.203
AP2M1	6.301	-17.333	7.488	-7.294	-15.071	34.264	7.206	58.490	4.837	7.064	1.495	17.764	10.832	25.247	27.304	30.907	-21.122
AP2S1	23.803	2.061	16.801	-18.671	-14.810	34.772	10.109	58.031	14.486	26.513	10.278	11.567	6.135	23.421	36.235	28.956	-5.762
AP3B1	-34.521	-4.218	-23.708	-1.618	-8.162	-2.719	-13.959	17.202	-8.398	-19.304	-1.687	-8.921	-6.299	-23.222	-0.108	-17.665	-11.312
AP3B2	-35.495	-17.701	-12.274	-24.535	-5.548	-11.778	-19.820	-47.857	-16.347	-17.096	-8.445	-9.277	-13.442	-30.494	-10.016	-11.409	-20.069
AP3D1	-29.828	-18.383	-24.326	-17.408	-17.808	-21.153	-16.368	0.401	8.309	-9.044	2.489	-13.564	-3.785	-29.327	-9.215	-6.518	-16.639
AP3M1	-25.045	-9.767	-8.721	-19.385	-14.918	-11.171	3.964	3.595	-13.272	-3.031	-15.489	-0.236	-10.003	-21.023	-12.048	-19.919	-4.747
AP3M2	-15.027	-22.322	-25.213	-28.224	-8.399	-18.118	-14.768	-39.776	-21.019	-17.488	-5.735	-5.150	-5.212	-7.184	-15.579	-23.515	-16.701
AP3S1	-5.328	0.108	-1.502	-0.405	1.474	-9.434	2.266	-19.574	-0.235	-5.948	-14.452	-4.646	1.284	-0.649	-6.905	-16.002	-2.573
AP3S2	-32.916	-20.570	-27.909	-21.329	-10.032	-13.816	-13.098	-43.002	-16.783	-20.282	-18.291	-13.908	-7.741	-21.868	-22.546	-12.889	-17.263
AP4B1	-23.990	-7.662	-27.076	-27.586	4.965	-17.648	-10.073	-44.283	-22.532	-0.716	-16.749	-17.577	-13.140	-24.336	-21.012	-8.986	-11.109
AP4E1	-29.417	-15.596	-29.252	-4.479	-4.831	-1.806	-13.862	-41.496	-18.071	-26.421	-18.420	-3.957	-4.125	-20.058	-13.377	-27.327	-20.668
AP4M1	-20.516	-13.669	-16.867	-23.892	-9.854	-12.146	-11.077	-49.186	-9.564	-10.654	-10.832	-16.756	-5.989	-27.329	-19.820	-19.606	-20.099
AP4S1						-1.315		-27.544	-11.951	-17.083	-9.176	-7.568	2.982	-11.423	-14.217	-10.589
AP5B1	-19.938	1.339	-28.622	-24.483	-3.868	-14.375	-14.760	-29.030	-8.236	-15.898	-14.466	-20.007	-12.716	-27.176	-22.941	-9.606	-10.380
AP5M1	-23.473	-17.320	-40.621	-17.296	-15.182	-13.400	-12.391	-23.620	-6.484	-22.588	-8.587	-11.842	-7.840	-22.268	-11.172	-21.637	-18.978
AP5S1	-26.894	-15.848	-28.221	-27.752	-15.418	-15.904	-11.080	-47.249	-15.935	-4.608	-20.297	-14.686	-8.731	-20.256	-26.088	-5.646	-14.975
AP5Z1	-10.417	6.931	-13.896	-9.495	-13.994	-17.695	6.282	-47.193	-28.862	-18.322	-15.778	-10.365	-11.804	-19.666	-23.928	-18.624	-8.647
APAF1	-25.015	-16.929	-28.577	-9.669	-17.644	-26.489	-14.843	-51.268	-27.977	-11.575	-16.175	-18.293	-17.112	-30.190	-31.212	-25.871	-13.849
APBA1	-35.153	-20.849	-39.697	-19.254	-15.419	-12.835	-17.058	-42.402	-13.930	-14.905	-10.642	-9.688	-5.776	-25.526	-12.011	-8.518	-18.497
APBA2	-32.016	-15.482	-17.772	-10.681	-7.667	-16.925	-16.685	-50.297	-20.407	-10.021	-14.189	-5.839	-2.878	-3.718	-15.336	-15.132	-16.406
APBA3	-37.426	-16.301	-32.994	-7.744	-15.394	-18.340	-19.111	-39.265	3.300	-10.599	-7.683	-12.139	-8.609	-26.953	-26.652	-7.328	-10.613
APBB1	-19.128	-13.291	-30.610	-19.216	-6.386	-15.551	-11.611	-49.079	-23.431	-5.950	-16.614	-7.956	-5.021	-21.707	-18.893	-9.145	-10.478
APBB1IP	-19.321	-15.350	-27.850	-22.752	-9.946	-16.690	-14.916	-42.767	-18.755	-16.492	-15.055	-5.835	-12.168	-16.513	-15.314	-26.422	-21.070
APBB2	-32.462	-15.734	-15.302	-28.254	-16.975	-50.756	-20.249	-110.202	-13.686	-29.577	-26.910	-33.887	-19.220	-58.346	-50.751	-25.146	-14.876
APBB3	-40.942	-14.998	-31.440	-23.609	-14.652	-20.834	-12.369	-42.431	-19.932	-16.116	-17.396	-11.819	-6.261	-35.243	-31.226	-25.314	-10.548
APC	17.897	-15.021	-16.769	8.188	-16.248	-5.717	-24.087	38.939	-23.589	-17.873	-15.403	-15.362	-5.661	-31.291	-21.373	-19.225	-13.078
APC2	-14.658	-17.339	-18.357	-5.030	-13.232	7.558	-11.621	-12.577	-13.493	-4.665	-18.391	0.332	4.811	-4.533	-6.478	-6.435	-9.813
APCDD1	-28.199	-15.637	-40.011	-25.090	-4.920	-17.137	-11.543	-49.816	-18.601	-12.483	-20.172	-20.793	-13.346	-27.801	-26.311	-23.215	-22.404
APCDD1L	-30.086	-22.532	-33.063	-22.266	-7.609	-18.840	-18.227	-54.571	-18.498	-23.294	-20.691	-18.290	-4.480	-28.153	-27.078	-23.022	-14.415
APCS	-12.010	-7.461	-12.953	-5.988	-5.129	-12.452	-5.215	-43.642	-18.788	-31.904	-18.787	-13.640	-4.952	-24.991	-6.849	-28.547	-5.603
APEH	-17.055	-12.881	-27.188	-23.818	-11.941	-7.140	-18.303	-33.208	-12.438	-11.456	-5.384	-11.616	-9.462	-15.172	-19.775	-18.561	-17.905
APEX1	-30.423	-16.778	6.811	-8.420	-13.379	-9.248	-3.048	-25.288	-5.375	-23.022	1.050	-3.085	3.718	-17.764	-6.232	-26.326	-10.851
APEX2	-39.253	5.603	53.285	-19.621	-18.302	-18.830	3.231	-54.403	-17.099	-21.759	-10.725	-14.638	-13.914	-29.259	-17.677	-24.747	19.761
APH1A	-24.761	-16.852	-30.573	-26.297	-12.845	-9.163	-8.106	14.770	-18.686	-16.242	-5.330	-13.985	-5.280	-10.899	-11.080	-10.131	-24.669
APH1B	-27.334	-14.133	-21.983	-1.899	-1.649	-16.286	-4.867	-39.164	-15.539	-17.077	0.115	-16.082	-3.685	-24.244	-18.966	-14.971	-7.640
API5	-1.952	-3.745	10.328	-3.623	-3.342	-8.266	1.972	-30.673	-2.326	-21.381	-6.894	-15.799	1.404	-8.918	-16.820	-21.589	1.302
APIP						-17.576		-31.171	-11.460	-12.401	-6.958	-2.161	0.388	-16.783	-8.091	-14.969
APITD1	-2.424	-6.762	2.062	-5.160	-5.302	-7.993	4.631	-40.096	-21.011	-25.711	-10.457	-1.987	-4.741	-22.441	-23.642	-18.480	-8.532
APITD1-CORT						-13.548		-26.927	-21.509	-25.329	-11.460	-7.810	2.233	-20.166	-7.921	-15.340
APLF	-29.356	-3.446	-23.220	-10.376	-16.507	-22.230	-16.153	-39.164	-18.626	-20.131	-19.255	-17.326	-6.116	-22.261	-12.126	-21.790	-19.145
APLN	-22.900	-19.575	-30.543	-30.914	-13.343	-18.450	-18.675	-17.611	-17.709	-21.758	-17.531	0.053	-9.935	-19.931	-18.416	-22.273	-23.041
APLNR	-32.779	-15.021	-36.925	-9.825	-9.422	-17.641	-5.660	-49.705	-19.483	-7.209	-9.346	-21.341	-17.649	-29.533	-18.641	-12.675	-14.298
APLP1	-17.545	-1.313	-33.876	-31.325	-11.854	-10.260	-9.413	-31.168	-10.055	6.759	-5.081	-9.912	-8.496	-19.947	-15.818	5.304	-4.444
APLP2	-24.691	-14.306	-36.519	-23.508	-19.961	-13.698	-13.061	-49.719	-20.464	-15.068	-9.976	-7.516	-9.319	-6.913	-10.749	-18.222	-23.815
APMAP	-23.051	-15.473	-37.934	-12.576	-6.910	-18.458	-17.942	-42.070	-18.071	-21.418	-18.577	-10.757	-10.781	-26.596	-12.747	-21.471	-16.244
APOA1	-18.687	-14.806	-17.454	-11.345	-5.555	-24.392	-11.549	-46.080	-22.694	-20.454	-21.163	-10.248	-13.407	-34.845	-17.283	-21.608	-14.653
APOA1BP	-26.648	-13.892	-24.375	-20.027	-3.872	-17.891	-18.955	-52.774	-15.879	-16.267	-15.390	-13.641	-15.109	-32.405	-19.598	-16.340	-12.301
APOA2	-20.008	-11.181	-24.776	-14.940	-12.207	-18.196	-9.889	-55.871	-21.212	-28.163	-19.084	-20.714	-13.869	-27.187	-11.306	-26.159	-11.348
APOA4	-26.800	-18.564	-33.976	-26.079	-11.030	-10.615	-12.747	-46.218	-19.989	-13.956	-19.299	-16.090	-10.136	-17.049	-20.506	-19.363	-17.578
APOA5	-22.978	-18.004	-33.544	-26.512	-13.994	-18.125	-15.872	-49.375	-22.941	-22.713	-22.526	-19.839	-8.507	-27.192	-13.331	-21.618	-18.899
APOB	-36.104	-21.842	-36.353	-25.489	-11.295	-23.114	-14.596	-46.798	-22.745	-22.736	-20.985	-18.742	-12.481	-26.234	-21.705	-25.093	-20.677
APOBEC1	-18.648	-12.170	-26.522	-21.103	-12.160	-20.911	-15.903	-40.774	-20.205	-23.936	-19.404	-4.523	-4.003	-24.895	-23.329	-21.117	-15.779
APOBEC2	-31.150	-11.380	-21.062	-17.978	-7.934	-21.068	-16.923	-56.260	-13.766	-9.948	-12.561	-12.412	-10.678	-32.118	-29.819	-21.280	-13.161
APOBEC3A	-15.730	-10.181	-16.654	-12.721	-13.313	-19.712	-11.246	-39.730	-21.722	-27.640	-20.199	-15.981	-9.155	-11.508	-20.301	-14.746	-10.739
APOBEC3B	-0.363	-0.892	-5.163	2.009	-1.017	-9.751	-0.303	-52.590	-21.057	-25.422	-23.805	-15.689	-10.819	-29.922	-22.955	-24.037	-3.658
APOBEC3C						-11.956		-37.771	-18.955	-28.747	-23.638	-7.387	-7.409	-10.660	2.129	-16.521
APOBEC3D	-28.293	-20.086	-26.620	-23.433	-15.355	-12.613	-16.434	-48.791	-6.429	-21.461	-24.974	-13.542	-10.690	-15.879	-20.189	-25.747	-17.995
APOBEC3F						-12.109		-55.195	-10.762	-16.354	-14.300	-11.854	-2.879	-13.639	-29.399	-18.387
APOBEC3G	-11.676	-5.647	-20.298	-8.643	-3.039	-10.369	-12.929	-47.816	0.922	-5.464	-14.210	-8.692	-6.220	-32.914	-26.300	-13.312	-12.830
APOBEC3H	-25.564	-18.759	-37.524	-21.240	-8.271	-13.387	-20.501	-41.715	-14.655	-23.833	-15.064	-11.354	-5.601	-12.475	-14.071	-26.332	-19.395
APOBEC4	-6.796	-4.046	-6.813	-6.360	-0.214	-24.300	-4.300	-53.990	-23.285	-27.754	-13.951	-16.588	-9.221	-25.549	-9.540	-24.790	-4.084
APOBR	-23.580	-15.618	-29.272	-14.724	-0.581	-18.751	-8.725	-57.705	-7.272	7.095	1.122	-20.781	-11.156	-32.849	-29.209	-2.596	-8.589
APOC1	-5.320	0.065	-6.282	-3.459	-2.593	-4.382	-1.912	-26.893	-9.714	-10.083	-16.060	-15.188	-3.749	-22.950	-28.000	-18.521	-4.220
APOC2						-13.735		-20.363	-16.322	-12.836	-18.142	-9.169	-9.443	-20.956	-14.520	-17.088
APOC3	-13.163	-11.126	-19.700	-12.922	-10.713	-16.341	-11.092	-52.006	-20.582	-21.094	-24.204	-11.837	-8.076	-17.633	-17.403	-16.979	-6.030
APOC4	-27.796	-10.625	-12.027	-22.265	-14.310	-10.848	-16.390	-31.401	-11.597	-16.676	-12.064	-12.533	-3.514	-16.501	-25.838	-15.214	-17.717
APOD	-29.395	-6.678	-23.978	-9.476	-14.454	-15.105	-10.730	-37.499	-19.877	-24.372	-23.081	-16.300	-7.535	-21.219	-12.070	-26.687	-6.993
APOE	-21.396	-15.300	-26.989	-15.595	-18.465	-23.096	-15.529	-36.843	-17.813	-14.139	-11.080	-14.627	-8.399	-29.399	-23.908	-9.708	-8.216
APOF	-26.390	-4.106	-24.331	-8.487	-13.222	-16.595	1.575	-43.282	-11.319	-6.409	-18.393	-10.870	-6.446	-20.024	-29.433	-14.669	-5.396
APOH	-30.733	-23.323	-36.573	-16.408	-6.280	-12.075	-21.183	-23.064	-25.437	-29.047	-26.375	-2.761	-5.696	-23.026	2.007	-28.485	-13.465
APOL1	-20.160	-13.925	-33.990	-17.246	-8.066	-18.195	-16.022	-39.061	-15.639	-9.368	-15.261	-13.934	-14.139	-13.662	-21.666	-20.713	0.558
APOL2	-32.288	-16.420	-37.537	-13.935	-11.050	-20.474	-16.104	-50.828	-16.756	-11.899	-20.354	-18.245	-2.872	-22.264	-13.777	-14.980	-11.877
APOL3	-12.376	-20.726	-39.147	-18.759	-21.665	-21.368	-17.463	-57.817	-15.071	-14.772	-17.115	-20.386	-4.748	-27.787	-25.973	-20.025	-3.326
APOL4	-17.162	-19.946	-20.348	-10.058	-7.282		-16.019										-7.626
APOL5	-31.294	-20.196	-33.870	-29.828	-13.328	-11.842	-24.565	-51.656	-11.121	-9.482	-16.656	-16.218	-11.125	-34.199	-22.151	-8.536	-13.473
APOL6	-25.098	-11.963	-23.961	-7.352	-6.433	-18.454	-10.763	-51.432	-9.601	-18.356	-10.186	-15.971	-10.732	-20.980	-21.520	-14.524	-13.497
APOLD1	-1.713	-3.075	-21.556	-17.155	-4.875	-21.722	-9.270	-45.938	-5.046	-10.217	0.787	-17.439	-8.509	-23.695	-20.092	-12.001	-6.511
APOM	-25.303	-17.134	-28.735	-27.052	-12.382	-16.338	-12.370	-81.107	-16.417	-7.625	-10.184	-1.196	-8.420	-32.150	-20.081	-16.813	-15.114
APOO	-9.524	-6.087	-1.329	-7.989	-4.005	-20.462	-4.287	-49.772	-9.283	-25.157	-16.054	-19.346	-15.356	-30.068	-19.956	-21.194	-7.363
APOOL	-7.912	-5.895	-11.820	-10.380	-6.106	-10.936	-7.406	-33.866	-21.531	-27.762	-23.307	-7.722	-4.048	-23.944	-13.609	-30.598	-7.181
APOPT1	0.834	2.562	-21.409	-11.633	-12.816	-0.851	-9.774	-50.929	-12.781	-21.749	-18.409	-7.668	-4.145	24.005	14.239	-1.783	-4.099
APP	-37.125	-23.518	-27.700	-27.979	-15.686	-27.219	-17.387	-52.176	-7.285	-7.464	-10.688	-21.938	-14.172	-24.393	-23.385	-21.548	-17.133
APPBP2	-35.147	-9.510	-34.281	-27.277	-6.284	-2.128	-10.967	-31.982	-39.011	-29.141	-29.893	-5.511	3.515	3.562	-9.269	-35.051	-12.512
APPL1	-25.182	-8.635	-23.320	-12.898	-12.621	-23.541	-20.240	-44.554	-17.842	-24.113	-17.897	-15.735	-6.303	-21.520	-10.725	-22.398	-5.895
APPL2	-21.967	-12.699	-22.386	-25.991	-5.431	-14.266	-5.326	-34.483	-9.940	-15.397	-17.427	-7.366	-8.047	-22.246	-11.433	-10.235	-14.020
APRT	-2.088	-6.007	-29.089	4.632	-10.290	-10.235	-9.348	-37.832	-4.182	3.476	3.252	-1.355	-2.873	-5.131	-14.024	-9.752	-8.227
APTX	-26.496	-17.242	-19.842	-16.166	-16.369	-20.345	-9.544	-45.771	-19.182	-13.626	-7.422	-7.035	-5.572	-24.139	-19.669	-0.502	-5.891
AQP1	-25.686	-6.926	-21.665	-23.582	-12.805	-16.584	-17.721	-42.598	-20.884	-20.735	-20.605	-10.559	-4.335	-24.005	-15.088	-19.557	-18.959
AQP10	-26.099	-11.100	-26.203	-14.670	0.883	-16.901	-5.199	-39.324	-21.076	-16.376	-19.958	-9.221	4.389	-22.121	-8.229	-17.306	-14.671
AQP11	-25.278	-16.574	-24.203	-21.258	-17.235	-21.138	-13.132	-55.797	-18.874	-7.937	-11.339	-15.660	-9.859	-25.673	-24.583	-5.395	-9.112
AQP12B						-16.369		-33.398	-22.992	-15.041	-16.256	-15.504	-6.012	-8.077	-18.176	-16.371
AQP2	-21.614	-12.072	-14.951	-8.012	-5.889	-20.140	-12.214	-50.253	-18.274	-6.898	-17.538	-15.511	-7.668	-27.178	-26.369	-19.661	-17.879
AQP3	-21.543	-14.344	-7.295	-4.655	-7.774	-24.380	-7.175	-55.799	-23.426	-7.024	-17.162	-13.240	-12.467	-26.256	-25.966	-17.204	-6.026
AQP4	-26.241	-18.498	-28.636	-20.338	-15.931	-17.148	-17.734	-46.865	-11.369	-15.262	-16.507	-3.644	-10.895	-25.561	-26.785	-17.028	-16.129
AQP5	-17.644	-10.015	-25.286	-22.226	-1.809	-22.570	-4.729	-46.740	-9.699	-12.242	-8.675	-23.075	-11.937	-25.201	-24.728	-6.256	-21.958
AQP6	-34.722	-23.125	-15.727	-17.622	-3.540	-7.952	-15.536	-45.761	-22.803	-12.531	-14.733	-12.759	-15.524	-26.939	-26.039	-18.509	-14.859
AQP7	-5.731	-7.206	-8.689	-9.022	-7.124	-10.760	-3.150	-26.633	-10.482	-0.804	-10.552	-2.632	-2.850	-14.109	-2.483	-13.286	-4.683
AQP8	-16.201	-16.542	-21.726	-15.711	-13.670	-19.162	-20.950	-44.458	-21.537	-14.038	-16.583	-20.543	-12.113	-29.427	-16.684	-23.363	1.653
AQP9	-35.067	-19.460	-29.935	-27.647	-21.109	-18.564	-19.002	-45.730	-17.559	-20.411	-22.364	-13.322	-8.323	-30.353	-19.917	-21.321	-11.061
AQPEP						-24.820		-55.516	-10.603	-10.891	-12.867	-23.964	-14.758	-30.680	-22.709	-16.817
AQR	40.775	12.977	58.588	43.916	34.971	12.003	29.066	11.417	26.752	26.156	24.703	7.525	10.700	19.321	19.258	33.795	33.029
AR	-33.868	-23.052	-33.348	-21.499	-16.143	-17.584	-20.484	-38.145	-24.259	-21.041	-21.520	-4.822	-9.307	-18.701	-13.480	-27.994	-18.283
ARAF	-32.423	-17.811	-35.199	-21.721	-15.862	-23.405	-20.525	-54.348	-15.885	-29.894	-19.309	-18.470	-11.558	-33.118	-23.601	-19.435	-14.620
ARAP1	-17.148	-16.311	-22.360	-23.171	9.223	-13.767	-9.117	-37.004	-20.412	-12.941	-17.501	-14.917	-7.591	-17.421	-23.791	-10.243	-7.707
ARAP2	-33.992	-22.927	-31.753	-18.407	-13.515	-20.713	-22.942	-39.970	-22.145	-28.539	-14.739	-11.848	-7.323	-23.746	-23.866	-24.330	-16.213
ARAP3	-36.595	-16.173	-33.690	-23.048	-20.564	-17.474	-20.031	-45.188	-23.931	-15.766	-8.550	-13.120	-11.833	-25.102	-22.901	-23.244	-15.284
ARC	-17.613	0.178	-28.335	-26.705	-10.878	-20.567	-21.736	-52.280	-19.575	-17.931	-13.441	-1.608	-7.961	-25.384	-14.117	-27.155	-14.824
ARCN1	48.149	39.480	22.885	38.192	23.953	17.027	22.672	18.349	32.221	10.838	21.057	13.692	4.693	17.707	16.865	22.631	18.429
AREG						-18.293		-41.530	-23.353	-30.975	-20.388	-16.403	0.177	-25.396	-23.055	-23.877
AREL1	-16.074	10.044	-26.558	-2.643	-5.490	-25.570	-14.101	-28.254	-20.816	-19.413	-17.164	-11.369	-3.641	-5.616	-14.052	-15.552	-3.063
ARF1	-8.794	1.459	-4.224	2.663	5.680	2.670	-1.771	-11.841	-25.868	-13.043	-10.222	11.798	0.154	21.656	-4.613	-8.788	0.061
ARF3	-24.930	1.245	4.489	-11.274	-0.500	-1.122	-0.469	-39.925	-15.530	-1.130	-8.051	-11.084	-10.977	-21.991	-6.429	-14.809	5.608
ARF4	-11.302	-7.758	-13.994	-10.889	-2.978	-1.357	-0.738	-14.610	-25.692	-27.116	-10.561	-3.225	9.042	1.149	-17.844	-25.442	-2.303
ARF5	0.221	-7.410	-11.573	-15.147	-15.932	-19.717	-14.105	-48.214	-24.128	-12.687	-17.956	-11.697	-13.955	-31.790	-10.614	-27.219	1.251
ARF6						-16.149		-2.821	2.201	-6.804	-15.285	4.114	5.443	-17.560	-11.984	-3.146
ARFGAP1	-29.444	-17.793	-36.618	-10.903	-19.255	-5.988	-17.436	-56.470	-20.555	-12.756	-12.000	-17.326	-8.758	-23.631	-29.324	-12.986	-12.008
ARFGAP2	-26.454	-4.068	-30.065	-21.592	-6.815	-16.728	-15.181	-54.814	-20.718	-12.355	-6.356	-18.348	-10.721	-27.626	-24.361	-20.817	-16.711
ARFGAP3	-32.306	-18.062	-32.127	-26.921	-14.680	-13.784	-13.835	-50.749	-26.543	-20.004	-14.664	-11.235	-5.798	-25.375	-20.748	-30.398	-22.598
ARFGEF1	-30.803	-5.796	-29.903	-8.846	-11.254	2.706	-11.818	-27.669	-18.583	-24.593	-11.672	10.211	5.702	4.413	-10.417	-19.230	-9.830
ARFGEF2	-33.539	-17.482	-35.811	-14.607	2.248	-7.866	-13.233	-56.223	-14.368	-16.388	-9.426	-16.112	-6.082	-24.638	-14.534	-8.235	-9.768
ARFIP1	-5.872	-3.547	-5.452	-1.452	3.159	-13.748	-3.971	-14.068	-20.350	-25.384	-20.221	-7.594	-0.238	-7.923	-7.908	-32.216	-0.704
ARFIP2	-28.656	-16.264	-26.232	-16.199	11.684	-7.063	-10.896	-40.934	-19.140	-25.887	-17.833	-19.544	-8.047	-26.062	-10.890	-20.833	-4.708
ARFRP1	33.752	25.264	33.924	9.770	19.327	38.378	11.447	127.689	4.924	12.568	-9.288	32.835	20.165	94.650	55.605	27.190	19.458
ARG1	-35.007	-15.885	-33.155	-6.260	-5.383	-22.218	-16.210	-50.095	-8.694	-16.827	-19.232	-17.236	-10.247	-28.660	-31.725	-26.795	-8.486
ARG2	-31.739	-6.658	-32.294	-19.266	-13.502	-21.131	-3.025	-53.558	-21.698	-27.403	-15.148	-20.878	-15.066	-34.445	-24.556	-14.177	-18.860
ARGFX						-17.920		-44.600	-16.366	-23.219	-13.436	-20.605	-7.830	-28.177	-15.602	-11.332
ARGLU1	-8.546	-16.203	14.312	15.319	-0.189	27.319	8.822	38.740	-13.176	-4.125	-6.301	10.818	-0.656	15.697	21.206	-4.150	19.323
ARHGAP1	-11.610	-10.255	-26.745	-14.932	-2.772	-15.910	-5.594	-56.477	-13.685	-2.889	13.693	-17.782	-11.871	-25.253	-25.789	-7.140	-9.086
ARHGAP10	-24.951	-18.651	-17.424	-27.512	-14.081	-17.888	-11.117	-47.709	-26.427	-27.077	-22.685	-14.646	-13.589	-29.067	-27.302	-10.719	-4.966
ARHGAP11A	-16.013	-1.747	-9.167	-7.103	-1.064	19.904	-5.093	1.388	-11.295	-28.051	-20.442	3.111	2.731	5.349	25.186	-21.515	-2.851
ARHGAP11B						-21.880		-10.436	-8.496	-18.523	-12.334	-7.146	0.322	8.699	-5.645	-16.032
ARHGAP12	-21.824	-8.038	-23.167	-33.543	-8.907	-4.540	-16.241	-54.692	-12.970	-17.419	-13.325	-16.740	-14.873	-11.501	-2.636	-18.163	-5.956
ARHGAP15	-18.959	1.831	-20.796	-7.362	-1.139	-12.879	-0.742	-43.160	-13.202	-12.647	-23.079	-16.010	-11.923	-18.607	-18.953	-19.258	5.655
ARHGAP17	-21.540	-24.041	-30.566	-24.747	-19.146	-30.300	-10.769	-59.443	-14.556	-6.184	-5.572	-15.335	-14.814	-16.599	-26.060	-16.187	-18.575
ARHGAP18	-37.591	-16.254	-5.745	-21.718	-15.811	-14.126	-14.346	-51.040	-23.875	-21.109	-22.384	-16.477	-1.371	-23.116	-18.135	-22.916	-12.333
ARHGAP19	-24.366	-11.895	-29.056	-14.689	-8.454	-5.309	-12.690	-23.522	-28.556	-15.469	-25.097	-6.873	0.215	-26.314	-16.421	-18.067	1.374
ARHGAP20	-29.640	-12.759	-35.430	-20.814	0.752	-19.877	-16.011	-54.603	-22.577	-26.391	-21.776	-6.767	-7.392	-22.248	-26.427	-23.410	-17.041
ARHGAP21	-23.179	-5.624	-28.335	-20.806	-19.473	-10.401	-16.077	-52.670	-17.046	-18.463	-15.995	0.183	-5.262	-3.870	-11.171	-18.986	-15.734
ARHGAP22	-22.736	-20.476	-26.828	-23.334	-6.084	-24.494	-14.581	-53.513	-8.830	4.841	-11.649	-23.746	-14.929	-27.891	-21.469	-7.853	-10.330
ARHGAP23	-8.513	-9.931	-32.016	-12.656	-9.805	-16.921	-14.188	-43.720	-13.261	-5.053	-6.963	-18.582	-11.790	-31.036	-25.482	-4.254	-20.558
ARHGAP24	-38.533	-15.940	-32.152	-18.374	-9.344	-14.954	-24.753	-25.763	-22.659	-24.903	-17.208	-10.182	-3.037	-21.979	-5.020	-25.381	-16.873
ARHGAP25	-31.799	-23.275	-32.691	-25.139	-4.787	-19.815	-19.685	-54.163	-19.442	-12.609	-16.829	-18.978	-5.597	-32.084	-15.868	-26.693	-20.010
ARHGAP26	-27.774	-20.393	-25.011	-23.613	-16.279	-21.857	-23.765	-30.060	-19.986	-19.077	-11.534	-7.905	0.825	-23.919	-4.928	-16.997	-15.867
ARHGAP27	-20.513	1.222	-28.330	-5.631	-5.831	-19.398	-11.535	-51.327	-14.745	-9.853	-13.727	-19.533	-17.922	-39.839	-26.009	-16.268	-16.583
ARHGAP28	-41.281	-21.201	-34.712	-22.642	-8.274	-20.865	-19.932	-44.766	-27.842	-28.696	-21.999	-13.038	-12.403	-14.963	-18.451	-28.899	-15.122
ARHGAP29	-29.514	-13.220	-27.738	-35.988	-6.609	-23.209	-14.680	-42.473	-19.605	-25.749	-18.992	0.372	-6.351	-10.308	-17.567	-24.046	-23.976
ARHGAP30	-32.013	-18.893	-38.244	-24.623	-7.484	0.358	-13.360	-54.131	-15.815	-10.088	-19.278	-8.496	-19.132	-26.509	0.927	-10.855	-17.507
ARHGAP31	-26.374	-10.506	-23.534	-17.083	-11.095	-17.058	-17.422	-40.493	-16.271	-21.577	-16.743	-15.516	-9.678	-22.864	-16.987	-24.895	-18.385
ARHGAP32	-22.878	-12.836	-36.165	-22.160	-15.856	-22.669	-9.742	-51.587	-7.652	-10.800	-21.872	-19.926	-8.571	-32.339	-22.225	-16.035	-8.790
ARHGAP33	-29.072	-20.680	-29.361	-17.949	-19.126	-10.968	-21.164	-45.837	-2.036	6.576	-6.613	-12.181	-1.799	-23.703	-16.477	4.901	-19.757
ARHGAP35	-26.086	-6.564	-20.352	-22.254	-19.812	-18.551	-20.964	-34.529	-17.288	-17.890	-16.789	-2.103	-2.187	-18.062	-13.999	-21.942	-23.551
ARHGAP36	-23.137	-7.243	-25.886	-18.319	-8.147	-2.426	-7.189	-45.436	-21.451	-21.637	-23.389	-10.508	-8.305	-10.873	-6.807	-26.094	-14.879
ARHGAP39	-18.658	-16.806	-35.815	-23.625	1.939	-15.911	-5.602	-33.026	-11.843	-15.768	-2.978	-9.477	-5.164	-19.313	-19.522	-13.390	-25.642
ARHGAP4	-26.951	-18.642	-27.175	-22.844	-19.889	-23.905	-19.021	-42.876	-19.358	-11.861	-10.421	-22.074	-18.486	-29.035	-26.830	-14.124	-17.310
ARHGAP40	-18.364	-10.541	-19.796	-16.125	1.300		-17.997										-13.809
ARHGAP42	-17.502	-12.827	-17.588	-10.452	-9.226		-12.441										4.005
ARHGAP44	-29.990	-23.903	-27.446	-22.948	-9.211	-11.720	-20.103	-45.735	-22.135	-8.140	-14.245	-17.219	-14.066	-32.355	-20.224	-13.405	-21.813
ARHGAP5	-19.732	-6.239	-14.849	-13.968	-12.136	-10.859	-8.814	-32.592	-17.681	-27.366	-18.529	-0.739	-7.137	-24.563	-11.717	-18.588	-5.769
ARHGAP6	-32.677	-14.912	-35.840	-27.466	-13.241	-23.747	-19.546	-58.619	-23.065	-18.812	-12.102	-19.874	-11.452	-35.339	-28.140	-28.843	-18.938
ARHGAP8	-6.215	-24.182	-24.406	-31.235	-0.969	-19.949	-20.120	-41.121	-15.680	-13.049	-10.123	-7.464	-2.262	-17.324	-12.418	-9.255	-11.362
ARHGAP9	-18.862	5.899	-24.806	-20.193	-1.704	-11.535	-0.071	-44.274	-19.113	-7.617	-15.205	-11.589	-5.252	-28.684	-16.055	-19.914	-4.883
ARHGDIA	-28.012	-16.567	-29.113	-20.133	-12.286	-14.763	1.166	-25.502	-14.071	-21.698	-19.006	-9.203	-4.979	-26.752	-21.391	-20.612	-18.921
ARHGDIB	-34.610	-17.647	-30.342	-20.998	-13.807	-9.986	-16.489	-24.395	-14.854	-25.912	-26.508	-7.332	-4.843	1.397	-16.376	-24.075	-20.474
ARHGDIG	-28.240	-23.226	-26.903	-16.674	-14.601	-14.295	-17.524	-36.963	-27.472	-26.178	-18.899	-18.769	-9.706	-24.973	-19.238	-25.678	-21.536
ARHGEF1	-32.134	-5.515	-25.644	-17.668	-14.264	-19.635	-16.409	-33.528	-17.260	-2.455	-4.341	-9.436	-9.477	-26.010	-26.690	-4.353	-20.025
ARHGEF10	-29.237	-19.973	-29.073	-23.736	-12.191	-20.148	-17.796	-56.531	-14.230	-16.763	-10.342	-17.876	-0.254	-20.160	-25.166	-11.588	-5.875
ARHGEF10L	-25.212	-23.520	-25.964	-25.541	-7.888	-7.510	-13.641	-53.527	-12.056	-11.528	-10.248	-18.467	-3.670	-14.846	-5.795	-9.066	-15.671
ARHGEF11	-23.068	-11.222	-23.569	2.409	-7.463	-13.720	-11.169	-54.997	-13.681	-7.795	-17.438	-18.763	-3.490	-18.632	-10.105	-18.960	-14.304
ARHGEF12	-24.727	-23.036	-22.666	-13.040	-9.110	-0.839	-19.068	-23.323	-20.709	-20.053	-18.033	-15.663	-6.934	-24.270	-18.619	-17.460	1.189
ARHGEF15	-11.784	-15.963	-8.036	-15.199	-6.855	-20.770	-1.856	-34.066	-8.850	3.596	0.420	-9.680	-1.744	-28.261	-23.562	-5.964	-1.334
ARHGEF16	-32.971	-16.206	-28.195	-3.154	-7.390	-22.264	-20.774	-47.519	-16.301	-5.151	-3.402	-17.705	-5.502	-27.766	-26.653	-9.591	-14.716
ARHGEF17	-19.377	-8.050	-20.203	-30.122	3.790	-19.866	-16.611	-42.268	-16.395	-12.830	-11.188	-21.751	-11.044	-23.556	-22.602	-15.267	-3.164
ARHGEF18	-25.937	-11.316	-28.717	-16.445	-15.595	-12.425	-12.436	-40.236	-13.812	-10.914	-13.827	-2.778	-5.325	-25.168	-12.236	-2.519	-14.393
ARHGEF19	-21.828	-9.483	-28.026	-17.668	-5.431	-13.454	-15.604	-47.085	-4.492	-9.683	-12.516	-17.498	-0.280	-11.195	-7.252	-8.254	-7.023
ARHGEF2	-15.770	-19.844	-12.753	-13.312	-14.526	-6.848	0.360	-37.256	-6.930	-8.655	-7.639	-17.603	-5.622	-17.175	-19.764	-8.462	-12.548
ARHGEF25	-16.313	4.452	-19.805	-11.143	-10.897	-13.565	0.271	-41.921	-20.425	-4.215	-16.395	-14.498	-6.618	-27.329	-20.321	-4.420	-8.125
ARHGEF26	-19.909	-17.793	-11.527	-2.969	-11.472	-18.059	-14.733	-47.141	-16.600	-17.366	-22.164	-17.658	-12.835	-17.054	-23.233	-18.999	-19.199
ARHGEF28	-35.131	-16.730	-30.937	-18.497	-13.560	-23.999	-20.267	-38.844	-10.534	-10.876	-11.716	-12.214	-12.462	-23.726	-23.445	-9.579	-4.988
ARHGEF3	-31.337	-19.645	-20.310	-21.941	-10.827	-15.766	-21.139	-39.289	-23.060	-23.972	-8.211	-9.238	-2.833	-13.022	-11.512	-24.511	-22.720
ARHGEF33	-21.643	-16.260	-28.897	-17.591	-1.429	0.816	-16.117	-29.199	-21.826	-17.300	-11.020	-8.359	-7.250	-28.680	-1.927	-17.241	-23.109
ARHGEF35						23.410		-21.257	-9.485	4.361	-16.715	6.635	-2.437	-1.014	-16.094	-6.452
ARHGEF37	-28.599	-8.944	-34.550	-23.376	1.752	-19.547	-20.672	-54.228	-10.765	-16.143	-13.012	-17.070	-9.617	-29.077	-20.044	-26.386	-16.020
ARHGEF38	-23.959	-13.712	-26.986	-12.578	-10.331	-9.502	-14.611	-26.992	-20.914	-26.037	-23.202	-8.689	-7.694	-4.778	-5.686	-26.703	-16.291
ARHGEF39	-11.715	-17.682	-25.681	-26.150	-15.558	-15.532	-10.880	-55.577	-14.678	-8.919	-6.917	-12.898	-15.706	-22.898	-25.232	-15.706	-22.285
ARHGEF4	-24.370	-11.353	-9.564	-10.642	-15.107	-17.080	-6.432	-53.478	-11.730	7.415	-5.847	-19.568	-9.283	-25.191	-24.049	-8.472	-0.738
ARHGEF40	-28.721	-5.628	-30.159	-21.858	5.944	-16.812	-13.957	-42.068	-15.386	-14.506	-14.020	-15.434	-13.376	-17.335	-26.786	-8.598	-10.030
ARHGEF5	-14.429	-10.884	-17.056	-1.116	-6.649	3.409	-7.228	5.061	-14.064	-14.407	-12.297	-9.254	0.924	0.703	7.129	-19.434	-11.917
ARHGEF6	-38.682	-18.251	-20.346	-19.894	-10.157	-20.230	-15.904	-45.692	-16.048	-20.337	-15.331	-21.899	-7.166	-33.873	-33.796	-18.210	-23.774
ARHGEF7	-31.468	-15.520	-17.336	-18.666	-7.903	-17.529	-12.818	-7.208	-7.574	-21.442	-21.741	-14.390	-11.983	-24.092	-22.270	-24.933	-2.860
ARHGEF9	-21.830	-15.849	-22.431	-21.651	-18.626	-23.173	-13.161	-37.431	-19.199	-24.249	-23.573	-18.475	-7.512	-30.755	-18.120	-31.629	-18.141
ARID1A	15.251	-10.092	-17.115	10.420	-3.975	1.622	-15.465	-62.434	19.898	-3.642	5.283	-0.433	7.721	1.427	25.579	1.115	-11.428
ARID1B	-34.124	-17.447	-34.735	-28.817	-14.420	-10.209	-14.100	-59.751	-3.905	-20.242	-9.778	-22.036	-8.545	-17.955	-16.999	-15.278	-21.635
ARID2	16.092	-23.656	-40.469	-26.871	-19.568	13.331	-1.543	14.989	-9.061	-14.948	-11.257	11.397	16.821	1.690	-3.758	-23.022	-11.074
ARID3A	-29.350	-11.380	-30.583	-24.591	-15.469	-7.101	-17.632	-45.187	-4.625	-5.003	-5.813	-1.974	4.315	-11.115	2.531	2.521	-15.490
ARID3B						-17.389		-43.901	-3.077	-8.257	-8.356	-9.121	-7.503	-2.825	-17.206	0.412
ARID3C	-39.583	-23.716	-30.560	-27.651	-9.730	-19.415	-15.587	-59.229	-1.781	8.423	-2.687	-11.654	-4.255	-24.414	-22.120	1.118	-11.875
ARID4A	-21.862	-9.234	-29.102	-12.021	-8.374	-10.751	-13.166	-54.130	-14.581	-6.931	-22.046	-11.279	-10.467	-21.415	-26.212	-23.965	-5.171
ARID4B	-41.491	-18.950	-39.523	-16.003	-12.329	-11.686	-16.892	-36.325	2.033	-10.705	-15.476	5.343	5.562	-8.064	2.742	-13.272	-13.455
ARID5A	-36.811	-16.451	-25.220	-16.337	-10.383	-18.071	-6.150	-33.855	-11.140	-4.746	-16.024	-25.384	-8.875	-18.429	-8.350	-10.056	-14.307
ARID5B	-21.756	-15.862	-15.556	-12.672	-5.527	-20.372	-10.862	-10.130	-22.509	-16.303	-19.517	-18.100	-16.137	-22.215	-17.010	-19.204	-10.512
ARIH1	28.925	24.454	28.637	22.861	7.735	15.322	12.612	60.419	17.154	6.581	11.613	10.652	5.738	11.871	17.358	-9.072	15.543
ARIH2	-26.855	0.239	-22.582	-22.107	-4.325	-15.773	-17.055	-59.888	-25.804	-14.708	-14.452	-2.668	-2.986	-24.876	-20.879	-18.732	-15.067
ARIH2OS	-16.656	2.552	-28.411	-10.884	-6.043	-18.453	-16.806	-45.989	-16.619	-14.175	-10.108	-23.783	-8.664	-23.522	-16.410	-25.731	-14.308
ARL1	-12.436	-7.048	-13.061	-9.361	7.342	-0.002	-8.634	36.484	-23.736	20.266	-23.588	-5.483	-9.605	-7.382	-7.248	4.223	-13.169
ARL10	-16.555	-13.016	-38.661	-9.184	-6.751	-8.161	-1.386	-34.110	-11.407	-7.211	-21.855	-2.931	-5.559	-9.234	-17.700	-20.087	-15.671
ARL11	-22.634	-14.407	-24.238	-4.111	-8.298	-12.110	-12.193	-33.618	-19.125	-13.056	-11.224	-10.544	-11.132	-13.107	-12.929	-6.359	-18.372
ARL13A	-20.017	-12.276	-15.443	-10.298	-9.231	-19.619	-10.103	-37.914	-18.577	-22.622	-26.506	-10.887	-12.723	-19.751	-18.708	-19.793	-6.756
ARL13B	-16.826	-13.994	-14.200	-16.742	-14.526	-2.890	-23.348	-25.132	-21.921	-29.612	-21.427	-12.028	-2.488	-13.038	-18.345	-31.972	-18.069
ARL14	-13.294	-5.293	-13.368	0.538	-8.180	-14.226	-5.008	-35.995	-22.244	-20.180	-27.230	-12.916	-12.574	-15.981	-9.906	-11.782	-2.018
ARL14EP	-10.994	-6.686	0.885	-14.005	-9.648	-2.495	-8.686	-18.706	-30.083	-30.686	-23.954	-2.051	-1.686	-18.559	-11.219	-23.805	-8.780
ARL14EPL	-14.845	-17.092	-4.447	-12.531	-8.749	-18.027	-6.011	-33.027	-19.375	-20.932	-21.646	-12.079	-12.121	-27.136	-7.487	-24.875	-0.323
ARL15	-33.646	-21.202	-15.234	-27.125	-20.132	-10.269	-22.557	-16.746	-18.175	-26.062	-24.533	-2.480	-11.144	-25.405	-9.363	-25.628	-14.413
ARL16	-14.072	-5.455	-24.911	8.006	-11.622	-11.558	-6.481	-39.540	-12.868	-19.242	-8.360	-9.647	-5.060	-9.086	-8.517	-13.003	-15.319
ARL17A									-10.905	-7.386	-4.988					-11.590
ARL17B									-4.805	-0.399	-0.097					-7.225
ARL2	51.379	19.297	34.573	16.117	16.586	15.579	21.098	60.813	31.430	28.065	20.192	14.582	11.144	36.691	38.199	20.509	21.568
ARL2BP						-16.257		-33.468	-25.413	-12.688	-8.792	-10.296	1.997	-8.554	-5.016	-20.913
ARL3	-16.043	7.404	-24.726	-11.517	-7.977	-19.548	-10.004	-34.093	-14.565	-16.909	-10.473	-17.772	-3.015	-3.606	-32.308	-21.014	-3.772
ARL4A						-7.952		-15.534	-20.897	-2.295	-6.676	0.718	-3.248	-14.602	-6.960	-11.032
ARL4C	-21.123	-18.813	-32.737	-23.695	-13.130	-13.365	-14.298	-43.600	-19.654	-24.372	-15.642	-16.999	-10.836	-29.661	-21.266	-25.522	-0.630
ARL4D	-9.451	-7.974	-18.350	1.146	-8.370	-18.800	-4.475	-27.561	-15.244	-10.743	-16.902	-13.919	-4.636	-19.060	-20.584	-8.601	-1.072
ARL5A						-15.131		-24.161	-21.454	-22.117	-21.544	-10.246	-1.426	-15.199	-17.470	-18.253
ARL5B	2.639	-5.643	-9.044	-1.852	-3.748	-15.273	-8.613	-6.301	-21.187	-19.177	-22.888	-9.395	-3.790	-12.003	-7.422	-7.688	-6.153
ARL5C	-38.998	-18.276	-26.105	-24.678	-13.813	-13.202	-14.959	-37.331	-26.872	-23.060	-15.250	-14.703	-6.991	-27.489	-13.967	-18.361	-18.125
ARL6	-12.286	-10.704	-13.967	-11.884	-7.696	-15.527	-11.212	-27.974	-14.071	-25.680	-19.606	-14.676	-6.665	-12.306	-11.177	-21.888	-9.508
ARL6IP1	-1.979	-10.496	-16.324	-4.785	-1.649	-11.386	4.058	-49.958	-10.927	-24.264	-16.670	-8.184	-9.678	-20.669	-25.603	-17.459	0.995
ARL6IP4	-19.440	-4.180	-26.635	-8.356	-8.216	-18.453	-3.211	-49.592	-4.314	-6.535	-2.373	-8.846	-9.562	-18.708	-28.257	-12.079	-15.061
ARL6IP5	-27.812	-12.990	-20.482	-10.507	0.986	-8.708	-11.661	-55.580	-15.778	-19.948	-7.162	-1.857	-4.545	-25.049	-25.957	-17.660	-2.474
ARL6IP6	-14.842	-13.202	-20.361	-8.120	-2.135	-17.877	-7.569	-41.172	-20.063	-8.618	-10.865	-4.232	-5.502	-16.820	-17.852	-9.637	3.720
ARL8A	-20.642	-19.736	-21.979	-20.578	-3.226	-7.371	-16.281	-55.268	-15.338	-14.320	-21.916	-12.271	-12.815	-1.502	-6.658	-25.479	-11.515
ARL8B	-6.787	-3.857	-7.024	-3.922	-0.753	-14.803	-2.541	-18.435	-14.033	6.327	-4.786	1.722	-0.196	-12.337	-25.658	-9.765	-4.298
ARL9	-10.330	-12.252	-12.361	-14.762	-8.138	-23.155	-9.855	-45.296	-26.299	-28.444	-22.395	-5.257	-2.997	-28.679	-24.651	-27.362	-9.337
ARMC1	-20.202	-10.065	-24.622	-14.540	-3.900	-21.437	-7.919	-26.732	-13.342	-11.322	0.730	12.637	-1.119	-15.875	-9.968	-18.560	-18.289
ARMC10						-1.321		-6.737	-27.954	-20.395	-19.450	-4.142	2.038	-4.229	-4.371	-29.191
ARMC12	-17.071	-4.029	-20.004	-6.893	-4.611	-17.510	-12.869	-58.295	-17.065	-11.292	-10.101	-8.857	-5.797	-27.245	-19.773	2.825	-4.390
ARMC2	-30.278	-15.604	-11.429	-15.006	-2.780	-16.735	-16.318	-34.848	-26.255	-19.411	-17.805	-20.294	-0.848	-20.814	-22.681	-18.299	-12.316
ARMC3	-31.144	-22.045	-31.082	-22.452	-16.293	-16.973	-17.422	-46.409	-24.253	-10.958	-15.583	-11.560	-15.117	-30.567	-21.225	-13.750	-11.523
ARMC4	-28.591	-22.004	-26.630	-19.218	-10.734	-12.686	-19.608	-46.840	-19.775	-24.310	-22.485	-13.987	-4.400	-26.347	-13.223	-25.379	-16.121
ARMC5	-18.661	-6.711	-29.087	-11.553	-13.700	0.590	7.068	30.495	-16.110	-22.678	-8.401	-10.345	13.320	-18.232	29.783	-20.596	20.256
ARMC6	-5.250	-18.107	-15.376	-9.457	-11.593	-6.791	0.579	-38.709	-5.783	-8.899	-14.193	-2.098	-3.292	4.769	-10.699	-4.969	15.026
ARMC7	17.507	3.458	-10.532	-0.050	7.717	21.265	8.009	52.996	14.307	14.128	24.025	15.060	7.011	38.416	14.894	21.670	16.713
ARMC8	-28.431	-19.190	-37.861	-16.525	-15.150	-14.855	-20.936	-39.657	-18.548	-25.276	-23.715	-8.455	-5.926	-24.836	-19.514	-23.148	-15.779
ARMC9	-20.602	-20.105	-41.606	-18.199	-17.101	-13.849	-19.296	-38.299	-9.303	-4.778	-3.314	-11.823	-13.669	-20.163	-21.249	-13.314	-14.948
ARMCX1	-12.455	-15.307	-12.135	-19.924	-7.537	-14.580	-11.380	-51.522	-17.385	-28.907	-24.486	-20.374	-6.244	-31.522	-25.640	-23.551	-15.993
ARMCX2	-17.896	-15.109	-24.982	-17.344	-4.662	-27.911	-10.144	-46.081	-18.445	-21.275	-12.398	-19.222	-16.450	-28.545	-26.828	-19.812	-15.551
ARMCX3	-21.349	-11.212	-19.126	-13.079	-11.770	-13.147	-10.944	-49.696	-19.410	-23.250	-18.877	-13.702	-3.324	-28.034	-23.226	-18.864	-11.865
ARMCX4	-26.580	-4.570	-11.822	-20.731	-12.581	-14.793	-10.229	-40.278	-19.130	-21.936	-20.075	-11.968	-14.274	-26.671	-20.568	-24.401	-8.913
ARMCX5	-24.973	-8.149	-30.024	-19.702	-17.134	-11.483	-8.332	-46.148	-17.462	-27.870	-15.387	-6.498	-7.784	-29.718	-23.961	-15.855	-14.448
ARMCX6	-11.744	-7.909	-13.650	-7.049	-1.191	3.078	-8.650	-21.603	-6.423	-6.237	3.422	-19.071	-13.290	-15.545	-23.070	-6.039	-7.655
ARMS2	-12.644	-5.812	-11.814	4.281	-13.178	-26.063	-0.336	-56.483	-16.470	-17.605	-17.655	-20.974	-9.121	-34.185	-20.306	-14.446	-7.915
ARNT	-28.607	-19.636	-35.969	-21.770	-15.728	-12.550	-24.578	5.659	-12.246	-16.940	-21.384	-2.354	8.490	-29.931	-7.388	-30.856	-26.521
ARNT2	-18.539	-17.411	1.747	-23.341	-3.231	-17.834	-5.772	-46.634	-24.916	-25.685	-15.725	-10.254	-11.237	-19.914	-16.835	-25.798	-8.298
ARNTL	-19.134	-21.552	-30.566	-18.479	-15.040	-15.235	-11.019	-35.048	-18.819	-21.160	-17.509	-10.239	-9.917	-21.629	-23.287	-20.415	-5.564
ARNTL2	-27.447	-17.793	-27.048	-22.918	-15.437	-20.665	-18.356	-40.574	-9.442	-8.045	-11.524	-11.326	-2.928	-24.022	-18.183	-13.778	-23.288
ARPC1A	-3.079	0.052	-6.778	-10.428	-2.307	-12.908	-3.512	-32.085	-22.265	-16.557	-20.626	-8.259	-9.436	-26.920	-13.598	-19.062	-5.920
ARPC1B	-17.781	-8.061	-10.514	-16.349	-11.481	-0.381	4.277	-43.670	-14.211	-15.551	-9.035	-1.394	-8.449	-18.420	-7.515	-11.114	-14.311
ARPC2	-17.545	-11.944	12.590	-6.941	-13.706	10.860	-1.007	10.525	-14.060	-11.062	-1.597	17.153	-7.422	-2.961	2.825	3.921	11.341
ARPC3						14.431		17.480	-3.493	-4.658	-4.991	-3.788	5.618	7.701	8.984	6.526
ARPC4	-11.926	14.464	14.601	1.090	4.240	47.092	3.055	94.733	-1.263	6.601	18.311	31.314	18.095	33.355	46.224	16.347	11.709
ARPC4-TTLL3						-9.707		-32.898	-4.247	-0.357	-9.464	-11.916	-10.852	-14.623	-11.979	-1.357
ARPC5	-33.288	-18.817	-15.414	-13.405	-6.590	-10.657	-12.482	-35.994	-13.529	-15.727	-9.666	-4.653	0.848	-7.785	-3.436	-11.155	-5.633
ARPC5L	-8.144	-17.363	-15.255	-26.006	-8.822	-18.199	-5.502	-53.321	-14.748	-21.239	-13.686	-3.918	-17.339	-27.650	-27.986	-14.223	-5.742
ARPP19	-2.807	-3.597	-9.444	-0.926	-3.716	-10.163	1.572	-15.107	-20.619	-23.181	-21.211	-7.389	5.997	-16.837	-21.165	-22.628	-3.179
ARPP21	-31.829	-10.607	-27.169	-25.790	-14.395	-29.533	-16.782	-73.667	-14.031	-28.488	-16.207	-19.235	-12.683	-42.142	-40.964	-24.537	-20.742
ARR3	-20.454	-20.194	-30.600	-2.815	-14.303	-25.888	-20.029	-45.389	-12.832	-21.624	-22.212	-20.765	-10.695	-33.842	-28.805	-16.534	-20.312
ARRB1	-34.609	-18.838	-23.828	-20.421	-10.661	-0.428	-18.104	-26.341	-20.284	-10.329	-19.515	-9.126	-2.987	-9.022	-7.461	-9.762	-22.776
ARRB2	-22.972	-13.935	-24.854	-16.946	-19.238	-24.977	-4.616	-43.568	-16.744	-13.054	-18.573	-15.292	-3.251	-23.027	-24.140	-25.357	-13.020
ARRDC1	-21.080	-12.269	-18.969	-19.842	-7.744	-2.856	-7.571	-50.024	-10.820	-24.039	-20.953	-8.215	-6.477	-26.484	-25.460	-9.643	-9.113
ARRDC2	-24.445	-5.082	-22.017	-16.754	3.390	-17.281	-14.919	-52.111	-16.050	-9.558	-16.315	-14.911	-3.749	-34.391	-33.428	-18.777	-13.813
ARRDC3	-34.752	-21.269	-33.461	-20.245	-13.960	-17.026	-22.553	-51.505	-11.754	-18.145	-19.633	-22.763	-16.708	-32.708	-34.570	-16.358	-9.308
ARRDC4	-37.084	-21.648	-23.449	-21.864	-20.005	-1.074	-19.861	-49.262	-16.313	-29.337	-20.992	-18.384	-8.122	-22.449	-23.607	-25.922	-24.694
ARRDC5	-17.555	-11.035	-26.678	-18.386	-7.449	-14.332	-18.167	-51.510	-16.388	-6.694	-17.032	-7.137	-10.903	-14.202	-20.054	-9.195	-14.391
ARSA	-11.511	-2.780	-26.868	-11.863	1.869	-9.547	-16.109	-47.667	-12.638	-7.414	-7.014	-20.562	-14.237	-34.198	-25.807	-3.517	-2.504
ARSB	-28.185	-12.018	-20.134	-20.259	-5.331	-14.482	-4.958	-40.461	-15.789	-11.743	-18.918	-2.287	-0.277	-27.019	-23.920	-14.863	-14.513
ARSD	-21.533	-15.559	-33.911	-26.722	-14.726	-21.403	-12.132	-54.355	-12.468	-17.001	-19.992	-11.882	-5.850	-29.162	-30.048	-21.940	-15.551
ARSE	-33.338	-8.777	-27.433	-29.448	-16.892	-13.169	-18.958	-46.410	-16.692	-19.813	-16.326	-14.578	-11.007	-28.506	-10.302	-24.444	-10.600
ARSF	-39.171	-21.701	-33.698	-21.427	-21.727	-22.954	-23.177	-59.027	-20.498	-21.668	-21.629	-23.130	-17.134	-29.120	-23.459	-22.884	-20.195
ARSG	-34.134	-10.227	-23.506	-6.040	-11.449	-18.140	-12.091	-36.681	-14.939	-13.168	-13.270	-16.390	-1.819	-24.158	-7.691	-11.499	-17.836
ARSH	-30.250	-15.664	-26.489	-24.719	-9.207	-13.429	-15.287	-38.648	-22.681	-31.154	-21.066	-16.629	-11.980	-14.024	-22.398	-29.362	-18.928
ARSI	-28.561	-10.255	-30.530	-27.468	-8.869	-11.718	-17.341	-55.235	-19.358	-14.622	-20.569	-17.194	-9.761	-29.535	-19.511	-16.834	-9.741
ARSJ	-37.730	-20.750	-31.975	-19.235	-14.843	-13.157	-22.364	-44.762	-13.434	-18.190	-14.961	-14.889	-5.691	-22.215	-3.057	-12.318	-20.653
ARSK	-33.470	-10.851	-23.625	-26.892	-14.239	-17.687	-13.275	-20.020	-16.187	-22.482	-15.922	-4.909	0.301	-27.339	-16.111	-6.901	-10.550
ART1	-25.529	-17.306	-22.979	-25.079	-8.246	-3.403	-16.191	-50.743	-12.094	-12.342	-13.489	-9.854	-8.646	-25.114	-11.462	-8.047	-4.001
ART3	-6.180	-3.064	-7.366	-10.089	-3.238	-7.335	-6.392	-39.826	-9.411	-25.055	-17.017	2.205	-3.056	-14.634	-16.616	-21.872	-4.561
ART4	-17.821	-15.066	-25.764	-19.259	-15.009	-18.907	-10.949	-44.967	-15.642	-11.136	-10.453	-18.570	-11.645	-27.114	-25.688	-25.117	-19.464
ART5	-15.432	-7.215	-30.619	-6.891	-8.781	-10.646	-4.296	-46.430	-1.108	3.728	3.246	-13.971	-11.800	-26.438	-13.057	3.688	-18.148
ARTN	-12.421	1.794	-11.206	-0.393	-2.547	-17.946	-3.049	-32.168	-15.425	-13.482	-20.939	-13.614	-11.088	-9.915	-17.085	-23.179	-7.686
ARV1	-28.425	-17.235	-27.427	-29.940	-2.826	-15.046	-18.339	-30.706	-15.113	-17.825	-16.721	-8.378	1.419	-11.410	-8.268	-26.706	-14.545
ARVCF	-19.214	-19.058	-20.886	-16.613	-16.357	-20.927	-13.765	-42.100	-15.279	30.277	-10.298	-15.789	-14.873	-26.073	-25.533	-8.859	-4.205
ARX	-33.564	-14.603	-28.142	-28.877	-19.822	-19.394	-24.067	-32.205	-13.067	-23.263	-21.257	-11.427	-13.046	-23.107	-21.692	-13.225	-19.066
AS3MT	-25.901	-12.643	-29.262	-3.923	-12.254	-3.880	-11.280	-37.361	-24.140	-7.630	-2.279	-13.814	-1.779	-21.856	0.722	-14.784	-10.255
ASAH1	-30.519	-22.632	-24.695	-0.425	-7.159	-10.242	-15.176	-10.855	-21.944	-12.810	-9.753	-4.149	-1.529	-11.045	-7.265	-23.289	-13.680
ASAH2	-25.078	-17.555	-28.867	-16.610	-14.958	-22.805	-11.300	-49.322	-15.240	-2.849	-15.826	-13.987	-13.047	-34.425	-24.168	-9.531	-8.356
ASAH2B						-19.317		-35.044	-13.014	2.356	-9.232	-5.611	-8.097	-24.710	-15.768	-21.635
ASAP1	-28.981	-14.641	-29.148	-22.638	-16.229	-28.757	-19.671	-27.180	-23.239	-15.750	-0.886	-11.022	-13.160	-32.407	-19.455	-29.498	-20.859
ASAP2	-34.688	-3.421	-39.136	-22.820	-23.305	-21.197	-21.215	-56.061	-23.482	-20.328	-22.478	-16.620	-20.320	-25.459	-21.669	-22.424	-25.313
ASAP3	-28.902	-13.742	-29.434	-15.725	-11.201	-17.825	-19.786	-42.889	-11.843	-1.049	-8.715	-13.287	-13.541	-13.154	-20.648	-8.012	-18.255
ASB1	-31.720	-19.960	-40.383	-25.535	-16.813	-22.396	-21.693	-46.328	-22.322	-11.921	-15.681	-13.472	-10.391	-16.859	-21.343	-17.852	-5.173
ASB10	-32.726	-9.253	-25.931	-28.101	-10.891	-24.504	-10.620	-35.677	-12.784	-10.685	-12.628	-19.103	-15.175	-30.307	-20.114	-13.744	-12.071
ASB11	-34.859	-21.168	-34.618	-25.292	-5.330	-22.881	-18.579	-53.384	-18.010	-19.813	-12.204	-24.523	-19.040	-34.345	-31.050	-15.300	-18.734
ASB12	-28.711	-5.432	-26.383	-23.363	-9.154	-7.170	-14.346	-33.977	-9.587	-11.103	-10.516	-19.854	-13.323	-22.366	-27.059	-14.922	-14.876
ASB13	-23.856	-17.133	-24.923	-19.822	-7.971	-24.898	-14.628	-37.970	-20.158	-21.108	-22.331	-20.560	-13.609	-27.835	-7.406	-21.152	-18.089
ASB14	-34.570	-20.196	-32.333	-20.328	-9.627	-18.070	-17.489	-35.302	-16.560	-26.987	-21.205	-12.365	-5.417	-28.567	-16.008	-26.081	-20.411
ASB15	-20.365	-20.212	-29.369	-23.748	-19.359	-23.767	-9.648	-50.738	-16.708	-26.407	-24.249	-19.887	-19.910	-35.806	-25.165	-24.460	-13.122
ASB16	-8.064	-11.241	-12.303	-16.541	-6.252	-23.228	-1.821	-39.464	-5.271	-18.472	-8.029	-16.318	-10.731	-25.352	-24.536	-12.802	0.956
ASB17	-7.177	-3.997	-4.738	-3.729	-1.469	-18.700	-3.387	-36.951	-25.385	-26.771	-19.954	-5.695	-0.888	-21.949	-20.341	-24.571	-1.446
ASB18	-22.235	-18.459	-33.775	-13.657	-16.693	-17.789	-14.743	-50.359	-24.049	-24.531	-20.925	-12.845	-8.113	-26.444	-15.201	-17.594	-9.714
ASB2	-28.785	-12.583	-26.445	-19.784	-13.828	-19.760	-15.668	-44.860	-14.768	-17.485	-13.964	-12.357	-5.562	-25.807	-16.212	-11.967	-19.114
ASB3	-28.382	-18.816	-21.848	-19.084	-13.243	-19.818	-16.742	-50.760	-15.869	-25.453	-25.022	-12.176	-12.373	-33.580	-16.575	-19.736	-16.750
ASB4	-26.844	-12.238	-30.259	-25.341	-17.600	-21.985	-8.770	-55.877	-24.636	-19.091	-17.150	-23.386	-10.303	-26.568	-5.133	-28.289	-19.020
ASB5	-36.398	-12.252	-28.613	-18.452	-15.135	-8.266	-13.655	-36.201	-16.135	-23.282	-23.623	-8.144	-12.123	-17.468	-11.894	-28.510	-19.800
ASB6	-15.385	-15.312	-30.180	-25.207	-12.167	-7.906	4.475	-49.973	-13.155	-20.053	-1.632	-12.342	-15.499	-23.928	-10.469	-15.006	-18.228
ASB7	-30.252	-11.285	-23.887	-28.083	-13.644	-13.916	-16.595	-46.062	-27.646	-23.658	-25.877	-3.002	-6.932	-20.048	-9.380	-31.206	-19.047
ASB8	-35.765	-11.050	-31.142	-15.842	-9.456	-19.036	-17.681	-52.449	-7.944	-8.620	-14.638	-6.327	-9.667	-33.618	-24.248	-15.676	-21.904
ASB9	-26.643	-18.223	-29.374	-19.856	-16.883	-23.737	-15.339	-56.839	-12.691	-12.950	-9.467	-25.716	-18.844	-34.504	-29.711	-12.069	-10.937
ASCC1	-20.488	-16.697	-19.936	-11.719	-14.624	-11.408	-15.013	-43.524	-19.323	-0.062	-17.470	-3.357	-5.175	-8.819	-10.591	-16.185	-14.743
ASCC2	14.002	-11.135	-23.107	-19.533	2.316	-24.374	-18.178	-58.812	-11.220	-8.213	-0.272	-22.479	-14.885	-34.427	-27.447	-9.430	-10.061
ASCC3	41.362	0.572	21.259	11.029	7.721	1.360	1.402	29.539	0.314	-7.060	0.864	-7.847	15.160	-12.450	-20.607	4.101	12.795
ASCL1	-22.700	-10.699	-24.608	-8.367	-10.044	-24.574	-4.861	-52.103	-13.334	-20.105	-17.114	-21.321	-11.573	-16.492	-25.948	-17.855	-13.586
ASCL2	-27.693	-11.313	-21.445	-13.102	-9.150	-25.596	-11.900	-35.264	-19.012	-26.434	-12.461	-16.449	-5.328	-30.152	-13.893	-12.813	-11.590
ASCL3	-11.984	-15.947	-21.298	-11.966	0.673	-9.073	-9.874	-54.139	-20.849	-20.452	-14.713	-13.248	-4.570	-23.488	-15.086	-21.652	-10.537
ASCL4	-20.136	-7.824	-23.772	-15.279	-7.783	-20.223	-14.952	-46.380	-20.536	-11.645	-20.927	-13.032	-6.397	-27.463	-27.281	-14.684	-12.187
ASCL5	-36.120	-21.646	-31.267	-23.634	-22.573	-16.640	-17.404	-47.755	-22.641	-21.090	-14.368	-14.246	-9.717	-11.279	-20.072	-9.133	-19.248
ASF1A	-31.454	-4.986	-26.410	-24.316	-12.142	-14.921	-4.067	-38.406	-23.149	0.302	-17.448	-10.641	-10.630	-21.262	-3.366	-23.519	-11.496
ASF1B	-37.073	-18.648	-37.530	-17.510	-5.502	-15.467	-6.481	-54.640	-18.747	-0.700	-22.152	-14.960	-10.783	-31.314	-9.885	-19.060	-20.741
ASGR1	-10.058	-18.696	-4.432	-25.061	-10.959	-18.738	-10.420	-45.075	-15.799	-12.177	-20.804	-10.785	-14.493	-30.577	-24.100	-15.439	-22.468
ASGR2	-27.751	-14.082	-22.596	-22.513	-13.591	-16.527	-20.722	-58.189	-17.228	-13.422	-6.381	-20.989	-13.200	-24.784	-27.802	-14.069	-9.562
ASH1L	-8.304	-21.484	-34.767	-13.783	-4.215	-7.234	-15.985	-48.263	-12.473	-9.947	-6.874	-2.881	0.012	-26.344	-8.660	-16.142	-15.374
ASH2L	-13.724	-14.690	0.192	-12.454	-5.185	5.694	2.008	20.551	7.594	5.596	11.535	-0.051	3.963	15.980	-3.432	30.927	-15.027
ASIC1	-25.575	-0.413	-33.278	-21.083	-10.408	-8.172	-12.149	-18.217	-24.051	-4.778	-14.232	-1.363	-3.063	-17.239	-6.893	-7.602	-9.220
ASIC2	-29.353	-14.563	-29.690	-19.717	-12.250	-7.124	-19.746	-31.369	-10.318	-17.475	-11.274	-9.696	-7.792	-23.237	-2.315	-18.597	-25.541
ASIC3	-23.252	-19.263	-30.491	-29.932	-12.646	-22.863	-22.237	-50.610	-19.438	-10.689	-20.256	-17.565	-13.480	-26.775	-18.008	-12.228	-17.660
ASIC4	-28.844	-5.463	-19.745	-10.024	-8.785	-14.558	-6.135	-45.050	-18.369	-15.002	-10.817	-12.907	-6.202	-15.713	-8.573	-24.378	-11.612
ASIC5	-25.045	-8.268	-30.691	-23.155	-12.621	-24.187	-7.220	-56.397	-29.783	-31.702	-23.615	-20.097	-10.442	-32.319	-30.543	-29.238	-14.517
ASIP	-6.400	1.595	-10.968	-21.432	-6.411	-10.254	-4.604	-36.540	-12.996	-14.616	-12.524	-10.421	-11.450	-21.096	-5.989	-13.580	-8.400
ASL	-28.259	-11.394	-23.687	-22.653	-15.484	-20.390	-19.761	-55.857	-14.489	-12.484	-13.398	-21.258	-15.524	-32.240	-30.360	-8.934	-12.507
ASMT						-19.324		-55.399	-25.525	-24.816	-18.539	-11.905	-6.978	-24.796	-18.579	-23.764
ASMTL						-20.230		-52.084	-24.755	-27.526	-15.169	-12.658	-16.955	-21.736	-19.849	-28.713
ASNA1	-0.578	16.343	6.686	7.756	12.392	30.744	9.052	51.584	-3.678	5.798	12.373	11.469	-0.172	44.963	12.538	3.293	-0.303
ASNS	11.687	-3.916	-5.006	-6.235	3.691	-12.281	2.709	57.309	-17.881	-19.383	6.822	3.697	-4.795	-27.477	-18.000	-22.462	-2.479
ASNSD1	-24.786	-16.574	7.543	-24.419	-3.211	-0.990	-15.769	-31.861	-10.180	-18.182	-20.959	-9.894	-9.843	-15.483	-14.460	-21.055	-16.400
ASPA	-27.121	-21.508	-26.140	-17.967	-3.104	-20.276	-21.218	-35.975	-24.621	-27.489	-21.106	-5.093	4.174	-15.857	-5.886	-26.464	-15.561
ASPDH	-8.261	-12.402	-28.813	-17.831	-14.583	-24.147	-17.643	-37.354	-15.063	-20.674	-18.698	-4.625	-16.241	-25.457	-15.937	-22.047	-13.509
ASPG	-18.241	-16.855	-33.823	-23.932	-7.780	-17.215	-17.285	-47.316	-13.925	-22.997	-14.490	-16.176	-9.029	-23.418	-23.781	-8.516	-15.999
ASPH	-19.232	-17.593	-30.028	-25.812	-11.859	-37.833	-22.930	-63.270	-24.024	-24.777	-15.326	-15.330	-3.864	-41.939	-25.960	-27.026	-7.942
ASPHD1	-18.412	-18.922	-13.149	-7.885	-12.503	-14.495	-15.481	-58.309	-19.159	-2.012	-2.923	-14.483	-10.896	-24.982	-29.367	-1.000	-14.611
ASPHD2	-24.940	-22.799	-35.354	-17.709	-5.446	-13.814	-16.297	-40.747	-10.124	-12.511	-12.130	-14.146	-3.482	-8.785	-7.246	-17.269	-6.507
ASPM	-33.456	-5.604	7.288	-2.785	-9.368	6.801	-18.267	35.818	1.426	-8.411	-11.563	-18.634	1.895	-20.441	-13.398	-16.109	-20.653
ASPN	-7.040	-4.098	-6.159	-5.131	-2.802		-4.448										-3.068
ASPRV1	-19.497	-15.635	-9.579	-6.780	-4.988	-11.568	-3.989	-48.250	-7.373	-8.599	-10.634	-17.947	-12.103	-17.348	-14.885	-25.008	-11.474
ASPSCR1	-34.027	-18.454	-40.078	-15.641	-19.398	-12.887	-17.370	-33.068	-23.559	0.414	-1.508	-12.443	-5.545	-19.801	-15.852	-15.938	-22.770
ASRGL1	-28.927	-20.538	-26.241	-26.154	-3.119	-17.447	-16.452	-45.009	-8.634	-9.102	-14.108	-12.115	-10.546	-23.942	-24.043	-11.160	-12.947
ASS1						-14.159		-34.157	-20.166	-26.583	-21.701	-6.140	-2.167	-13.425	-12.806	-26.431
ASTE1	-31.003	-10.945	-21.597	-10.621	-17.404	-16.313	-8.781	-32.326	-9.475	-27.585	-21.927	-8.484	1.449	-20.364	-5.913	-24.493	-21.331
ASTL	-13.133	4.460	-21.105	-14.213	9.006	-21.363	4.232	-36.729	-14.522	-9.238	-16.914	-13.061	-8.839	-22.138	-18.355	-8.603	-5.155
ASTN1	-26.516	-7.105	-34.136	-16.996	-4.123	-14.407	-15.369	-49.184	-13.715	-7.256	-7.929	-5.079	-6.464	-11.140	-13.778	-8.619	-11.893
ASTN2	-27.765	-14.349	-19.899	-22.354	-12.280	-49.534	-11.176	-143.597	-19.452	-12.949	-15.259	-59.078	-25.914	-85.841	-43.435	-18.301	-9.912
ASUN	-4.698	0.011	-1.066	-5.690	0.045	-16.961	-3.095	1.774	5.331	4.379	7.156	-9.259	0.564	-12.619	5.973	13.610	5.690
ASXL1	-30.117	-16.610	-38.134	-12.492	-13.181	-29.616	-14.327	-60.143	-23.656	-12.417	-13.279	-7.434	-9.414	-20.037	-16.902	-13.426	-20.117
ASXL2	-37.643	-1.299	-32.415	-16.475	-5.455		-21.779										1.197
ASXL3	-27.346	-18.197	-25.192	-22.148	-12.468	-10.527	3.507	-30.843	-22.665	-22.640	-17.320	-8.973	1.302	-13.258	-11.173	-26.180	-8.914
ASZ1	-37.306	-6.866	-28.177	-18.575	-10.833	-8.540	-13.877	-37.168	-24.381	-28.514	-26.122	-5.386	-9.611	-21.826	-10.242	-30.962	-10.470
ATAD1	-7.176	-4.068	-7.046	-4.072	-2.607	-9.683	-3.804	-7.186	-11.610	-20.890	-16.627	-13.436	-10.009	1.500	-6.035	-17.849	-3.657
ATAD2	-21.522	-14.183	-30.294	-23.126	-10.420	-20.142	-9.506	16.170	-19.815	-5.561	0.325	-2.815	-6.401	-7.832	-11.773	-16.415	-6.958
ATAD2B	-39.221	-21.281	-39.023	-26.895	-17.261	-22.060	-16.922	-54.087	-14.707	-21.480	-12.779	-14.903	-2.270	-28.112	-24.399	-17.210	-19.780
ATAD3A						-13.451		-52.428	-12.778	-19.589	-12.010	-22.423	-12.385	-28.794	-26.870	-20.816
ATAD3B	-3.402	-4.009	5.590	-2.177	2.986	-15.661	-3.131	-41.762	-15.101	-18.814	-22.093	-14.678	-8.811	-26.972	-18.494	-20.337	-2.385
ATAD3C	-20.333	-7.043	-18.744	-15.298	-11.264	-5.201	-8.431	-28.285	-16.627	-22.840	-16.556	-12.761	-6.404	-14.315	-14.139	-24.022	-9.698
ATAD5	-10.312	-10.327	19.095	4.599	-7.464	-11.405	-3.185	2.669	-10.459	-13.383	16.793	10.253	7.206	0.008	-3.089	-2.714	-11.479
ATAT1	-23.885	-16.114	-38.162	-20.462	-4.851	-18.175	-8.394	-46.131	-20.000	-2.712	-15.094	-5.139	-4.056	-17.631	-9.481	-17.945	-9.489
ATCAY	-15.588	-15.080	-25.166	-26.669	-0.706	-22.539	-7.520	-46.872	-8.756	-5.504	-9.497	-16.697	-3.228	-24.636	-23.109	-10.401	-10.892
ATE1	-32.413	-17.594	-28.106	-16.988	-14.195	-12.865	-10.363	-30.836	-8.188	-22.458	-22.377	-21.377	-11.963	-36.054	-30.379	-22.405	2.774
ATF1	-5.446	3.909	-7.039	-5.602	-1.972	3.833	-0.422	-46.084	-25.015	-14.265	-9.686	-9.419	-3.413	-14.167	-20.057	-21.188	-3.289
ATF2	-38.925	-9.450	-37.723	-16.578	-17.350	4.380	-17.033	-20.212	-20.440	-23.370	-22.750	-4.720	6.219	-13.359	-9.443	-22.706	-17.386
ATF3	-31.636	-8.451	-27.476	-13.651	-7.808	-38.638	-20.303	-124.004	-20.590	-24.125	-15.714	-36.888	-18.618	-52.387	-44.717	-25.719	-16.631
ATF4						-13.166		37.677	9.194	-0.828	2.440	8.884	-9.040	-12.992	-7.550	-6.993
ATF5	-14.540	-18.026	-11.523	-25.038	-13.393	-7.714	-19.022	-21.446	-23.344	-26.651	-22.552	2.723	-2.146	-14.339	-12.428	-16.434	-6.211
ATF6	-18.868	-5.362	-14.746	-6.659	-10.797	-10.995	-15.502	-39.871	-10.191	-14.537	-19.586	-23.805	-11.167	-24.150	-21.328	-5.953	-5.053
ATF6B	-25.702	-17.814	-27.741	-20.568	-13.900	-5.347	-9.921	-47.373	-11.765	-6.540	-2.805	-6.269	-7.382	-23.296	-17.369	-13.942	-7.508
ATF7	2.667	2.308	11.413	-14.571	20.666	-20.908	2.224	-49.961	-9.260	1.537	-12.797	-13.346	-14.289	-17.780	-12.026	-6.845	7.806
ATF7IP	-10.857	-17.862	-26.533	-10.031	-11.507	-28.314	0.633	-34.471	-25.448	-10.073	-27.728	-2.531	-8.726	-17.943	-3.162	-34.819	-14.790
ATF7IP2	-22.051	-8.769	-31.345	-18.815	-11.537	-19.117	-12.589	-57.248	-26.822	-26.589	-24.608	-9.660	-6.923	-26.372	-24.514	-25.800	-19.973
ATG10	-6.134	-9.767	-14.594	-10.308	-6.113	-7.182	-6.006	19.844	-23.812	-23.311	-26.062	5.741	5.257	-17.860	-12.212	-31.023	-3.901
ATG12	-16.439	-0.926	-13.025	-6.139	-6.937	-15.465	-10.939	8.405	-21.475	-16.768	-14.847	10.799	-2.062	-33.769	-12.058	-21.970	-9.181
ATG13	-26.370	8.332	-1.848	-2.807	5.960	-15.777	-4.548	-25.343	-20.634	-10.781	-0.417	-8.513	-9.942	-26.831	-23.770	-12.906	-5.729
ATG14	13.478	-15.613	-12.009	-6.218	-13.564	-4.626	-14.504	-12.382	-3.133	-22.201	5.852	3.696	3.841	-16.951	0.771	-23.658	-21.682
ATG16L1	-27.470	-16.544	-32.323	-18.126	-16.217	-19.918	-16.677	-42.913	-21.205	-21.341	-12.917	-5.062	-4.284	-32.859	-19.547	-24.051	-18.432
ATG16L2	-26.628	-8.976	-33.805	-14.862	-9.562	-12.664	-8.614	-37.925	-19.063	-6.784	-13.882	-18.382	-10.917	-25.103	-17.692	-9.675	-15.993
ATG2A	-17.280	-9.874	-15.984	-9.148	0.873	-16.649	-9.121	-48.735	-5.301	-1.129	-2.577	-8.639	-5.913	-13.926	-17.966	-8.865	-9.123
ATG2B	-19.615	-9.725	-35.914	-11.919	-17.740	-12.031	-18.667	-38.031	-15.564	-24.569	-19.993	-10.159	-9.249	-17.506	-12.613	-17.523	-19.084
ATG3	19.469	-16.921	-17.223	-14.672	-4.291	-1.467	2.111	9.321	-19.748	-26.894	-12.579	7.285	5.312	-1.740	-15.030	-30.219	-17.711
ATG4A	-23.320	-19.097	-29.646	-19.185	-8.775	-11.022	-19.387	-43.030	-7.577	-23.682	-13.164	-14.376	-5.703	-31.982	-27.539	-17.556	-18.989
ATG4B	-9.584	-18.606	-31.331	-7.207	-22.717	-13.760	-9.782	-59.838	-21.087	-24.905	-15.637	-4.648	-16.638	-34.142	-30.036	-22.462	-11.952
ATG4C	-1.342	-3.235	-6.443	-5.090	-2.100	-27.344	-2.209	-35.365	-22.793	-22.983	-15.073	-11.396	-6.809	-10.608	-30.581	-20.110	-4.331
ATG4D	-20.801	-4.012	-28.873	-17.055	-11.578	-14.262	-7.747	-45.939	2.500	-4.425	-7.449	-16.318	0.684	-33.048	-30.790	-10.432	-18.715
ATG5	-3.749	-3.815	-13.105	-10.902	-5.992	-20.685	-2.809	-41.530	-9.045	-24.925	-18.008	10.272	-3.544	-18.060	-10.928	-19.677	-8.758
ATG7	2.297	0.167	-15.362	-9.925	-12.791	-9.669	0.970	49.227	-23.760	-6.211	-7.756	10.975	-1.818	-28.395	-14.390	-20.275	-24.351
ATG9A	9.029	0.467	29.909	-15.048	-6.907	-18.851	2.888	42.109	-21.129	-12.544	0.725	15.028	-10.256	-30.361	-14.498	-13.578	-26.325
ATG9B	-35.170	-4.881	-34.263	-26.682	-10.063		-11.483										-17.238
ATHL1	-23.246	-16.871	-40.328	-28.311	-17.930	-13.940	-19.821	-38.670	-9.473	-5.147	-13.283	-5.566	1.436	-7.584	-17.568	-8.339	-10.628
ATIC	27.688	-16.979	10.880	10.047	-2.230	-6.191	0.073	23.408	-9.848	34.886	34.933	2.243	8.405	9.677	10.903	7.895	-15.199
ATL1	-32.615	-10.470	-36.489	-28.529	-12.361	-1.705	-15.595	-17.922	-11.078	-10.633	-20.596	-6.738	-10.517	-30.199	-19.610	-18.377	-12.495
ATL2	31.193	6.630	23.278	2.486	-7.984	13.074	10.234	3.156	14.876	17.401	25.613	5.589	1.219	11.272	-18.209	-5.751	5.700
ATL3	-18.930	-4.662	-10.527	-1.905	13.924	-13.129	-0.010	-43.381	-19.091	-7.201	-3.350	1.526	-6.922	-14.222	-26.511	-14.932	-6.646
ATM	-1.109	-23.257	9.360	-20.645	-18.559	14.830	-12.768	-17.315	-16.697	-16.537	-12.029	-16.935	-14.292	-21.063	2.206	-22.168	-22.544
ATMIN	-5.690	13.237	-6.097	0.592	3.920	4.383	0.865	-45.611	-22.178	-6.400	2.731	1.441	-2.541	18.201	17.574	-4.933	19.983
ATN1	-18.295	-4.453	-10.191	-11.315	-5.729	-8.881	-13.643	-41.144	-10.896	-14.208	-14.867	-9.887	-12.823	-20.396	-7.120	-5.709	-0.647
ATOH1	-31.076	-17.515	-27.558	-17.276	-3.981	-23.012	-16.819	-60.479	-7.391	-23.245	-17.934	-13.846	-4.471	-22.857	-22.120	-19.173	-6.081
ATOH7	-11.862	-10.574	-16.567	-10.803	-15.999	-23.094	-6.643	-53.457	-16.537	-13.224	-20.682	-15.544	-16.224	-24.402	-24.646	-13.357	-2.231
ATOH8	-18.858	-11.264	-27.575	-30.957	-18.723	-19.157	-18.602	-35.779	-14.510	-10.461	-10.603	-9.206	-1.540	-25.275	-14.619	-6.691	-14.317
ATOX1	-13.823	-6.930	-9.269	-16.878	-10.690	-8.196	-4.027	-22.535	-13.145	-16.043	-26.205	-10.476	-4.405	-18.969	-10.357	-22.526	-11.647
ATP10A	-39.054	-21.477	-31.067	-15.893	-4.121	-12.632	-19.069	-49.003	-21.597	-16.229	-7.860	-10.938	-9.106	-26.266	-16.435	-8.252	-10.743
ATP10B	-31.437	-14.134	-33.951	-21.123	-7.836	-16.047	-4.401	-50.596	-11.060	-16.830	-16.317	-19.228	-11.836	-32.749	-22.955	-19.925	-20.464
ATP10D	-33.605	-18.718	-28.058	-29.454	-17.842	-11.881	-13.981	-41.849	-15.977	-28.103	-23.222	-13.161	-6.214	-32.323	-11.665	-30.364	-20.231
ATP11A	-35.043	-15.198	-34.587	-28.166	-19.631	-17.780	-21.924	-12.293	-11.153	-28.565	-10.542	-10.742	-9.984	-25.198	-15.073	-17.481	-14.170
ATP11B	-32.142	-20.788	-32.974	-17.102	-10.721	-15.527	-10.303	-19.481	-10.830	-15.456	-17.328	-0.508	-16.322	-28.267	-6.843	-17.639	-18.887
ATP11C	-24.646	-16.516	-35.632	-25.055	-20.548	2.219	-13.443	-23.145	-15.554	-25.511	-14.849	-13.289	-7.756	-15.250	0.205	-20.345	-12.053
ATP12A	-38.766	-20.841	-24.220	-22.176	-17.045	-23.198	-10.984	-29.930	-18.982	-14.398	-16.062	-6.332	-4.192	-23.163	-16.046	-13.476	-23.175
ATP13A1	-23.319	7.386	23.064	-13.033	1.584	12.245	3.091	24.297	-2.992	-3.455	-5.788	9.667	15.764	3.061	-9.688	-8.720	3.310
ATP13A2	-23.124	-15.875	-31.912	-20.969	-6.046	-13.911	-7.930	-47.886	-11.079	-9.826	-8.467	-13.644	-14.271	-13.610	-6.642	-13.852	-11.300
ATP13A3	-38.974	-14.638	-27.762	-17.920	-4.539	-22.035	-18.988	-45.496	-16.662	-21.928	-20.512	-23.135	-15.409	-18.749	-25.596	-17.181	-20.060
ATP13A4	-26.490	-9.009	-23.331	-24.063	0.833	-23.833	-7.302	-53.158	-19.061	-22.685	-20.835	-0.775	-16.149	-23.134	-25.662	-22.758	-20.603
ATP13A5	-33.871	-14.420	-23.841	-24.536	-13.699	-26.786	-13.975	-50.826	-18.462	-18.642	-15.013	-13.620	-15.181	-31.353	-27.699	-20.143	-17.769
ATP1A1	41.536	-18.600	18.019	-14.643	-0.269	1.855	25.371	37.669	-12.013	26.754	35.979	8.195	7.259	14.840	11.021	7.984	11.985
ATP1A2	-38.477	-18.265	-17.992	-19.297	-3.117	-13.663	-17.931	-47.109	4.962	-1.697	-6.279	-10.219	-4.222	-14.995	-10.544	-6.479	-15.751
ATP1A3	-27.570	-11.901	-30.138	-18.333	-21.789	-19.186	-16.340	-45.859	-14.093	3.330	-5.921	-15.188	-8.136	-32.652	-30.084	-10.774	-6.750
ATP1A4	-29.874	-13.758	-31.906	-21.851	-0.011	-37.697	-19.272	-88.221	-25.660	-27.746	-22.474	-31.693	-16.015	-46.043	-24.768	-23.134	-10.632
ATP1B1	-33.279	-14.787	-32.010	-18.396	-12.008	-13.123	-4.780	-44.836	-18.876	-22.363	-15.889	-14.516	-5.820	-21.967	-13.939	-22.859	-20.690
ATP1B2	-20.219	-17.297	-21.507	-19.102	-20.027	-22.193	-14.947	-36.583	-10.288	-10.067	-16.257	-18.065	-12.609	-25.237	-27.426	-9.835	-16.043
ATP1B3						15.844		-30.231	22.242	8.974	4.129	14.762	4.736	24.516	22.936	-1.611
ATP1B4	-31.311	-9.098	-31.264	-23.879	-11.178	-26.091	-16.974	-45.031	-23.158	-24.504	-20.796	-18.425	-12.971	-28.530	-15.978	-19.223	-19.188
ATP2A1	-23.937	-15.253	-23.664	-15.805	-11.681	-12.232	-17.333	-49.371	-4.220	-7.219	-7.041	-15.965	-7.408	-25.777	-20.603	-8.954	-14.686
ATP2A2	39.078	26.131	46.273	28.621	18.650	18.048	15.059	58.321	27.434	10.863	34.537	17.395	5.990	17.344	33.985	37.012	22.505
ATP2A3	-24.175	-16.658	-24.185	-19.113	-5.219	-12.057	-11.039	-53.569	-14.733	-12.528	-12.519	-16.645	-11.676	-23.618	-19.571	-16.126	-17.292
ATP2B1	34.938	-20.314	-8.694	-19.117	-19.048	-16.295	-6.479	29.819	-17.972	-15.500	-4.935	8.612	-2.841	-14.438	29.474	-7.200	-14.733
ATP2B2	-26.510	-20.401	-35.175	-21.953	-9.832	-14.759	-17.803	-31.366	-14.648	-12.285	-16.446	-18.801	-5.340	-9.574	-9.660	-18.301	-21.065
ATP2B3	-25.434	-15.903	-27.980	-18.060	-20.350	-20.750	-19.098	-45.843	-17.046	-10.905	-7.704	-20.298	-13.723	-31.999	-27.858	-17.814	-18.903
ATP2B4	-35.834	-11.572	-18.168	-27.771	-7.299	-18.219	-17.064	-47.673	-12.282	-17.580	-4.331	-16.331	-5.845	-15.457	-9.369	-15.210	-6.039
ATP2C1	-36.677	-8.111	-40.145	-15.175	7.617	5.688	-17.406	-47.452	-3.123	-23.793	-8.155	-15.650	2.363	7.123	-3.670	-22.264	-2.362
ATP2C2	-28.230	-21.835	-32.175	-23.661	-14.295	-11.977	-19.169	-43.023	-11.635	2.753	-6.189	-2.796	4.779	-4.267	-1.717	-2.372	-16.876
ATP4A	-28.868	-7.690	-27.138	-22.082	-12.900	-14.364	-16.755	-34.131	-22.127	-10.786	-11.100	-13.706	-7.996	-33.849	-20.589	-21.258	-12.786
ATP4B	-25.997	-14.393	-35.374	-21.456	-10.709	-8.850	-17.216	-36.448	-12.834	-27.920	-27.062	-10.058	-4.112	-16.547	-8.586	-30.365	-16.208
ATP5A1	23.251	21.715	32.593	29.511	13.181	38.481	12.683	24.784	13.050	21.710	28.338	19.696	5.454	49.528	41.091	23.435	2.517
ATP5B	49.389	32.493	61.447	34.505	17.729	34.952	14.911	5.496	2.922	17.545	13.638	10.748	7.446	44.669	15.578	11.630	2.489
ATP5C1	13.917	4.781	0.611	9.181	1.050	7.432	-0.536	-12.082	-4.129	-0.604	7.358	12.150	7.797	27.512	4.230	10.030	-1.855
ATP5D	41.335	47.872	45.981	42.756	11.325	14.912	15.734	1.218	15.570	27.263	31.603	13.552	9.568	40.016	33.658	13.384	1.191
ATP5E									-8.068	-3.205	-4.838					-7.566
ATP5F1	10.453	11.922	22.936	25.855	12.706	17.991	6.974	-8.692	3.133	10.962	5.033	15.110	-1.342	7.789	12.204	-1.299	-5.626
ATP5G1	-4.804	-4.099	-6.600	-4.850	-0.308	-12.618	-2.483	-36.520	-19.393	-15.365	-15.088	-2.853	-2.833	-6.756	-24.607	-14.881	-4.074
ATP5G2	-6.372	-4.078	2.404	-2.205	7.628	-9.052	2.556	-25.966	-13.137	-11.188	-7.237	-2.445	6.070	-2.749	-17.893	-19.986	-0.848
ATP5G3	-28.047	-9.111	-32.959	-22.400	-18.736	-19.907	-19.544	-46.118	-25.596	-13.696	-17.378	-19.939	-5.857	-18.510	-11.371	-11.430	-16.713
ATP5H	-7.071	-3.855	-2.484	1.028	-2.557	13.880	-0.192	-0.180	-7.848	-0.817	-13.407	1.163	3.336	19.324	2.914	-6.242	-4.321
ATP5I	14.676	2.328	20.466	6.969	-0.708	0.881	5.849	-22.173	-6.037	-11.662	3.093	-6.425	0.304	-0.048	3.687	-6.060	1.997
ATP5J						9.253		-18.414	3.508	-4.824	-6.993	9.160	14.381	18.526	2.200	-12.796
ATP5J2	-0.437	-2.925	-6.169	-1.283	-2.738	13.689	-2.122	26.063	2.566	-2.189	-1.190	13.744	19.872	52.739	36.429	-4.013	-3.516
ATP5J2-PTCD1						13.066		2.067	13.606	23.429	9.335	-5.632	-0.393	28.224	20.473	21.684
ATP5L	-3.989	-1.151	-5.217	-6.068	-7.865	24.589	-0.095	0.166	7.668	4.184	-6.511	16.056	7.638	21.139	17.120	12.600	-2.199
ATP5L2						-5.246		-17.614	-2.545	-7.652	-9.642	0.376	0.140	4.918	9.210	-10.498
ATP5O						9.991		-13.753	4.097	0.912	15.763	11.080	-1.918	25.470	26.949	13.521
ATP5S	-25.888	-16.422	-29.660	-20.041	-10.317	-12.234	-18.894	-44.483	-24.666	-25.936	-15.187	-14.920	-13.050	-18.199	-26.688	-27.328	-14.732
ATP5SL	-11.059	0.457	-1.121	0.311	-17.772	-1.607	3.344	-33.284	-4.013	-22.833	-10.284	4.928	1.081	5.073	5.210	-9.910	-11.891
ATP6AP1	10.726	-7.698	-17.754	-2.199	-5.485	24.677	2.328	24.401	35.013	20.853	13.049	3.420	6.305	32.816	32.292	28.625	-17.762
ATP6AP1L	-26.656	-19.496	-23.863	-21.984	-13.640	-9.117	-17.822	-21.099	-16.473	-12.102	-16.803	-8.284	-2.295	-15.601	-16.655	-16.927	-20.938
ATP6AP2	2.088	7.853	-6.368	11.277	0.053	10.559	-2.982	43.116	27.864	14.526	6.147	11.647	0.010	24.395	21.191	31.095	5.238
ATP6V0A1	-15.534	-8.708	-18.499	-13.340	-4.322	-6.359	6.730	-3.237	-11.809	-7.771	-9.733	-8.613	-4.099	-12.534	-6.340	-1.388	-6.395
ATP6V0A2	-24.766	-13.186	-33.967	-24.929	-8.580	-19.714	-11.601	-39.532	23.142	-1.347	-3.835	5.981	-1.128	-0.597	5.309	-16.314	-19.316
ATP6V0A4	-36.063	-17.911	-27.754	-26.919	-7.567	-14.565	-14.564	-45.178	-17.223	-17.197	-18.787	-13.970	-5.894	-24.271	-18.196	-19.147	-14.595
ATP6V0B	33.291	5.965	44.692	25.987	22.048	18.817	21.609	27.363	31.751	22.180	32.250	-2.093	3.778	10.889	7.770	34.600	4.688
ATP6V0C	20.230	7.617	18.869	16.539	9.197	36.429	10.178	60.843	35.436	35.530	36.160	15.034	9.363	50.093	44.907	36.242	8.167
ATP6V0D1	27.471	-10.695	16.568	-5.742	0.262	43.333	11.552	60.341	23.442	14.098	17.845	19.992	12.171	46.445	42.096	15.566	6.254
ATP6V0D2	-28.074	-22.324	-23.432	-11.685	-19.116	-16.695	-23.263	-31.312	-20.919	-21.881	-22.575	-4.898	-11.981	-4.653	-5.266	-26.335	-16.558
ATP6V0E1	-13.223	0.097	-3.479	1.307	-5.051	11.748	-5.513	-21.650	-22.267	-18.229	-17.992	16.419	-5.289	-23.684	-23.375	-26.021	-8.082
ATP6V0E2	-28.547	-16.142	-23.854	-20.443	-1.133	-19.338	-24.315	-34.142	-20.390	-21.499	-21.410	-13.475	-7.599	-22.583	-11.048	-29.537	-6.925
ATP6V1A	55.644	31.972	46.188	38.615	23.050	35.526	24.391	58.640	39.284	30.902	31.771	14.953	7.318	49.734	26.098	37.072	25.035
ATP6V1B1	-15.071	-12.920	-28.282	-9.245	-1.073	-15.002	-16.963	-54.572	-15.652	-3.185	-13.616	-16.610	-12.017	-26.897	-20.770	-12.969	-21.580
ATP6V1B2	24.291	2.792	10.678	-3.665	1.109	26.084	22.488	30.690	23.200	23.808	23.733	15.478	6.858	25.521	19.394	36.314	-3.448
ATP6V1C1	2.053	19.523	14.313	18.110	11.434	-3.034	13.009	36.464	7.346	7.510	-6.096	-1.293	3.673	10.017	1.286	9.881	16.575
ATP6V1C2	-28.681	-9.659	-28.921	-30.834	-16.105	-16.436	-16.109	-33.339	-22.305	-18.245	-12.506	-7.725	-8.599	-4.803	-5.778	-25.064	-13.089
ATP6V1D	21.697	7.464	20.581	19.060	2.860	10.877	6.634	11.714	14.394	22.049	22.554	2.796	1.194	8.648	5.248	27.941	6.390
ATP6V1E1	11.760	3.778	9.503	7.080	3.330	20.296	7.935	57.326	9.823	15.387	-0.850	13.025	-0.880	20.151	12.706	22.846	2.273
ATP6V1E2	-19.750	-0.691	-20.299	-20.777	-10.327	-21.817	-13.899	-52.128	-12.914	-4.288	-11.746	-22.532	-15.215	-35.151	-17.466	-15.494	-7.524
ATP6V1F	-21.488	-11.775	-21.040	-18.034	-5.718	5.470	-8.829	26.911	19.236	13.814	15.723	7.184	0.889	8.411	1.431	20.376	-9.770
ATP6V1G1	14.647	-2.988	1.876	22.842	5.703	23.798	4.938	27.870	1.117	-2.149	15.245	8.209	3.458	23.585	25.027	19.295	0.147
ATP6V1G2	-27.380	-21.030	-13.631	-29.008	-18.086	-24.375	-9.703	-65.854	-14.456	-3.609	-0.424	-10.330	-9.369	-22.394	-18.443	-6.072	-19.206
ATP6V1G3	-16.929	-10.896	-13.964	-10.199	-3.769	-19.601	-11.465	-45.721	-15.514	-28.700	-20.097	-12.270	-12.323	-21.804	-23.191	-25.088	-7.615
ATP6V1H	37.674	-11.529	25.927	-14.149	1.389	22.090	20.515	31.678	13.428	5.058	0.580	12.585	1.418	26.145	11.589	24.786	8.491
ATP7A	-38.177	-20.755	-37.286	-25.485	-9.055	-10.983	-19.039	-36.196	1.453	-16.577	-17.320	-3.135	-8.324	-18.893	-6.426	-21.254	-12.063
ATP7B	-35.422	-21.338	-21.820	-25.194	-15.514	-21.259	-23.462	-56.086	-15.166	-23.743	-13.688	-11.926	-12.112	-27.112	-28.977	-24.767	-19.005
ATP8A1	-31.835	-21.323	-33.411	-21.832	-11.661	-5.662	-21.337	-40.928	-12.297	-29.544	-7.104	-8.297	-15.006	-27.896	-21.662	-19.904	-18.598
ATP8A2	-8.701	-13.669	-20.666	-26.247	-11.829	-14.943	-4.231	-36.779	-18.730	-21.804	-8.208	6.531	-10.795	-26.839	-14.245	-8.983	-19.505
ATP8B1	-37.774	-23.555	-35.510	-25.580	-14.788	-14.792	-20.122	-40.854	-25.596	-27.519	-12.259	-17.651	-9.664	-20.587	-25.709	-26.132	-18.494
ATP8B2	-22.669	-17.096	-34.804	-13.531	-13.765	-3.978	-13.943	-41.190	-16.694	-10.606	-11.380	-17.062	-7.391	10.407	-4.573	-2.115	-23.573
ATP8B3	-25.375	-18.231	-19.663	-17.796	-13.464	-10.083	-8.848	-52.244	-8.213	-0.955	-5.679	-15.357	1.677	-7.801	-9.160	5.315	-8.216
ATP8B4	-38.016	-20.406	-24.942	-17.073	-1.946	-24.412	-18.724	-50.313	-13.768	-25.983	-13.736	-19.571	-11.103	-34.357	-25.372	-20.052	-20.824
ATP9A	-18.626	2.883	-40.382	-27.196	-16.009	-7.246	-16.032	-38.031	-9.415	-15.173	-15.643	-17.378	-10.940	-28.156	-25.048	-7.283	-17.970
ATP9B	-36.561	-16.454	-37.817	-17.235	-15.260	-19.563	-15.730	-36.199	-19.685	-16.033	-6.661	-17.939	-11.514	-26.223	-15.471	-10.750	-12.767
ATPAF1	-32.512	-20.345	-42.347	-16.455	-14.377	-50.127	-18.117	-107.365	-16.759	-23.838	-18.592	-37.136	-15.478	-52.977	-54.187	-15.119	-20.450
ATPAF2	-17.434	-6.121	29.950	-13.857	-6.520	-12.503	-8.997	-33.643	5.661	-9.796	16.692	-10.954	-2.691	-16.915	-4.767	-10.895	-12.224
ATPIF1	-10.456	-3.880	-20.794	-8.834	5.926	-3.189	-11.897	-37.678	-17.869	-16.555	-4.905	-5.295	3.045	-6.132	-12.320	-14.777	-0.097
ATR	24.094	12.716	28.931	17.615	7.161	24.583	5.469	33.034	17.469	13.343	20.332	13.120	6.531	31.001	27.489	16.542	12.013
ATRAID	-38.150	-19.345	-35.820	-5.657	-17.371	-18.959	-15.876	-41.947	-19.177	-13.267	-18.700	-0.565	-6.594	-16.855	-21.639	-11.956	-22.536
ATRIP	17.604	3.570	31.844	6.062	-3.828	9.403	3.260	19.022	26.797	22.675	16.230	3.672	3.086	2.596	20.199	3.725	3.076
ATRN	-19.563	4.548	-33.089	-20.401	-14.971	-19.297	-0.087	-53.049	-7.800	-3.778	-7.014	-3.460	-6.689	-21.142	-25.897	-6.114	0.296
ATRNL1	-19.621	-8.325	-30.992	-14.318	0.678	-25.560	-2.087	-56.769	-15.323	-20.616	-20.363	-19.701	-14.313	-34.305	-29.673	-26.324	7.124
ATRX	-4.906	4.885	4.533	-13.043	-13.496	-15.976	-21.114	-13.354	-23.792	-10.150	-4.282	-3.136	-4.396	-13.657	-3.530	-11.930	10.207
ATXN1	-22.980	-19.976	-12.466	-16.831	-21.667	-26.384	-15.237	-56.569	-8.833	3.125	-4.072	-16.683	-17.267	-24.755	-25.644	-0.092	-20.069
ATXN10	-15.203	0.357	18.778	-14.629	-15.334	4.717	-15.055	51.547	-6.936	2.474	-0.053	8.279	3.361	-7.746	1.516	3.283	9.038
ATXN1L	-24.937	-18.271	-38.482	-24.780	-12.249	-20.630	-15.240	-16.449	-18.927	4.727	-7.225	-16.951	-6.142	-4.508	-16.280	-11.604	-18.070
ATXN2	-34.740	-17.179	-24.018	-28.713	-16.422	-14.645	-17.435	-35.964	-7.549	-5.017	-7.897	-11.778	-9.449	-22.313	-21.729	-4.426	-16.171
ATXN2L	-11.617	-23.992	-29.527	4.704	-11.449	-10.199	-22.955	9.189	5.386	2.144	7.355	7.093	-0.342	-15.399	-16.938	7.544	-9.601
ATXN3	-18.530	-16.174	-11.223	-26.843	-17.882	-13.808	-12.456	-42.511	-11.896	-31.708	-26.103	-15.479	-3.129	-26.524	-14.432	-24.690	-4.188
ATXN3L	-13.674	-7.088	-10.491	-9.627	-4.766	-13.652	-4.998	-42.015	-24.211	-18.616	-21.316	-13.534	-16.078	-16.276	-9.985	-22.938	-8.318
ATXN7	-28.628	-13.144	-38.247	-18.044	-15.626	-27.093	-23.418	-61.658	2.511	-13.848	-7.324	-15.456	-10.592	-12.670	-5.405	-20.649	-24.745
ATXN7L1	-35.986	-17.436	-28.973	-19.239	-17.604	-24.473	-17.390	-104.124	-6.078	1.592	4.065	-26.152	-11.378	-41.001	-3.730	1.329	-19.372
ATXN7L2	-32.761	-16.786	-30.645	-15.404	-2.817	-23.630	-11.015	-52.206	-14.261	1.629	-9.788	-23.750	-10.909	-28.215	-21.800	-14.257	-9.139
ATXN7L3	7.860	0.708	11.223	13.351	-2.014	-28.133	-15.129	-52.938	-12.182	-15.559	-3.602	-4.219	5.826	3.507	10.424	-26.692	-6.517
ATXN7L3B	-9.036	-7.569	-20.002	-19.390	-10.751	-22.329	-13.444	-33.841	-12.131	-10.817	-14.640	-4.465	-11.266	-14.782	-26.210	-15.046	-11.415
AUH	-26.070	-17.082	-26.017	-21.283	-14.059	-19.275	-16.857	-29.258	-5.530	-12.989	-2.697	-9.403	3.069	-32.343	-18.347	-7.589	-19.132
AUNIP	-22.875	-5.517	-27.086	-19.238	-8.712	-27.295	-18.051	-52.995	-18.544	-19.182	-21.094	-19.638	-12.471	-30.815	-28.835	-22.860	-15.582
AUP1	-7.906	0.885	-27.697	-17.258	3.331	3.882	-12.519	2.588	15.786	5.336	-6.939	2.037	1.824	0.192	18.518	-4.222	-15.888
AURKA	-0.294	-5.473	3.904	-6.571	-1.485	11.143	-1.685	-3.808	33.806	17.311	12.589	9.981	1.723	-2.039	2.618	17.458	1.111
AURKAIP1	20.441	-1.525	36.843	4.304	3.212	-1.324	13.123	13.100	19.117	14.485	17.134	-3.073	2.585	20.236	8.466	14.762	1.170
AURKB	35.043	36.599	30.805	19.681	8.810	27.077	26.384	60.845	28.716	27.136	25.558	17.198	9.085	49.905	27.250	25.164	24.814
AURKC	-10.322	-20.282	-31.130	-27.189	-12.692	-17.173	-11.093	-38.748	-24.125	-28.840	-19.612	-7.179	-5.479	-24.504	-29.535	-24.505	-2.739
AUTS2	-32.357	-14.707	-32.596	-24.856	-16.965	-18.843	-13.324	-49.364	-3.919	-23.592	-7.917	-20.220	-9.343	-15.020	-15.248	-11.955	-10.357
AVEN	7.393	7.454	-31.656	6.671	2.553	-10.263	-4.959	-35.580	-2.822	-13.129	-6.104	-8.744	8.179	-7.245	-8.017	-11.482	-9.743
AVIL	-24.957	-6.898	-29.232	-16.338	-6.573	-10.059	-11.762	-20.864	-1.997	1.501	-15.541	-10.665	-6.294	-1.405	-27.667	-12.957	-9.841
AVL9	-33.450	-10.877	-37.980	-8.574	-7.839	-17.054	-20.953	-25.493	-17.933	-12.464	-15.032	-15.187	-17.052	-18.842	-25.649	-13.153	-14.633
AVP	-16.715	-5.577	-17.826	-9.751	-7.030	-16.903	-12.811	-51.378	-15.098	-21.088	-18.784	-12.216	-1.155	-22.733	-22.387	-17.363	-1.747
AVPI1	-29.467	-12.662	-25.653	-22.553	-1.930	-24.568	-9.574	-56.001	-18.858	-15.638	-24.723	-13.534	-10.162	-24.438	-22.870	-24.460	-12.962
AVPR1A	-28.486	-16.820	-25.260	-17.848	-14.368	-3.770	-15.007	-12.403	-13.384	-22.156	-24.025	-7.684	-9.991	-16.510	-3.776	-22.605	-9.918
AVPR1B	-32.675	-15.768	-25.294	-28.529	-15.210	-21.914	-21.639	-51.816	-13.058	-11.982	-3.416	-19.714	-20.671	-6.336	-16.734	-2.618	-15.721
AVPR2	-25.531	-11.792	-28.556	-21.006	-8.994	-19.227	-2.938	-27.744	-19.564	-20.034	-22.722	-17.345	-16.470	-30.476	-18.464	-19.565	-1.004
AWAT1	-34.313	-19.532	-35.046	-21.155	-13.235	-19.126	-11.457	-49.739	-9.975	-10.368	-8.299	-14.925	-8.868	-27.483	-27.236	-9.624	-6.766
AWAT2	-19.417	-8.748	-16.427	-14.024	1.097	-13.604	-16.479	-37.533	-19.459	-27.849	-15.040	-18.272	-14.436	-28.321	-22.008	-27.964	-1.033
AXDND1	-22.612	-17.511	-20.112	-20.520	-10.830	-11.352	-12.077	-39.781	-18.771	-19.481	-19.848	-7.437	3.181	-21.143	-0.746	-26.918	-13.648
AXIN1	-25.021	-24.473	-21.601	-23.066	-21.953	-9.083	-14.033	-52.815	0.412	-8.174	-5.794	-20.660	-9.676	-27.089	-15.818	-6.402	-22.483
AXIN2	12.677	-12.196	-34.784	-7.191	-16.085	-26.111	-20.255	-22.520	-18.828	-7.669	-10.648	-20.353	-4.372	-26.720	-16.874	-10.244	-17.922
AXL	-29.749	-20.888	-33.718	-14.846	-11.046	-12.390	-20.263	-35.747	-21.018	-13.989	-12.458	-8.833	-2.938	-12.883	-21.300	-13.945	-8.214
AZGP1	3.893	-8.463	-17.466	-7.653	12.073	-9.735	-9.238	-20.226	-21.212	-7.513	-16.127	-6.848	-1.883	-1.834	-9.729	-15.464	-10.089
AZI1	-20.801	-4.464	-24.545	-28.661	-2.688	-16.356	-3.823	-49.219	3.495	8.053	6.300	-15.418	-8.700	-21.633	-20.713	2.283	-10.048
AZI2	-10.739	-5.698	-13.220	-1.215	-7.769	-8.980	-5.343	-22.634	-21.711	-29.359	-23.622	2.377	-4.423	16.009	-3.045	-24.621	-6.075
AZIN1	-8.208	-4.216	-8.784	-2.957	-6.049	7.191	-12.277	-28.162	-0.094	1.974	-9.668	-2.359	6.247	-28.095	-1.629	-2.875	-7.795
AZU1	-34.953	-18.472	-17.586	-26.306	-15.861	-20.666	-7.006	-51.754	-8.317	-21.341	-18.161	-10.991	-10.080	-22.610	-15.675	-28.926	-16.890
B2M	-7.903	-10.508	-17.943	-9.189	-2.897	-22.847	-11.800	-40.435	-21.616	-26.975	-21.411	-13.929	-6.588	-10.106	-29.431	-27.290	-10.751
B3GALNT1	-8.698	-6.936	-8.879	-7.242	-2.886	-16.344	-2.743	-27.770	-16.204	-26.050	-19.990	-2.361	-0.865	-8.909	-20.944	-27.356	-8.419
B3GALNT2	-14.804	-15.081	-18.138	-16.900	-18.740	-8.160	-17.370	-30.569	-14.556	-17.851	-13.372	-7.784	-5.162	-9.391	-8.936	-20.478	-8.608
B3GALT1	-21.115	-12.656	-15.451	-16.095	-15.089	-22.111	-10.617	-48.631	-13.143	-9.301	-13.344	-11.193	-11.736	-26.159	-27.636	-9.227	-16.636
B3GALT2	-28.348	7.088	-24.412	-17.241	-5.168	-15.520	-15.538	-50.822	-20.983	-24.860	-23.931	-11.472	-10.178	-22.266	-17.696	-15.357	-14.596
B3GALT4	-27.774	0.184	-13.469	-1.622	-5.599	-21.438	-5.658	-54.243	-5.053	-5.596	-3.438	-7.569	-7.702	-20.163	-15.841	-13.392	1.479
B3GALT5	-15.272	-10.312	-9.627	-14.457	-15.201	-26.641	-16.354	-54.287	-14.423	-15.011	-4.276	-20.263	-12.287	-33.641	-19.554	-17.365	-5.012
B3GALT6	-14.817	-5.150	1.723	-14.411	-5.776	-14.152	-13.391	-27.909	-15.680	-15.489	-14.444	-18.902	-11.983	-32.782	-9.772	5.709	-2.049
B3GALTL	-28.186	-12.156	-24.880	-22.957	-16.543	-0.913	-11.803	-33.103	-19.251	-22.049	-10.901	-0.996	-3.871	-8.085	-10.388	-19.698	-18.280
B3GAT1	-36.120	-10.614	-29.510	-17.169	-18.567	-21.561	-16.431	-57.308	-16.908	-21.961	-18.250	-14.711	-8.213	-30.095	-18.575	-19.233	-20.897
B3GAT2	-19.730	-13.224	-18.755	-20.250	-14.489	-29.552	-18.583	-45.047	-16.462	-19.160	-15.392	-16.337	-10.270	-30.601	-25.971	-4.612	-19.968
B3GAT3	-8.089	-6.453	3.554	-3.992	0.673	4.195	-8.522	-26.366	-16.517	-11.004	-8.838	-17.815	-10.933	-25.733	-15.550	-10.074	-4.798
B3GNT1	-32.790	-19.111	-24.718	-20.149	-0.750	-11.286	-12.644	-43.476	-17.471	-1.841	-4.047	-14.440	-11.355	-21.688	-4.289	-8.170	-23.722
B3GNT2	-8.988	-7.475	-17.034	-4.558	-4.089	-22.837	-6.880	-0.077	-19.073	-1.664	9.928	-27.135	-4.470	3.849	-14.036	-9.590	1.898
B3GNT3	-29.912	-17.711	-29.707	-22.428	-9.120	-16.324	-22.453	-46.405	-7.435	-8.485	-9.952	-14.315	-1.253	-29.961	-27.158	-9.581	-19.415
B3GNT4	-16.249	-15.463	-25.348	-17.483	-8.053	-19.673	-8.626	-45.013	-8.076	3.302	-9.294	-20.490	-11.197	-9.048	-26.718	-5.218	-13.533
B3GNT5	-1.987	-7.611	-9.596	-10.893	-3.090	-24.731	-4.830	-34.224	-26.528	-20.100	-22.232	-16.578	-11.461	-16.260	-23.572	-22.967	-1.725
B3GNT6	-20.185	-12.292	-21.862	-8.558	2.481	-13.780	-2.712	-37.891	-18.352	-7.606	-10.810	-13.993	-8.277	-27.942	-19.705	-7.031	-7.039
B3GNT7	-29.213	-16.498	-38.672	-17.392	-13.799	-14.854	-19.613	-52.669	-20.776	-20.748	-16.221	-9.365	-5.253	-22.333	-17.663	-24.793	-14.816
B3GNT8	-29.796	-14.846	-15.081	-20.195	-16.329	-17.727	-17.404	-47.215	-4.436	-3.817	-8.813	-4.155	-4.776	-29.811	-25.544	-0.161	-12.415
B3GNT9	-21.453	-15.307	-20.169	-20.558	-11.896	-16.720	-10.519	-42.463	-18.756	-19.505	-21.138	-8.986	-0.743	-19.928	-14.092	-19.801	-13.504
B3GNTL1	-15.972	10.309	-15.903	-0.162	-8.935	-9.667	-1.411	-34.446	-24.288	-17.410	-18.249	-10.297	-1.139	-17.924	-13.997	-19.090	-7.277
B4GALNT1	-25.365	-18.249	-36.727	-22.665	-15.523	-20.162	-11.685	-48.818	-17.068	-13.617	-11.113	-19.086	-9.302	-20.565	-26.757	-14.476	-14.339
B4GALNT2	-30.576	-6.755	-14.145	-15.679	-8.844	-14.473	-11.073	-47.548	-5.847	-13.349	-11.113	-12.059	-5.316	-26.371	-21.328	-5.720	-18.878
B4GALNT3	-15.825	-10.935	-11.117	8.199	-4.771	-2.329	-10.041	-47.857	-9.238	-17.030	-23.244	-11.134	-10.330	-21.029	-18.028	-12.973	-10.091
B4GALNT4	4.774	-10.354	-13.426	-12.632	-5.608	-13.412	-15.786	-51.896	-18.054	-4.126	-16.835	-12.892	-7.344	-19.883	-18.562	-6.789	-5.784
B4GALT1	-38.585	-18.427	-25.024	-25.486	-13.007	-25.759	-17.204	-61.420	-7.784	-4.985	-14.862	-23.317	-6.711	-25.160	-21.916	-7.453	-18.584
B4GALT2	-18.485	-13.039	-13.954	-17.336	-10.343	-17.544	-18.155	-26.392	-3.288	-7.140	-13.774	-8.195	-13.750	-16.120	3.100	-4.932	1.062
B4GALT3	-26.852	-15.319	-16.079	-21.563	-3.540	-10.087	2.302	-36.578	-8.170	-23.994	-11.371	-18.930	-11.447	-22.652	-17.868	-18.264	-0.769
B4GALT4	-11.581	3.024	-10.055	1.233	0.556	-15.181	-7.157	-27.148	-13.534	-28.741	-22.490	-7.167	-6.578	-16.629	-14.878	-19.625	-1.991
B4GALT5	-31.260	-16.183	-17.563	-10.300	-7.025	-19.098	-22.513	-53.879	-8.831	-15.534	-7.551	-18.144	14.324	-20.683	-15.969	-17.176	-9.805
B4GALT6	-22.362	-17.905	-17.329	-8.450	-3.826	-4.592	-16.189	-37.197	-24.581	-13.268	-21.083	-14.742	-10.176	-25.791	-11.087	-21.939	-9.691
B4GALT7	-31.490	-21.311	-5.489	-30.676	-4.655	0.733	-22.153	-32.655	-19.793	-13.242	-9.938	-12.898	-9.743	-28.743	-8.091	-19.328	-12.937
B9D1	-17.549	-10.848	-35.469	-5.507	-14.860	-23.512	-12.964	-48.902	-19.345	-19.112	-25.293	-16.413	-0.647	-25.242	-19.249	-8.980	-9.154
B9D2	-19.822	-18.338	-15.198	-20.892	-8.017	-13.897	-12.397	-30.127	-17.964	-16.039	-20.087	-4.900	-1.759	-17.199	-20.047	-17.198	-7.786
BAALC	-29.313	-12.203	-28.765	-13.896	-6.073	-30.335	-18.436	-67.962	-16.561	-10.464	-16.247	-12.616	-15.520	-37.214	-29.907	-18.730	-10.525
BAAT	-24.687	-13.245	-28.759	-7.565	-9.425	-27.494	-9.751	-58.764	-18.125	-18.116	-17.926	-23.103	-13.973	-33.024	-28.079	-0.750	-10.687
BABAM1	-11.255	-19.218	-18.022	-20.344	-15.063	-18.854	-23.694	-45.004	-14.894	-15.281	-13.974	-13.378	-8.333	-18.681	-23.758	-10.629	-19.871
BACE1	-22.048	-5.126	-28.483	-8.217	-9.830	-22.451	-18.785	-40.609	-17.049	-18.523	-13.266	-15.384	-8.948	-30.496	-24.801	-9.102	-15.187
BACE2	-38.557	-22.158	-30.880	-26.262	-16.832	-20.294	-18.940	-54.404	-22.689	-15.459	-15.216	-12.054	-7.841	-20.495	-25.590	-12.688	-17.241
BACH1	-17.254	-19.056	-27.704	-25.074	-15.637	-19.678	-16.320	-54.082	-20.056	-30.483	-21.150	-10.893	-11.544	-30.467	-19.859	-28.133	-17.464
BACH2	-12.299	-14.487	-20.923	3.212	-2.367	-19.047	-15.542	-54.180	-1.606	-12.828	-11.651	-20.568	-13.371	-29.220	-23.742	-10.202	-12.378
BAD	-27.472	-5.760	-29.183	-18.208	-8.693	-18.448	-1.097	-47.070	-11.586	-14.472	-16.344	-15.897	-9.637	-11.475	-15.466	-16.510	-19.969
BAG1	-20.062	-14.271	-17.910	-22.155	1.540	-4.405	-18.247	-35.690	-20.217	-18.656	-8.574	-10.053	-6.443	-22.722	-18.776	-8.099	-7.655
BAG2	-21.650	-16.375	-18.554	-12.035	-8.515	-23.989	-11.207	-56.584	-16.519	-15.791	-15.932	-21.937	-9.821	-26.238	-26.490	-21.946	-14.323
BAG3	-23.263	-7.757	-32.856	-6.181	-10.345	-4.447	-15.514	-49.390	-22.836	-15.429	-7.495	-12.316	-8.479	-22.956	-25.784	-9.344	-8.271
BAG4	-15.337	-11.964	-15.629	-12.044	-5.314	-17.755	-7.474	-37.578	-23.379	-8.015	-0.324	9.324	3.877	7.887	2.221	-21.168	-11.341
BAG5	-17.145	-10.523	-24.200	-12.742	-10.198	-15.522	-10.387	-29.731	-19.993	-27.378	-16.690	-13.198	-8.146	-14.877	-12.264	-18.405	-1.313
BAG6	-41.325	-18.414	28.169	-2.834	-3.087	-13.272	-1.640	-53.616	-3.948	11.901	19.992	-12.817	-11.166	-9.183	-20.053	-14.231	-26.281
BAHCC1	-26.059	-16.743	-27.208	-9.871	-16.414		-15.264										-22.657
BAHD1	-0.200	-18.595	-15.411	5.017	-6.347	-12.600	-8.855	-57.710	-13.873	-18.141	-5.077	-17.812	-17.377	-23.236	-7.343	1.702	-0.635
BAI1	-15.902	-8.968	-25.997	-21.334	-3.723	-21.678	-3.026	-53.798				-11.855	-7.858	-21.715	-23.903		-9.198
BAI2	-28.996	-20.001	-27.736	-27.135	-3.837	-5.395	-17.520	-42.272	-8.621	1.152	-4.431	-11.951	-5.401	-20.245	-14.165	-6.192	-19.508
BAI3	-28.926	-17.370	-14.661	-26.241	-14.124	-20.074	-23.568	-39.554	-16.039	-23.202	-17.601	-15.620	-10.368	-19.392	-14.937	-21.732	-10.805
BAIAP2	2.242	-1.224	-26.501	-14.728	-5.214	-17.524	-10.157	-33.323	-11.451	-23.240	-15.989	-4.840	-12.583	-15.884	-15.744	-9.963	-14.123
BAIAP2L1	-21.740	-19.227	-18.703	-18.591	-5.336	-18.537	-0.556	-24.466	-20.332	-17.949	-17.894	-11.873	-13.508	-20.357	-2.723	-26.059	-10.135
BAIAP2L2	-15.216	-9.216	-35.021	-17.359	-12.992	-18.951	-14.336	-50.141	-12.913	-19.897	-17.841	-11.643	-12.430	-31.169	-18.279	-16.530	-14.059
BAIAP3	-23.251	-18.722	-19.518	-15.787	-16.288	-11.647	-7.370	-45.540	-22.179	-10.391	-8.330	-15.834	-11.473	-21.768	-17.880	-15.728	-8.701
BAK1						-3.098		-39.860	-16.261	-12.918	-21.682	-2.070	6.080	23.973	2.125	-16.482
BAMBI	-17.833	-10.245	-19.079	-9.253	-8.342	-18.576	-8.134	-22.810	-17.264	-15.651	-12.029	-12.387	1.238	-19.101	-18.736	-21.469	-6.649
BANF1						26.929		48.674	25.777	16.027	20.821	12.680	2.797	40.280	21.466	14.298
BANF2	-4.363	-4.013	-3.164	-6.445	-3.084	-29.057	0.500	-68.803	-21.923	-26.433	-22.796	-15.446	-17.717	-34.530	-33.438	-25.963	0.030
BANK1	-31.248	-16.845	-38.965	-10.171	-12.339	-15.708	-19.446	-31.056	-16.997	-18.065	-24.566	-16.847	-9.281	-27.769	-11.585	-22.259	-11.280
BANP	-18.092	-13.784	-22.050	-23.012	-2.620	5.778	-9.523	4.526	-3.988	-12.430	-17.178	-1.754	3.436	18.994	11.663	3.893	-15.632
BAP1	21.931	-5.096	25.438	3.493	-12.338	20.341	8.616	48.177	-13.311	10.519	5.280	8.799	5.311	30.765	21.469	-4.333	8.790
BARD1	-17.535	8.252	2.615	-7.261	-3.881	-22.364	0.141	-9.916	-18.687	-23.720	-6.508	-0.094	-0.130	-5.589	0.331	-21.438	5.165
BARHL1	-17.806	-15.521	-21.388	-16.650	-14.355	-16.884	-14.850	-47.578	-17.782	-11.579	-20.447	-20.788	-9.092	-30.657	-22.595	-18.281	-3.638
BARHL2	-30.435	-13.198	-32.706	-20.129	-17.918	-16.735	-19.537	-46.760	-17.324	-18.622	-17.689	-17.808	-12.350	-30.535	-15.963	-20.532	-17.648
BARX1	-26.534	-12.745	-16.647	-22.962	-22.667	-21.521	-17.724	-41.809	-16.883	-24.949	-15.781	-18.416	-4.481	-26.574	-8.839	-21.753	-18.274
BARX2	-34.100	-20.042	-35.680	-26.444	-24.023	-6.400	-18.114	-49.216	-21.742	-23.668	-12.342	-18.668	-11.520	-27.076	-24.858	-18.691	-22.414
BASP1	-18.690	-4.885	-18.731	-8.517	4.766	-19.540	-8.991	-48.195	2.125	3.798	-5.125	-12.986	-4.702	-28.799	-11.124	8.013	-2.062
BATF	-23.391	-7.473	-15.633	-7.578	-21.542	-20.889	-7.455	-40.660	-20.911	-23.861	-19.289	-14.467	2.621	-20.085	-19.232	-17.482	-9.686
BATF2	-28.594	-16.767	-19.551	-23.048	-6.335	-16.817	-11.385	-42.058	-15.185	-16.367	-23.069	-12.888	-13.418	-23.246	-24.563	-27.302	-10.480
BATF3	-12.822	-8.104	-14.075	-9.384	-2.809	-22.898	-2.785	-55.582	-27.505	-19.054	-19.115	-21.207	-6.061	-1.002	-11.068	-23.203	-3.593
BAX	-33.918	-14.397	-37.245	-20.625	-18.559	-25.691	-17.725	-34.290	-21.967	-15.150	-25.056	-6.530	-8.942	-31.342	-18.823	-17.627	-19.111
BAZ1A	-42.325	-7.198	-32.039	-27.619	-3.782	-14.307	2.864	-41.252	-18.134	-20.622	-6.228	-5.698	-13.753	-26.262	3.331	-6.186	-10.560
BAZ1B	-13.970	32.300	-18.298	4.116	2.507	1.836	11.907	11.586	-9.510	0.572	-16.623	11.132	5.785	30.170	12.256	-13.089	-3.175
BAZ2A	-16.782	-21.760	-29.704	-23.735	-9.432	-16.456	-13.165	-20.337	-3.229	14.480	4.209	-10.320	-4.810	-11.142	-9.308	-2.024	-16.844
BAZ2B	-29.690	-21.108	-34.762	-20.166	-7.488	-3.664	-13.313	-23.010	-12.153	-22.607	-20.133	-0.973	0.049	-12.691	-18.815	-15.858	-16.629
BBC3	-27.008	-12.678	-34.822	-11.937	-1.592	-58.451	-12.735	-99.313	-13.148	-15.067	-11.505	-11.637	-20.474	-37.098	-36.540	-16.086	-18.168
BBIP1	-9.780	-10.281	-14.079	0.468	7.072	-31.985	-8.364	-52.676	-13.439	-21.083	-14.950	-33.781	-11.884	-33.804	-13.507	-19.649	-7.932
BBOX1	-31.721	-20.800	-35.851	-23.468	-11.770	-27.710	-13.418	-38.639	-22.098	-22.004	-16.191	-10.417	-14.513	-26.874	-25.444	-23.100	-13.316
BBS1	-27.186	-2.989	-25.717	-12.287	-5.356	-10.780	-14.447	-50.641	-6.804	-20.022	-6.889	-17.089	-8.480	-25.522	-21.418	-16.168	-13.292
BBS10	-24.439	-7.132	-30.828	-15.556	-9.732	-8.329	-8.812	-36.662	-25.961	-16.779	-15.565	-13.931	-7.480	-26.573	-6.355	-17.533	9.973
BBS12	-14.342	-11.286	-14.466	-12.403	-7.135	-18.747	-11.708	-42.455	-20.056	-21.003	-18.930	-1.841	-5.586	-24.543	-10.954	-16.279	-12.060
BBS2	-25.526	-22.553	-31.407	1.015	-4.623	-27.061	-11.366	-44.713	-16.418	-20.982	-14.731	-15.701	-9.036	-20.091	-8.746	-22.768	-17.019
BBS4	-29.374	-19.916	-14.277	-21.883	-10.891	-24.043	-19.443	-57.631	-24.815	-18.827	-5.487	-18.939	-14.996	-25.765	-16.391	-23.053	-21.139
BBS5	-31.155	-19.557	-39.913	-22.642	-12.715	2.005	-14.538	-29.397	-15.231	-16.538	-21.089	-2.320	-3.608	-11.908	6.997	-21.401	-17.444
BBS7	-40.755	-21.006	-19.839	-17.817	-8.004	-10.478	-18.709	-49.053	-21.272	-18.488	-17.917	-15.817	-7.702	-30.585	-14.921	-18.588	-13.123
BBS9	-28.812	-5.512	-21.304	-25.040	-6.749	-16.085	-9.231	-39.218	-21.286	-13.708	-10.059	-14.645	-4.738	-26.543	-23.561	-15.465	-11.847
BBX	-21.775	-10.822	-11.328	-20.166	-10.413	-22.387	-7.969	-57.415	-17.507	-29.315	-18.915	-21.416	-19.219	-32.995	-18.324	-25.382	-26.491
BCAM	-22.414	-19.600	-25.655	-14.402	1.356	-13.059	-2.261	-48.128	-11.225	6.689	-1.636	-6.950	-7.361	-20.361	-26.350	-4.563	-15.770
BCAN	-21.726	-17.388	-5.440	-22.071	-1.827	-12.083	-13.841	-40.514	-9.636	-17.675	-10.558	-11.248	-11.472	-26.020	-7.661	-12.244	-15.126
BCAP29						4.024		-14.292	-22.742	-21.677	-18.694	2.074	8.259	-3.748	10.210	-19.568
BCAP31	-12.478	-1.433	-20.146	-8.017	0.806	-2.519	-7.207	-31.207	-15.269	-25.586	-10.095	-20.464	-6.888	-14.866	-3.787	-16.804	-3.397
BCAR1	-17.497	-7.899	-21.652	-14.565	-6.388	-18.608	-6.803	-5.634	-16.884	-22.308	-16.384	-14.495	-7.340	-24.573	-25.353	-15.379	-7.977
BCAR3	-16.353	-18.545	-30.815	1.349	3.372	-18.123	-7.480	-33.434	-13.943	-10.003	-9.465	-9.197	-3.033	-25.756	-25.860	-16.266	-8.235
BCAS1	-29.577	-21.298	-31.515	-13.533	-5.719	-25.439	-19.184	-57.627	-14.260	-15.608	-14.335	-18.774	-11.229	-18.080	-5.411	-20.305	-16.639
BCAS2	19.493	-0.468	10.704	9.513	4.739	-5.632	2.262	54.280	12.222	-0.094	1.320	6.551	1.849	22.452	18.868	-0.693	3.759
BCAS3	-26.994	-9.971	-33.208	-27.465	-21.463	-13.612	-14.896	-45.305	-19.305	-13.453	-20.501	-12.383	-7.497	-29.579	-20.053	-19.047	-21.320
BCAS4	-36.051	-11.104	-24.648	-21.779	1.297	-22.979	-9.095	-59.602	-4.721	-16.698	-16.675	-13.521	-13.492	-23.523	-23.875	-11.812	-15.934
BCAT1	-26.294	-5.551	-4.571	-25.978	-12.334	-16.828	5.106	-49.284	-12.536	-13.466	-11.052	-21.812	-14.529	-21.773	-18.543	-16.714	3.011
BCAT2	-33.396	-15.876	-16.264	-22.434	-14.077	-12.858	-17.747	-41.732	-11.026	-19.927	-17.647	2.475	-3.686	-26.957	-10.693	-18.677	-15.456
BCCIP	8.825	-3.736	4.889	-1.285	1.505	13.009	0.734	25.811	8.812	14.972	7.004	8.225	1.165	13.116	9.687	7.542	-0.780
BCDIN3D	-20.393	7.102	-24.617	-3.240	-2.920	-10.807	-7.432	-39.018	-4.633	-5.175	-12.134	-16.190	-7.103	-23.753	-15.998	-12.282	-12.768
BCHE	-16.690	-11.500	-20.129	-11.189	-10.996	-25.110	-4.791	-46.988	-22.158	-31.450	-19.315	-23.684	-11.192	-25.659	-29.145	-28.100	-13.089
BCKDHA	-22.821	-18.339	-8.270	-16.500	-5.538	-8.737	3.117	-32.250	-13.634	-12.619	-10.805	-7.377	-1.224	-14.377	-14.027	-19.271	-17.505
BCKDHB	-6.538	-13.354	-17.182	1.582	-4.381	-8.293	-6.465	-38.635	-24.961	-10.081	-20.529	-11.432	-0.746	-6.205	-10.181	-23.917	-9.784
BCKDK	-35.125	-10.546	-20.858	-25.810	-13.121	-19.577	-18.441	-56.016	-17.812	-13.892	-13.879	-14.209	-10.710	-30.166	-27.931	-15.821	-17.029
BCL10	-26.554	-14.374	-15.077	-13.954	-10.958	-7.775	-8.730	-30.292	-19.207	-16.342	-14.858	-11.353	-6.605	-17.985	-13.231	-26.273	-11.837
BCL11A	-35.326	-21.637	-37.416	-22.063	-18.197	-29.075	-18.516	-55.027	-20.206	-24.949	-24.322	-9.914	-16.044	-25.187	-26.053	-9.375	-11.856
BCL11B	-26.674	-10.155	-32.227	-5.290	-16.399	-22.917	-11.696	-16.365	-17.018	-24.669	-24.835	-20.024	-12.749	-33.082	-27.985	-20.601	-14.129
BCL2	-16.121	-10.922	-7.557	-16.917	-11.897	36.232	-18.997	-53.843	-24.541	-24.606	19.418	16.797	13.568	42.940	-5.479	-13.101	-19.557
BCL2A1	-2.250	-4.057		-1.986	-0.115	-4.053	-0.397	-40.777	-20.219	-28.326	-15.209	-10.167	-5.877	-22.344	-21.263	-25.671	-4.454
BCL2L1	9.411	26.507	27.710	7.246	0.911	-4.352	16.597	-42.296	-18.458	11.618	12.964	-5.628	-9.494	-17.508	-14.955	12.796	-16.893
BCL2L10	-15.445	-16.585	-26.898	-15.158	-9.517	-13.687	-17.469	-51.422	-11.559	-12.092	-12.602	-0.394	-7.196	-17.931	-31.983	-11.889	-14.793
BCL2L11	-16.043	-1.702	-23.099	-11.472	-6.730	-63.689	-9.768	-136.138	-22.412	-26.724	-20.372	-31.208	-23.538	-73.748	-66.262	-17.909	-0.960
BCL2L12	-21.708	-7.421	-19.898	-19.920	-9.592	-14.656	-14.847	-29.851	-5.800	0.960	-9.859	-5.994	-8.737	-9.083	-17.819	-5.892	-13.133
BCL2L13	-8.818	-22.873	-31.932	-18.196	-8.440	-28.553	-14.483	-93.793	-12.608	-2.881	-16.230	-1.227	-12.834	-41.356	-58.816	-19.070	-6.117
BCL2L14	-14.265	-19.077	-27.086	-9.737	-12.171	-20.327	-15.449	-54.122	-26.529	-26.258	-24.597	-18.694	-15.227	-35.398	-29.969	-27.118	-23.890
BCL2L15	-9.820	-11.979	-15.408	-5.713	-7.459	-17.567	-2.452	-38.997	-22.374	-6.701	-17.861	-11.943	-9.071	-17.298	-20.367	-11.576	-7.493
BCL2L2	-0.398	3.169	-2.682	-5.287	-2.142	-14.252	0.684	-50.566	-16.071	-3.478	-14.512	-9.980	-7.562	-27.743	-28.118	-9.339	-2.635
BCL2L2-PABPN1	-13.342	-0.603	-11.349	-18.849	6.360	9.113	-6.104	12.157	-11.377	1.871	-8.931	0.215	1.861	10.591	9.526	-6.976	-13.255
BCL3	-30.410	-14.344	-12.025	-9.358	-7.610	-23.289	-14.224	-54.793	-6.856	-13.005	-19.355	-18.801	-12.388	-30.044	-14.838	-5.488	-5.889
BCL6	-23.354	-20.350	-21.212	-25.763	-8.136	-22.728	-15.911	-60.471	1.147	-17.734	-11.218	-17.262	-18.282	-18.979	-15.803	23.265	-5.063
BCL6B	-33.156	-13.297	-27.779	-7.797	-12.103	-21.021	-16.137	-52.566	-8.343	-15.330	-1.762	-15.802	-10.325	-25.194	-16.862	-7.499	-13.761
BCL7A	-31.142	-0.635	-24.686	-16.111	-2.198	0.527	-13.720	-35.608	-3.082	-6.317	-8.504	-13.353	-4.751	-15.304	-7.380	-22.736	-10.442
BCL7B	-37.787	3.435	-16.997	-17.101	1.284	-24.407	-7.781	-43.084	-21.626	-17.559	-19.143	-17.510	-11.411	-23.041	-18.828	-27.709	-4.286
BCL7C	-22.559	-10.451	-11.825	-13.125	-13.600	-20.125	-8.738	-46.574	-5.040	-12.168	-4.055	-15.919	-13.096	-25.354	-20.826	-1.867	-15.954
BCL9	-23.386	-2.426	-12.051	-22.091	-3.352	-15.634	-12.806	-39.524	-18.357	-17.684	-11.405	-5.732	-12.849	-23.887	-7.642	-20.674	-14.313
BCL9L	-32.392	-8.756	-26.084	-15.610	-4.607	-14.743	-6.581	-21.102	-18.076	5.268	-7.457	-14.614	-8.514	-21.943	-20.121	3.259	-3.916
BCLAF1						-16.022		-14.877	-20.779	-4.510	-2.950	3.358	4.685	42.107	0.792	-12.457
BCMO1	-25.669	-15.153	-35.378	-32.055	-20.060	-6.151	-17.932	-49.127	-9.139	-12.677	-18.898	-17.704	-9.026	-23.487	-8.976	-14.565	-12.996
BCO2	-33.441	-12.350	-32.141	-27.339	-16.633	-20.527	-22.162	-44.972	-23.141	-13.876	-4.885	-12.347	-2.865	-29.776	-16.051	-9.644	-22.084
BCOR	-20.356	-20.238	-32.645	-21.894	-10.805	-12.620	-20.748	-60.923	-23.180	-17.426	2.016	-21.655	-6.398	-32.855	4.062	-8.682	-23.791
BCORL1	-33.159	-12.694	-22.504	-14.872	-2.740	-27.076	-11.043	-56.716	-6.360	-5.511	-10.072	-21.931	-20.334	-35.535	-33.822	-12.002	-18.917
BCR	-27.511	-16.839	1.538	-2.167	-3.790	-15.374	-9.955	-48.474	-9.404	35.759	38.162	-17.273	-16.384	-24.732	-20.262	-10.792	-15.466
BCS1L	28.468	1.556	31.771	17.910	4.739	16.670	14.686	-7.188	-3.995	18.374	22.515	13.291	7.695	34.466	29.772	1.597	-11.378
BDH1	-33.711	-21.424	-32.477	-22.015	-15.009	-21.815	-6.897	-51.692	-21.773	-23.582	-16.345	-15.309	-16.276	-19.570	-21.757	-12.674	-21.804
BDH2	-2.430	-3.957	-2.273	-1.936	-1.161	-14.115	-3.393	-46.209	-16.930	-24.101	-22.763	-13.540	-11.770	-32.583	-26.808	-19.572	-2.321
BDKRB1	-19.307	-6.180	-17.058	-13.521	-5.242	-20.231	-7.647	-44.126	-10.415	-12.527	-15.226	-12.117	-12.953	-30.756	-30.168	-3.463	-8.774
BDKRB2	-25.389	-15.016	-24.246	-22.785	-14.988	-9.653	-13.675	-41.352	-25.961	-25.271	-21.028	-12.712	-5.455	-24.598	-20.989	-19.207	-16.672
BDNF	-15.745	-9.545	-20.919	-6.285	-7.459	-1.628	-6.815	-44.511	-23.833	-24.464	-21.850	-17.262	-4.635	-17.747	-12.542	-20.052	-4.612
BDP1	21.831	-7.681	9.117	41.082	8.399	18.422	-6.364	0.583	-4.698	0.242	4.034	7.976	0.471	-5.424	-2.287	-3.125	3.469
BEAN1	5.618	-23.001	-30.439	-16.951	-5.305	-32.917	-19.110	-127.150	-22.528	-14.727	-22.673	-45.668	-26.685	-63.095	-63.713	-10.164	-17.742
BECN1	-4.967	0.023	3.412	-1.003	3.300	21.183	-16.757	-1.080	-14.756	-9.151	-1.319	-3.771	-8.512	3.707	-12.279	-12.168	-8.110
BEGAIN	-34.161	-7.051	-29.505	-21.400	-5.864	-18.998	-14.443	-45.546	-14.692	-23.810	-10.878	-21.311	-7.659	-16.052	-25.340	-12.233	-16.934
BEND2	-36.848	-23.455	-39.713	-26.726	-20.328	-24.848	-23.520	-52.284	-15.270	-23.908	-17.257	-21.552	-19.328	-33.713	-29.419	-25.886	-19.364
BEND3	-19.128	-24.428	-29.744	-16.528	-10.347	-2.996	-15.838	-57.504	-11.018	-18.352	-14.969	-21.037	-10.250	-11.763	-22.934	-11.131	-16.460
BEND4	-16.313	-14.237	-0.539	-24.010	-6.417	-10.870	-19.548	-45.144	-23.214	-20.658	-11.947	-6.539	-3.166	-26.103	-10.284	-13.241	-1.560
BEND5	-33.014	-23.726	-35.820	-28.886	-10.182	-23.500	-14.311	-54.776	-15.465	-22.815	-16.373	-19.877	-12.017	-30.304	-28.457	-17.188	-15.335
BEND6	-8.837	-2.453	-9.334	-3.535	-5.871	-16.278	-7.019	-52.842	-22.741	-16.517	-21.419	-17.612	-8.378	-22.564	-21.253	-27.634	-2.054
BEND7	-35.953	-21.235	-28.532	-31.269	-15.455	-26.541	-13.100	-49.500	-16.255	-15.505	-13.622	-17.775	-11.923	-26.051	-30.055	-21.174	-15.072
BEST1	-38.867	-20.705	-24.986	-20.363	-10.976	-19.413	-14.573	-49.002	-14.147	1.681	-7.417	-13.712	-17.069	-34.187	-27.891	-15.876	-17.283
BEST2	-17.971	1.443	-19.942	-12.415	-7.613	-16.016	-17.602	-33.045	-21.227	-3.591	-15.124	-5.867	-3.482	-27.788	-8.894	-10.986	-13.477
BEST3	-32.885	-3.582	-16.039	-11.112	-6.056	-12.356	-15.075	-51.760	-11.482	-18.281	-23.784	-22.730	-7.898	-29.337	-19.158	-26.800	-6.739
BEST4	-22.753	-14.103	4.333	-12.111	0.525	-9.934	-12.510	-47.513	-22.854	-6.622	-10.418	-8.578	-8.052	-22.548	-1.494	-14.355	-7.268
BET1						5.672		-5.075	-7.936	-13.383	-10.433	0.731	-5.179	-9.975	-1.634	-6.980
BET1L	-6.662	-13.424	-26.406	-14.911	-11.788	-15.128	-4.759	-59.838	-23.138	-10.251	-17.185	-14.038	-10.566	-27.326	-22.812	-23.224	-11.932
BEX1	-17.815	-10.201	-16.904	-14.425	-9.503	-21.197	-11.215	-31.533	-17.595	-25.624	-19.081	-14.092	-13.930	-15.850	-22.764	-24.334	-12.292
BEX2	-1.745	-2.617	-2.226	0.527	-4.229	-22.745	-2.352	-40.320	-18.685	-28.944	-25.649	-12.329	-12.688	-26.792	-13.309	-18.115	-0.483
BEX4	-22.553	-12.732	-18.499	-17.758	-10.077	-0.838	-15.341	-29.810	-14.044	-27.712	-17.209	-9.019	-8.655	-24.694	-26.043	-23.592	-15.387
BEX5	-16.344	-10.905	-16.138	-9.382	-4.187	-19.808	-8.625	-40.173	-19.029	-21.005	-21.981	-8.619	-5.164	-25.960	-22.093	-11.551	-7.062
BFAR	-26.510	-19.298	-27.160	-20.976	0.305	-25.517	-19.191	-50.791	-10.508	-23.541	-18.637	-6.037	-11.979	-20.367	-17.795	-19.471	-8.563
BFSP1	-32.643	-22.199	-37.574	-28.466	-20.230	-9.258	-16.669	-50.168	-17.541	-17.351	-16.316	-16.350	-4.473	-12.847	-16.759	-10.424	-12.845
BFSP2	-22.058	-11.088	-17.885	-24.189	-16.185	-21.950	-7.862	-49.773	-23.317	-25.823	-19.790	-18.395	-10.363	-33.592	-23.345	-25.502	-13.945
BGLAP	-29.037	-13.913	-18.127	-19.557	-1.694	-21.697	-16.006	-46.477	-18.351	-13.629	-19.545	-6.055	-9.806	-19.446	-19.854	-21.131	-14.426
BGN	-5.485	-8.675	-34.681	-29.909	-9.406	-23.100	-9.060	-51.960	-26.319	-19.360	-4.610	-25.148	-14.354	-35.536	-33.220	-25.697	-4.524
BHLHA15	-10.792	4.212	-4.209	-6.138	8.831	-25.110	10.103	-35.843	-20.082	-21.164	-17.988	-10.014	-10.406	-24.762	-15.752	-14.573	-0.818
BHLHA9	-28.229	-18.355	-34.718	-25.093	-20.128	-13.160	-21.304	-46.264	-15.629	-27.268	-16.536	-19.795	-7.453	-24.186	-18.037	-16.623	-24.118
BHLHB9	-31.802	-18.762	-24.547	-17.396	-15.416	-20.579	-7.646	-38.480	-17.104	-24.143	-12.641	-10.863	-3.904	-25.111	-23.209	-15.510	-8.301
BHLHE22	-24.510	-15.079	-24.155	-13.819	-10.426	-11.959	-10.322	-34.106	-10.754	-11.264	-7.369	-7.315	-5.062	-12.962	-13.733	-11.050	-3.324
BHLHE23	-18.460	-15.725	-16.521	-20.958	-12.787		-7.714		-25.394	-24.210	-21.100					-18.252	-1.795
BHLHE40	-29.557	-9.859	-34.820	-18.111	-16.051	-18.414	-18.558	-51.272	-26.782	-10.983	-9.059	-12.249	-3.860	-32.099	-14.081	-16.701	-14.762
BHLHE41	-30.637	-11.718	-28.775	-22.732	-17.152	-19.386	-0.962	-53.721	-27.995	-24.641	-20.403	-16.941	-10.866	-22.884	-28.588	-22.030	-17.425
BHMT	-21.365	-16.896	-24.869	-23.182	-13.178	-3.265	-16.466	-31.268	-19.913	-24.076	-18.038	-17.161	-11.955	-28.680	-4.761	-24.064	-16.809
BHMT2	-25.307	-17.096	-15.084	-14.538	-15.011	-18.227	-16.315	-44.464	-15.788	-19.051	-14.664	-11.909	-13.745	-29.877	-31.044	-24.318	-20.512
BICC1	-41.090	-14.769	-26.037	-13.617	-14.692	-21.077	-14.619	-36.275	-18.635	-18.673	-15.056	-15.342	-5.437	-23.182	-23.038	-18.907	-4.567
BICD1	-26.708	-6.676	-12.255	-22.133	-7.522	-21.021	-12.794	-24.074	-14.504	-2.175	-11.638	-1.284	-8.139	-27.392	-11.567	-20.303	-21.814
BICD2	-21.729	13.171	-11.914	-13.566	-14.630	-10.182	-15.021	-45.137	-8.672	-3.097	-11.518	-8.184	-5.375	-22.116	-23.841	-5.559	-18.046
BID	-22.542	-17.724	-27.534	-22.247	-11.614	-40.049	-7.348	-86.665	-20.724	1.243	-15.609	-29.594	-12.524	-33.848	-41.410	-4.927	-10.109
BIK	-22.315	-14.686	-23.179	-11.896	-13.631	-24.791	-10.962	-47.922	-28.516	-27.173	-25.754	-14.293	-10.655	-29.189	-12.005	-28.774	-11.249
BIN1	-17.602	-13.538	-24.596	-30.293	-19.244	-18.991	-10.003	-45.964	-19.656	-20.595	-6.121	-13.545	-12.104	-21.755	-17.847	-20.146	-15.397
BIN2	-3.459	-2.483	-6.154	-2.654	1.528	-24.236	-4.149	-56.362	-16.658	-7.146	-16.490	-14.941	-3.387	-20.374	-7.028	-19.076	-3.557
BIN3	-31.042	-24.048	-23.145	-22.836	-10.165	-5.646	-15.768	-39.788	-19.401	-20.760	-21.678	-5.136	-4.006	-12.659	-16.257	-14.357	-20.660
BIRC2	-16.359	-9.566	9.470	-9.205	1.786	-5.445	-13.455	-29.987	-20.810	-20.421	1.723	-6.943	3.788	-12.780	-6.436	-14.085	-11.386
BIRC3	-1.520	2.490	-6.029	2.054	-2.472	-20.643	-6.632	-28.753	-25.195	-25.338	-22.796	0.046	-6.499	-26.253	-4.750	-24.620	-3.924
BIRC5	14.837	18.604	31.776	-1.987	4.408	23.975	13.660	58.516	25.290	26.441	12.831	13.114	11.059	49.815	25.673	11.873	16.490
BIRC6	-36.897	-10.147	11.125	21.638	-12.686	-16.834	1.424	-59.668	-12.898	5.462	0.437	-26.067	-18.817	-33.724	-6.124	-19.105	-14.966
BIRC7	-31.510	-13.733	-29.900	-16.310	-12.297	-15.541	-16.379	-57.217	-9.761	-3.457	-4.634	-22.847	-10.214	-31.796	-28.530	-6.991	-16.856
BIRC8	-8.880	1.022	-7.324	0.673	-6.421	0.400	-6.699	-22.008	-18.988	-27.838	-22.247	-7.730	-5.302	-7.880	-20.509	-21.181	-4.471
BIVM	-34.258	-19.556	-37.837	-17.362	-5.336	-8.982	-21.239	-28.586	-17.222	-30.647	-24.946	-3.194	-3.758	-25.290	-17.578	-29.249	-16.093
BLACE	-10.785	-6.111	-10.915	-12.297	-2.087		-5.391										-12.648
BLCAP	-13.566	2.529	-23.673	-13.904	-9.782	-24.156	-8.741	-58.881	-6.342	-6.745	-11.805	-14.587	-16.418	-32.183	-23.317	-5.240	-12.238
BLID	-15.527	-6.110	-10.149	-2.345	-2.594	-22.555	-5.313	-55.363	-14.250	-28.127	-16.834	-16.763	-7.154	-26.972	-23.460	-19.939	-1.888
BLK	-30.946	-17.958	-30.588	-13.809	-13.433	-16.331	-10.141	-43.776	-22.806	-17.462	-12.534	-4.055	-4.320	-31.500	-23.438	-23.290	-12.566
BLM	24.315	24.362	20.677	6.505	3.147	-8.282	11.338	-0.909	-7.875	-8.262	-11.036	3.583	3.764	-17.933	8.852	-17.079	13.181
BLMH	-17.625	-3.366	-17.348	0.466	-10.877	-11.822	-17.760	-30.464	-8.669	-21.472	-19.937	0.794	-9.348	-24.162	-23.840	-10.605	-9.070
BLNK	-19.515	-12.534	-26.897	-18.915	-7.918	-22.603	-6.585	-38.768	-22.071	-24.171	-16.898	-18.747	-5.722	-28.767	-24.913	-2.916	1.440
BLOC1S1	-13.109	-14.589	-5.739	-11.030	-12.151	-24.273	-12.761	8.936	-19.595	2.759	-7.972	-11.458	-14.281	-25.741	-21.767	-10.621	-19.179
BLOC1S2	-2.356	-1.641	-5.163	-5.182	-1.283	-7.890	-2.840	-5.751	-12.708	-14.166	-13.504	-1.177	-3.527	-8.505	-9.273	-12.561	-1.274
BLOC1S3	-0.091	-11.652	-28.222	-24.668	-11.836	-23.518	-8.779	-32.713	-2.620	-5.862	-13.618	-23.268	-15.105	-28.460	-20.960	-20.221	-14.245
BLOC1S4	-8.796	-7.600	-26.620	1.143	-11.295	-22.941	-14.361	-55.940	-15.286	-20.587	-11.582	-22.728	-14.034	-29.700	-20.855	-17.115	4.455
BLOC1S5	-26.495	-0.706	-20.442	-15.557	-11.027	-34.346	-10.193	-69.559	-17.633	-19.010	-22.110	-14.090	-12.022	-35.355	-33.399	-27.614	-12.767
BLOC1S6	-19.347	-5.632	-21.603	-12.573	1.412	-10.683	-10.353	-19.867	-14.541	-28.149	-18.741	-15.229	-4.763	-5.812	-10.252	-24.781	-11.015
BLVRA	-23.923	-18.071	-30.636	-29.488	-13.352	-19.708	-18.566	-43.186	-15.453	-0.302	-14.744	-7.852	-3.340	-29.490	-14.568	-4.995	-23.282
BLVRB	-25.055	-16.755	-18.220	-16.473	-13.137	-1.768	-17.076	-25.846	-22.780	-20.229	-24.972	-5.973	1.670	-24.195	-23.466	-26.148	-7.705
BLZF1	-30.920	-9.014	-29.202	-6.176	-9.413	-4.680	-8.639	-44.395	-21.175	-25.221	-20.678	-11.538	-2.446	-30.046	-19.537	-23.022	-12.067
BMF	-24.928	-17.472	-29.695	-16.197	-12.996	-4.808	-14.263	-24.474	-20.372	-13.843	-7.275	-8.675	-7.783	-3.044	-15.829	-12.025	-10.294
BMI1	8.585	-7.312	-7.264	-8.807	1.312	-9.009	-2.657	-19.819	-20.804	-12.891	-14.141	-6.974	3.032	7.575	10.051	-21.151	-3.045
BMP1	-15.347	-20.305	-16.975	6.624	-6.428	-16.031	-14.324	-41.798	-6.085	-5.809	-2.265	-16.069	-12.024	-16.520	-14.242	-14.551	-8.831
BMP10	-22.333	-22.795	-32.342	-28.930	-11.390	-19.241	-14.547	-32.387	-16.214	-17.881	-18.511	-6.052	-0.181	-25.028	8.929	-21.909	-20.400
BMP15	-38.468	-23.325	-36.532	-29.794	-12.140	-24.145	-20.719	-50.080	-24.156	-21.134	-13.189	-21.493	-10.454	-33.059	-31.526	-21.272	-23.547
BMP2	-29.714	-22.036	-29.631	-21.067	-16.084	-20.574	-19.410	-55.660	-20.249	-14.361	-11.910	-12.279	-7.045	-25.889	-14.157	-22.142	-13.987
BMP2K	-21.646	-3.134	-22.673	-4.001	-7.758	-30.158	-17.640	-31.496	-13.885	-19.732	-15.965	-20.531	-3.566	-16.291	-21.206	-9.949	-6.013
BMP3	-36.576	-23.222	-39.212	-29.617	-18.830	-14.084	-17.422	-29.872	-19.777	-30.815	-18.127	-12.851	-9.096	-25.199	-4.418	-29.519	-21.165
BMP4	-21.169	-9.783	-31.365	-26.628	-14.081	-15.837	-7.366	-33.519	-21.984	-20.618	-19.103	-1.807	-8.941	-15.615	-17.092	-18.818	-2.256
BMP5	-34.956	-23.260	-37.623	-23.822	-16.727	-14.387	-21.527	-23.350	-21.322	-30.561	-24.596	-3.404	-3.510	-11.138	-13.141	-27.667	-20.746
BMP6	-36.426	-18.823	-37.215	-29.354	-17.352	-25.598	-17.809	-46.269	-18.652	-8.103	-11.339	-4.437	-6.244	-27.831	-15.657	-16.239	-23.083
BMP7	-22.121	-13.754	-28.882	-16.445	-4.990	-14.866	-13.667	-45.987	-18.839	-11.516	-4.213	-19.754	-7.789	-21.279	-15.911	-16.173	-10.927
BMP8A	-7.072	-2.585	-2.987	-1.158	-1.026	2.257	-3.141	-10.833	-5.953	-13.267	-18.935	-1.435	-4.289	-3.466	-9.289	-7.937	-3.696
BMP8B						-10.133		-46.657	-20.438	-21.794	-15.195	-5.965	-2.277	-2.688	-13.578	-22.933
BMPER	-21.706	-18.564	-31.973	-25.060	-1.674	-22.813	-18.541	-46.537	-20.693	-21.870	-21.584	-14.195	-12.658	-23.793	-18.216	-20.633	-18.222
BMPR1A	-5.091	-0.315	-6.044	-3.118	-1.348	-15.998	-4.441	-5.612	-22.497	-25.079	-19.217	-8.197	-8.220	-8.523	-4.896	-21.129	-4.059
BMPR1B	-31.874	-22.466	-20.744	-16.900	-9.028	-13.143	-17.166	-46.606	-20.711	-24.877	-20.485	-10.448	-12.468	-22.482	-28.038	-26.813	-9.813
BMPR2	-15.986	-11.289	-32.647	-22.802	-16.384	-23.782	-10.479	-37.343	-12.479	-11.382	-12.855	-16.889	-6.867	-22.709	-18.503	-17.280	-16.212
BMS1	17.693	3.697	24.469	7.450	11.430	19.765	-6.127	23.212	9.734	8.947	23.863	3.121	4.729	16.572	13.754	7.999	12.397
BMX	-21.085	-19.525	-23.284	-31.690	-19.958	-17.961	-21.761	-49.062	-20.406	-25.118	-16.399	-12.579	-10.575	-24.809	-24.417	-23.305	-16.220
BNC1	-35.958	-20.228	-6.435	-29.938	-14.757	-13.770	-19.800	-40.554	-20.110	-15.009	2.508	1.948	-2.477	-8.824	-4.628	-23.984	-20.932
BNC2	-36.550	-23.338	-27.455	-27.155	-21.275	-15.794	-14.121	-48.112	-17.842	-25.585	-22.296	-11.611	-2.401	-25.976	-21.245	-28.964	-3.476
BNIP1	12.148	-2.851	12.353	-8.047	-5.318	24.152	-8.618	37.751	-6.110	-5.086	1.004	-1.959	1.450	3.026	15.421	-13.486	1.038
BNIP2	-21.355	-9.203	-19.108	2.926	-1.295	-11.088	-7.757	-31.851	-21.096	-23.450	-18.254	-13.932	-11.015	-15.668	-15.023	-22.796	-11.256
BNIP3	-1.500	1.926	-7.271		-0.243	-9.644	-3.047	-37.276	-12.767	-15.636	-11.931	-6.660	0.313	-26.665	-7.157	-4.915	0.447
BNIP3L	-38.269	-21.584	-35.694	-25.420	-13.700	-15.567	-24.437	-55.809	-21.560	-19.924	-18.361	-9.681	-3.949	-19.589	-19.702	-20.429	-20.867
BNIPL	-23.595	-14.119	-24.798	-17.673	-0.986	-4.853	-15.633	-42.874	-21.083	-4.642	-7.756	-11.666	-11.591	-17.899	-28.988	-8.504	-12.044
BOC	-33.479	-21.183	-37.403	-26.966	-23.079	-13.016	-16.038	-33.445	-22.406	-9.085	-11.951	-16.515	-13.910	-25.329	-25.656	-14.621	-22.806
BOD1						-23.719		-65.208	-8.597	-16.540	-18.735	-24.176	-8.910	-35.679	-41.974	-23.046
BOD1L1	2.411	0.737	-1.246	1.097	-5.111	-3.466	-1.744	-18.136	-11.217	-30.422	-2.181	-17.398	-0.930	-5.790	18.811	-28.262	14.742
BOD1L2	-14.656	-9.544	-20.173	-16.748	-13.255	-21.272	-11.402	-42.029	-26.857	-26.857	-20.029	-12.952	0.103	-25.344	-23.278	-20.966	-12.256
BOK	-12.716	-6.847	-10.619	-16.214	3.007	-15.599	-6.573	-54.240	-16.382	-19.467	-13.367	-12.126	-1.974	-28.353	-13.923	-14.758	-6.940
BOLA1	-28.638	-12.993	-13.712	-21.679	-12.274	-14.812	-13.650	-41.520	-15.233	-14.749	-21.144	-12.504	-3.567	-20.282	-10.724	-15.386	-15.941
BOLA2									-8.215	-14.058	-2.806					-18.227
BOLA2B									-8.207	-14.008	-2.814					-18.242
BOLA3						15.440		1.520	-11.827	-23.708	-11.134	-8.401	4.396	-13.772	-21.150	-16.189
BOLL	-25.398	-13.378	-21.413	-10.794	-4.588	-18.364	-8.149	-53.027	-16.149	-26.614	-10.407	-18.454	-12.920	-32.622	-27.235	-15.203	-8.582
BOP1	12.591	11.911	-0.445	-0.856	2.319	-4.187	2.478	47.890	6.056	6.185	10.895	13.398	2.744	21.373	17.080	13.714	17.719
BORA	-1.939	4.662	-4.214	4.269	-4.795	-3.854	-0.964	1.890	3.747	1.757	2.790	-1.330	-4.397	-8.483	3.315	7.579	12.176
BPGM	-26.058	2.847	-31.058	-15.065	-1.897	-10.638	-7.292	-45.228	-16.976	-24.970	-24.453	-3.636	7.591	-9.079	-20.522	-21.621	-9.314
BPHL	-28.145	-17.329	-19.661	-17.579	-16.380	-19.208	-13.339	-57.349	-18.786	-22.466	-21.341	-13.389	-16.565	-30.819	-13.270	-14.415	-14.545
BPI	-26.147	-7.661	-22.750	-4.941	1.394	-26.223	-9.447	-58.208	-13.577	-6.646	-3.055	-13.542	-15.074	-34.389	-22.727	-9.367	-17.155
BPIFA1	-31.672	-16.691	-29.685	-20.200	-17.214	-22.035	-17.926	-54.169	-17.521	-19.276	-23.786	-24.690	-7.963	-24.565	-26.482	-22.249	-22.578
BPIFA2	-22.880	-12.711	-21.100	-23.721	-16.110	-15.354	-16.187	-60.001	-22.605	-14.435	-17.340	-15.664	-8.112	-18.845	-21.234	-24.207	-17.428
BPIFA3	-20.559	-19.012	-31.172	-25.236	-17.385	-17.585	-18.437	-44.877	-26.996	-19.490	-16.179	-17.945	-8.855	-23.319	-17.841	-21.208	-19.353
BPIFB1	-29.215	-20.112	-28.060	-19.172	-4.162	-14.462	-5.489	-49.062	-14.002	-26.193	-15.574	-17.042	-11.304	-18.733	-9.720	-22.257	-5.827
BPIFB2	-34.406	-17.807	-28.138	-6.699	-9.065	-22.984	-17.860	-52.905	-17.206	-15.300	-17.147	-5.146	-4.534	-34.128	-28.570	-9.698	-16.328
BPIFB3	-40.006	-21.349	-27.260	-28.510	-16.233	-9.565	-21.008	-55.977	-3.333	-7.470	-2.118	-10.365	-10.047	-21.803	-18.383	-13.064	-23.884
BPIFB4	-21.278	-16.991	-28.617	-23.756	3.002	-22.323	-9.357	-61.125	-15.054	-16.874	-7.953	-11.672	-12.121	-25.149	-22.839	-12.381	-19.067
BPIFB6	-24.063	-11.597	-28.760	-30.990	-11.746	-22.350	-20.294	-61.268	-19.827	-14.254	-16.621	-27.052	-13.957	-31.539	-19.766	-21.929	-18.054
BPIFC	-23.873	-19.867	-38.135	-21.354	-10.264	-18.077	-4.955	-35.770	-16.249	-13.124	-13.817	-10.565	-2.648	-25.114	-7.183	-23.597	-16.037
BPNT1	-10.377	-8.232	-16.533	-9.180	-3.984	-4.741	-10.335	-28.024	-18.865	-12.236	-17.277	-5.881	0.088	-10.454	-21.025	-20.411	-3.065
BPTF	-5.595	-18.906	3.934	12.874	-17.169	31.479	0.146	22.710	-5.471	-3.784	5.412	14.183	7.184	32.880	16.967	12.088	-1.780
BPY2									-23.111	-33.169	-25.882					-25.378
BPY2B									-23.175	-33.258	-25.860					-25.402
BPY2C						-15.754		-38.479	-23.108	-33.267	-25.843	5.048	-7.529	-22.384	-17.393	-25.399
BRAF	-15.480	-15.077	-35.104	6.036	-14.179	2.725	-8.687	-2.541	-17.660	-7.584	-8.894	-8.338	-3.433	-18.287	-5.302	-16.128	-6.466
BRAP	53.367	18.092	-30.172	19.600	6.502	-15.291	7.379	3.650	-11.846	-18.899	-9.709	11.780	-1.818	-9.455	-0.274	-6.255	27.556
BRAT1	15.052	14.664	11.541	-8.400	-4.912	3.758	4.863	25.512	-18.412	-18.127	-16.281	-9.168	-10.354	-10.799	-14.772	-9.952	11.175
BRCA1	9.921	8.927	29.620	-5.916	-10.973	-14.771	-7.142	-17.672	-0.413	-10.608	13.421	-0.855	-4.194	-9.482	-15.822	2.818	10.723
BRCA2	5.635	6.256	23.265	-2.150	4.213	-6.881	7.133	-25.238	-4.261	-10.887	22.488	-1.651	-3.940	4.181	8.110	-3.142	18.072
BRCC3	-12.896	2.017	-10.511	6.053	-8.897	-5.162	-3.398	-52.651	-16.995	-21.864	-4.006	-12.064	-10.955	-30.376	-30.564	-26.046	-6.399
BRD1	-22.369	-22.977	-7.812	-34.581	0.916	-11.431	-19.128	-14.997	-16.567	-25.472	10.802	-6.108	5.257	-2.481	-18.157	-25.339	-21.611
BRD2	-1.603	-12.547	-19.251	13.648	-5.598	16.825	-5.755	-61.923	-5.414	13.933	-8.837	6.552	-8.130	1.730	-19.025	-4.995	15.572
BRD3	-24.375	-13.534	-16.148	-28.441	-2.704	-21.887	-13.450	-60.521	-7.223	-6.908	-10.560	-15.759	-10.589	-31.523	-32.062	-9.735	-15.156
BRD4	7.163	-4.592	17.500	14.409	6.712	17.517	9.109	48.686	8.622	8.064	9.231	4.023	-3.901	24.261	11.988	13.478	8.883
BRD7	6.522	-4.107	-5.048	-1.547		0.749	2.858	-45.913	-8.841	-17.299	-10.225	0.024	12.275	-10.965	-7.441	-21.884	-4.452
BRD8	30.898	15.356	4.397	22.437	-14.771	4.511	13.556	15.321	-12.986	-5.920	-0.905	-0.247	-0.893	-3.957	4.241	-0.614	9.990
BRD9	-31.362	-7.055	-32.353	-11.036	-7.674	6.351	-15.843	-27.250	-25.892	0.991	3.221	4.375	4.266	9.824	-0.847	-6.552	-21.050
BRDT	-20.669	-15.586	-21.183	-1.861	-6.033	-5.043	-9.274	-34.392	-25.304	-25.286	-23.973	-11.833	-3.881	-27.896	-16.610	-25.505	-8.360
BRE	-8.401	-8.863	-17.237	-1.465	-6.166	-20.711	-15.966	-36.898	-22.296	-22.035	-10.481	-19.010	-6.963	-28.262	-25.085	-17.276	-14.823
BRF1	49.994	11.382	20.398	3.403	-8.904	37.885	12.266	115.223	-0.062	2.071	10.924	9.428	10.835	58.977	30.385	22.146	30.842
BRF2	19.006	11.288	35.739	26.850	-1.136	4.806	9.442	45.808	23.754	15.810	19.513	0.294	0.634	21.471	15.279	34.579	4.906
BRI3	-10.143	0.457	-10.589	-4.767	-4.635	7.407	1.445	-29.746	-20.376	-27.096	-22.673	-3.714	-0.680	3.423	3.816	-8.208	-6.079
BRI3BP	-3.774	-10.794	-34.083	-14.718	-12.012	-11.040	-11.169	-45.710	-16.683	-13.064	-11.645	-11.185	-6.220	-11.958	-7.724	-19.446	-22.383
BRICD5	-28.247	-20.558	-21.507	7.280	-10.206	-14.961	-13.238	-45.102	-18.004	-16.555	-18.989	-16.353	-6.020	-15.230	-23.827	-21.385	-13.834
BRINP1						-19.090		-51.448	-14.089	-23.144	-21.043	-18.708	-13.519	-30.612	-26.795	-18.872
BRINP2						-13.953		-53.266	-16.698	-18.430	-20.982	-8.438	-7.663	-31.449	-20.556	-16.887
BRINP3						-13.786		-38.543	-29.567	-27.591	-21.186	-13.159	-6.386	-16.260	-12.636	-27.147
BRIP1	-21.962	29.563	17.307	-13.099	-16.265	14.122	-7.545	-44.222	-4.350	-12.531	-0.327	1.562	5.671	-8.485	4.305	-3.267	23.751
BRIX1	23.301	17.170	22.929	21.268	9.741	14.705	8.435	19.651	9.969	12.595	15.648	-0.158	7.032	15.695	-1.909	5.202	11.524
BRK1	-8.572	-1.965	-7.999	-8.134	-8.276	-8.220	-9.699	-1.690	-11.998	-24.005	-18.692	-1.519	-4.759	-8.200	-5.725	-17.334	-2.969
BRMS1	-8.858	-12.466	-15.232	-14.929	-10.782	23.536	-3.576	-19.572	-8.788	-0.876	0.429	6.869	7.570	-9.586	-1.688	-3.199	-9.929
BRMS1L	-18.697	-14.232	-22.219	-7.408	-4.083	-13.482	-12.933	-19.916	-16.466	-9.889	-18.369	-1.991	-10.525	-21.648	-8.533	-6.352	-8.028
BROX	-16.719	-13.331	-21.353	-23.259	-5.433	-14.295	-14.726	-47.173	-17.078	-29.629	-21.280	-17.207	-10.072	-13.700	-19.756	-22.071	-15.642
BRPF1	-1.858	1.943	-24.900	-21.127	-9.840	9.335	-7.391	-59.940	-11.791	-0.264	15.939	17.563	9.955	-3.181	14.944	-3.308	-7.814
BRPF3	-16.739	-18.491	-12.119	-19.698	-4.104	-16.335	-12.969	-40.269	-11.865	-12.371	-2.497	-9.044	-12.454	-1.516	-13.169	-1.120	-4.680
BRS3	-34.069	-20.499	-38.547	-27.615	-12.001	-14.753	-13.792	-41.056	-18.372	-29.448	-26.781	-12.708	-14.876	-22.343	-21.492	-27.748	-22.158
BRSK1	-26.849	-11.978	-28.137	-15.780	-16.229	-19.907	-18.988	-50.846	-16.181	-13.514	-14.345	-16.423	-10.726	-28.670	-25.283	-16.048	-18.761
BRSK2	-27.086	-19.551	-30.694	-22.887	-20.303	-23.340	-17.445	-43.925	-17.777	-18.163	-12.621	-15.607	-11.562	-31.273	-18.664	-17.605	-18.786
BRWD1	-31.980	-4.160	-28.274	-7.755	3.212	6.933	-15.234	-42.771	-25.716	-24.917	-18.914	-1.612	-6.976	5.904	-14.034	-19.899	-3.023
BRWD3	-32.514	-9.094	-26.794	-8.872	-11.992	-19.873	-17.526	-45.377	-12.515	-11.349	-15.253	-8.181	-0.351	-21.953	-18.965	-16.806	-7.703
BSCL2	-32.913	-17.033	-23.807	-24.171	-15.284	-9.103	-2.701	1.450	-11.473	-6.200	-7.415	-13.042	-11.841	-16.477	-12.560	-16.454	-20.414
BSDC1	-16.215	-13.403	-24.109	-11.034	3.142	-27.298	-5.434	-55.015	-24.088	-9.071	-13.649	-13.935	-8.045	-22.944	-20.571	-14.310	0.862
BSG	10.899	-9.486	12.712	-9.504	-8.646	-18.502	1.584	-81.560	19.321	12.041	-7.384	-11.372	-5.468	-24.639	-12.681	11.471	-1.322
BSN	-28.578	-13.807	-20.569	-23.601	-8.485	-12.461	-9.493	-26.377	-7.147	-13.124	-2.832	-10.875	-10.866	-26.180	-6.199	-20.749	-18.121
BSND	-25.494	-15.450	-34.253	-19.088	-12.900	-21.405	-12.504	-53.563	-10.427	-16.300	-12.149	-10.810	-5.336	-27.257	-23.599	-14.076	-15.460
BSPH1	-16.189	-7.220	-16.133	-12.780	-2.989	-17.008	-11.926	-36.426	-23.237	-29.096	-24.761	-6.690	-7.798	-23.680	-18.872	-28.658	-12.277
BSPRY	-36.735	-20.309	-16.570	-13.774	-7.799	-23.839	-5.299	-51.267	-15.202	-24.681	-17.064	-16.235	-9.127	-32.056	-18.232	-10.140	-15.918
BST1	-22.842	-8.195	-18.354	-16.681	-11.748	-19.609	-19.387	-48.460	-20.760	-29.628	-22.438	-14.630	-5.650	-26.137	-16.591	-32.178	-21.924
BST2	-6.724	2.809	-16.647	-8.811	1.575	-13.179	-3.020	-42.188	-17.020	-25.479	-19.338	-8.753	-13.315	-25.255	-20.320	-10.611	-4.854
BSX	-30.170	-19.437	-29.288	-21.098	-4.185	-13.202	-17.084	-50.935	-16.528	-24.765	-19.502	-17.090	-8.288	-28.124	-20.386	-17.368	-16.355
BTAF1	33.687	5.991	16.448	-7.408	-2.548	11.955	-4.191	14.839	15.144	-10.717	7.622	14.399	14.862	20.803	28.159	-12.524	-8.093
BTBD1	-25.707	-17.559	-4.168	-13.632	-8.288	-14.882	-1.154	-51.265	-14.027	-19.432	-2.054	-9.563	-10.138	-18.798	-17.863	-12.501	-20.603
BTBD10	-25.900	-13.389	-32.118	-14.785	-9.613	-13.507	-13.397	-50.625	-15.884	-20.738	-24.642	-9.937	2.313	-25.357	-21.633	-21.109	-9.077
BTBD11	-16.904	-17.190	-27.455	-26.690	-17.728	-25.354	-13.970	-56.708	-11.551	-20.624	-19.615	-20.478	-1.162	-25.676	-21.529	-26.512	-13.363
BTBD16	-16.246	-10.482	-38.859	-6.973	-16.296	-18.017	-10.360	-39.252	-27.090	-22.588	-17.840	-19.519	-8.179	-23.654	-21.509	-28.170	1.873
BTBD17	-16.534	-18.593	-21.806	-11.920	-16.649	-16.542	-18.267	-45.127	-18.557	-18.855	-14.929	-12.037	-9.824	-30.023	-21.416	-18.026	-15.434
BTBD18	-28.433	-12.832	-24.057	-6.079	-4.183	-19.067	-20.445	-46.768	-8.625	-17.540	-8.398	-16.973	-9.165	-28.450	-12.430	-20.507	-1.768
BTBD19	-20.083	-11.725	-9.197	-8.721	-5.874		-9.719										-10.971
BTBD2	-30.629	-2.223	-36.610	-15.355	-5.843	-1.857	-1.762	-42.719	-18.125	-13.807	-12.184	-6.593	-3.575	-26.323	-1.998	-21.902	-4.904
BTBD3	-30.509	-15.086	-33.044	-15.936	-1.036	-18.379	-13.316	-24.749	-22.933	-26.012	-18.704	4.249	-10.085	-13.041	-19.145	-25.570	-14.566
BTBD6	-6.327	-6.543	-17.275	-12.358	-0.322	-12.971	-6.779	-37.352	-18.999	-24.879	-20.532	-12.977	-6.691	-29.476	-20.964	-18.608	-6.225
BTBD7	-21.357	-11.709	-35.636	-16.267	-9.822	-14.818	-7.334	-13.032	-26.420	-24.505	-17.571	1.171	3.297	-7.237	-3.485	-14.594	-9.875
BTBD8	-18.229	-4.837	-11.795	1.308	-3.868	-13.091	-10.627	-41.026	-29.802	-26.151	-21.610	-17.986	-6.538	-25.081	-17.686	-23.484	-10.718
BTBD9	-25.186	-15.835	-23.240	-32.758	-12.954	-20.640	-11.932	-52.745	-8.964	-12.556	-21.143	-15.075	-5.471	-21.815	-20.968	-17.681	-16.524
BTC	-32.018	-17.275	-34.925	-28.273	-14.732	-17.112	-21.442	-44.617	-10.020	-26.269	-13.458	-11.119	-9.944	-26.317	-25.090	-22.637	-14.663
BTD	-25.472	-20.310	-26.951	-21.870	-18.746	-20.035	-8.439	-54.635	-24.593	-10.228	-14.044	-13.708	-6.443	-28.225	-24.738	-14.397	-22.623
BTF3	-1.991	-7.558	-11.893	-7.220	1.940	-11.370	-2.283	-6.388	3.948	-8.209	-6.582	-3.923	-3.885	-8.409	-7.879	-7.497	-3.073
BTF3L4						-11.845		-29.970	-1.750	1.803	-7.559	-2.383	-1.107	-10.853	-25.043	-1.578
BTG1	-28.869	-2.835	-32.106	-17.767	-18.497	-14.338	-10.367	-53.774	-20.636	-18.715	-19.381	-11.068	-16.349	-32.003	-20.978	-27.096	-19.120
BTG2	-19.569	-8.867	-15.756	-15.874	-14.968	-14.983	-16.399	-61.798	-14.914	-11.857	-8.111	-16.130	-17.366	-22.183	-22.351	-24.353	-13.133
BTG3	-24.414	-15.477	-19.443	-17.134	-21.266	-14.285	-20.402	-33.619	-21.815	-25.493	-17.928	-15.419	-11.542	-23.107	-12.490	-25.939	-5.904
BTG4	-31.126	-10.268	-29.886	-19.460	-11.227	-21.562	-14.407	-49.906	-20.231	-25.157	-22.213	-16.693	-17.931	-30.189	-32.854	-18.320	-16.969
BTK	-39.704	-21.505	-33.932	-17.393	-14.418	-20.888	-22.614	-43.840	-9.078	-22.233	-17.564	-14.825	-8.648	-31.264	-30.326	7.782	-17.385
BTLA	-22.395	-3.699	-11.629	-10.451	-8.320	-8.707	-14.325	-30.540	-18.948	-30.454	-20.191	-15.494	-15.431	-14.644	-14.608	-23.031	-13.556
BTN1A1	-19.761	-16.199	-8.625	-13.106	-10.736	-18.857	-15.153	-53.222	-21.255	-13.684	-14.478	-15.899	-4.454	-31.986	-32.488	-19.566	-7.257
BTN2A1	-20.031	-12.063	-21.103	-14.427	-4.367	-18.137	-12.368	-54.410	-24.996	-10.375	-14.942	-1.242	-7.093	-20.061	-21.885	-25.982	-9.463
BTN2A2	-11.909	-8.187	-12.797	-9.039	-6.664	-38.441	-4.430	-127.577	-25.901	-20.801	-26.599	-17.935	-13.257	-35.729	-66.836	-18.326	-6.586
BTN3A1	-18.384	-11.985	-19.721	-16.856	-7.215	-32.644	-9.948	-58.507	-17.617	-10.569	-13.937	-18.805	-20.987	-29.523	-40.037	-15.937	-9.681
BTN3A2	-12.957	-7.666	-12.734	-1.335	-0.862	-18.378	-7.184	-42.779	-16.412	-19.768	-18.510	-10.661	-5.276	-13.495	-23.058	-28.104	-1.101
BTN3A3	-16.893	-12.192	-10.646	-11.844	-1.753	-19.830	-9.337	-56.877	-11.772	-27.896	-13.622	-12.468	-6.504	-28.224	-27.124	-25.230	-6.563
BTNL2	-26.168	-9.263	-25.273	-18.494	-4.902		-12.642										-8.514
BTNL3	-25.647	-18.717	-31.159	-19.183	-18.387	-23.930	-14.504	-41.270	-24.672	-31.277	-8.814	-23.057	-12.376	-30.606	-24.790	-24.576	-17.756
BTNL8	-27.845	-21.791	-31.002	-13.269	-3.736	-25.762	-0.970	-81.086	-23.050	-16.223	-18.773	-30.617	-17.567	-40.830	-31.944	-24.668	-19.245
BTNL9	-34.635	-15.304	-38.162	-19.993	-18.710	-18.442	-12.794	-53.433	-18.385	-11.479	-22.536	-18.235	-19.328	-23.610	-26.619	-18.537	-18.216
BTRC	-27.224	-18.500	-25.393	-9.471	6.392	-17.871	-9.088	-38.848	-23.123	-19.060	-16.623	-10.681	-1.192	-17.013	-20.551	-27.300	4.488
BUB1	-6.541	-15.249	-5.856	2.149	-11.998	21.536	-1.178	29.620	-9.445	-5.501	-0.529	8.934	8.379	14.887	2.135	-0.236	-8.705
BUB1B	49.698	11.814	6.058	3.401	8.212	12.983	24.243	-10.020	11.178	8.263	16.714	0.229	-3.959	22.462	3.325	21.444	27.615
BUB3	37.382	8.270	34.061	23.334	14.334	14.186	26.535	59.638	36.618	23.894	27.284	16.700	6.964	30.031	28.476	22.643	9.306
BUD13	-3.656	-3.550	0.907	3.259	3.743	3.507	-5.358	-12.303	18.148	-2.447	9.240	-2.758	1.216	-12.811	-21.501	12.367	3.695
BUD31	26.015	28.938	22.551	26.023	13.622	29.971	11.448	39.382	26.800	21.511	26.148	20.816	8.948	27.168	30.715	24.180	15.010
BVES	-13.673	-8.112	-8.652	-10.914	-0.603	-13.787	-5.003	-48.674	-26.272	-19.048	-23.308	-14.195	-2.024	-27.382	-21.114	-12.656	-7.837
BYSL	32.760	14.384	40.933	36.629	19.205	23.990	20.424	23.562	21.515	26.175	26.916	9.784	9.227	24.333	22.182	21.532	18.455
BZRAP1	-39.514	-12.293	-30.455	-14.761	-17.493	-18.922	-16.737	-47.731	-12.892	-2.392	-2.795	-7.608	-3.614	-24.032	-21.231	-1.207	-6.060
BZW1	-9.056	-6.873	-1.257	-9.095	-3.709	-14.791	-6.498	-21.076	-13.994	-26.808	-22.236	-11.140	-9.244	-26.201	-21.892	-19.754	-4.154
BZW2	-24.721	-15.073	-36.847	-13.673	-13.427	-16.952	-12.783	-24.810	-21.363	-8.403	-0.804	-12.428	-2.080	-23.284	-8.941	-11.597	-14.896
C10orf10	-9.419	-11.744	-0.618	-16.708	-6.735	-19.236	-11.413	-30.787	-22.426	-13.056	-22.665	-11.917	-12.484	-12.758	-15.564	-16.929	-9.409
C10orf105	-10.897	-5.993	-9.343	-7.301	-8.286	-21.047	-7.854	-53.936	-20.118	-1.665	-16.503	-11.934	-9.919	-18.053	-15.533	-19.183	-3.885
C10orf107						-11.493		-26.892	-23.995	-19.435	-23.103	-9.440	-6.449	-22.005	-10.989	-20.706
C10orf11	-13.355	-18.592	-23.682	-6.106	-14.431	-18.469	-3.340	-29.228	-18.761	-15.237	-20.912	-14.413	-6.165	-25.090	-15.268	-21.326	-15.176
C10orf111	-6.819	-4.103	-4.083	-1.920	0.682	-8.104	-3.304	-49.328	-22.428	-21.773	-25.589	-14.031	-10.482	-23.236	-17.323	-23.626	-0.745
C10orf112	-28.339	-20.132	-32.269	-26.517	-16.544		-17.003										-20.427
C10orf113	-13.288	-11.590	-4.930	-10.831	-3.732	-13.998	-6.975	-56.904	-20.237	-22.817	-22.827	-4.236	-12.711	-27.543	-22.482	-17.193	-3.800
C10orf114	-7.755	-15.625	-19.281	-7.341	1.498		-8.335										-13.578
C10orf118	-36.177	-22.876	-23.168	-21.037	-14.405	-8.538	-14.436	-0.607	-20.625	-22.667	-13.404	-11.152	-4.715	-23.093	-16.702	-15.364	-3.224
C10orf12	-24.136	-15.994	-27.224	-14.344	-10.676	-5.757	-14.737	-22.526	-14.906	-15.901	-4.466	14.211	2.529	5.603	-3.255	-16.899	-14.383
C10orf120	-18.496	-8.846	-21.420	-11.463	-6.609	-18.643	-7.463	-53.086	-17.531	-26.302	-23.406	-20.794	-15.942	-34.760	-28.075	-20.678	-10.109
C10orf126						-18.969		-50.678				-16.619	-9.020	-24.455	-22.625
C10orf128	-26.540	-11.135	-19.606	-15.331	-5.356	-15.557	-9.221	-47.116	-26.332	-16.549	-19.420	-18.933	-11.708	-18.708	-18.024	-17.637	-14.421
C10orf129	-32.195	-17.552	-34.332	-27.028	-19.148	-18.715	-19.459	-39.393	-10.921	-23.379	-20.680	-21.977	-2.901	-28.662	-14.031	-12.826	-14.128
C10orf131	-6.202	-3.990	-2.495	-4.156	-4.520	-6.621	-2.967	-25.395	-21.198	-25.266	-15.282	-8.699	-6.835	-21.084	-16.524	-24.075	0.510
C10orf137	-23.339	-7.884	-29.429	-22.500	-14.771	-18.722	-16.242	-60.074	-13.059	-5.738	-14.250	-16.572	-5.778	-21.194	-24.273	-23.003	-8.712
C10orf2	54.018	31.449	30.656	30.863	13.442	12.865	30.721	52.635	1.918	22.318	20.296	7.608	2.310	36.993	29.719	16.999	24.316
C10orf25	-14.916	-19.430	-31.025	-20.448	-12.513	-8.292	-7.562	-46.268	-7.940	-4.693	-16.243	-17.751	-2.618	-25.657	-17.705	-22.219	-8.601
C10orf32	-18.891	-11.180	-10.963	-8.770	-6.254	-21.265	-12.378	-2.686	-16.707	-20.952	-20.086	-8.820	-4.763	-19.285	-9.714	-15.425	-6.318
C10orf35	-21.024	-3.116	-16.735	-13.559	-15.714	-9.549	-12.147	-49.337	-22.584	-3.897	-13.914	-12.801	-10.632	-29.353	-24.000	-22.227	-11.948
C10orf53	-9.188	-7.945	-12.833	-2.325	-4.365	-35.712	-4.396	-76.654	-18.905	-11.809	-20.047	-22.420	-13.975	-41.514	-38.467	-13.667	-0.490
C10orf54	-30.811	-19.053	-25.378	-16.313	-16.708	-26.014	-20.294	-55.841	-24.261	-5.851	-6.015	-22.997	-7.904	-26.774	-14.533	-16.717	-17.037
C10orf55	-17.315	-8.577	-13.671	-15.585	-6.590	-11.426	-16.781	-51.581	-11.206	8.500	-5.246	-0.872	-10.644	-26.442	-24.127	-12.676	3.985
C10orf62	-29.236	-21.822	-34.342	-18.472	-4.468	-17.254	-19.105	-45.013	-14.728	-18.527	-9.884	-19.194	-13.021	-32.681	-16.947	-13.202	-14.037
C10orf67	-1.041	-0.931	-9.478	-7.529	-9.009	-24.997	-6.578	-53.363	-25.750	-25.367	-24.168	-16.480	-7.339	-26.669	-28.479	-22.194	-7.388
C10orf68						-11.413		-27.543	-29.769	-25.151	-17.288	-13.873	9.755	-15.622	-8.466	-27.206
C10orf71	-28.749	-17.423	-24.504	-12.212	-8.592	-21.899	-14.354	-54.701	-8.110	-2.321	-15.886	-16.786	-13.692	-27.656	-26.331	-19.607	-11.604
C10orf76	-21.043	-13.043	-24.595	-13.709	-10.964	2.705	-7.924	-13.402	-23.967	-31.320	-0.994	11.480	-1.854	-21.394	-20.237	-2.935	2.988
C10orf82	-18.220	-11.482	-15.219	-10.604	-8.213	-7.586	-8.350	-47.325	-17.046	-22.607	-20.343	-5.078	-8.046	-20.235	-18.372	-27.270	-8.333
C10orf85	-19.957	-6.857	-5.788	-2.010	-10.412		-3.759										-3.843
C10orf88	-18.359	-10.752	-22.931	-10.197	-6.311	11.028	-10.320	-28.694	-14.059	-25.696	-16.981	-6.762	4.988	-21.330	-8.992	-19.983	-9.515
C10orf90	-18.931	-3.738	-26.510	-23.476	-12.902	-21.734	-14.445	-34.978	-16.146	-20.581	-19.531	-12.272	-7.335	-11.755	-11.900	-26.747	-16.152
C10orf91	-23.921	-9.776	-31.831	-11.559	-13.769	-16.818	-10.386	-34.246	-9.764	-13.362	-14.853	-17.065	-8.356	-23.006	-14.049	-8.162	0.499
C10orf95	-16.672	-15.550	-33.900	-6.697	-10.915	-3.252	-9.928	-41.588	-22.060	-15.456	-13.466	-3.996	2.162	-12.822	-18.670	-24.150	-9.464
C10orf99	-17.607	-10.563	-16.745	-2.983	-10.113	-20.937	-3.604	-54.330	-26.672	-22.528	-24.843	-19.331	-5.170	-33.181	-29.901	-20.391	1.281
C11orf1	-17.288	-10.687	-17.669	-11.811	-5.166	-19.637	-12.179	-41.163	-19.714	-29.060	-22.387	-16.510	-14.361	-20.645	-11.225	-23.354	-8.790
C11orf16	-24.919	-15.726	-28.461	-14.758	-9.058	-8.476	-18.447	-56.961	-22.230	-20.020	-20.003	-14.867	-15.419	-24.392	-26.406	-19.331	-19.879
C11orf21	7.387	-17.866	-21.349	-15.374	-15.467	-18.846	-14.312	-41.922	-13.405	-18.636	-25.714	-12.583	-15.835	-33.549	-26.770	-14.995	-18.303
C11orf24	-18.852	-10.168	-18.031	-17.088	-1.695	-12.584	-4.832	-50.271	-18.920	-12.288	-17.366	-14.921	-13.566	-33.800	-21.249	-14.398	-6.572
C11orf30	-11.653	18.266	-38.150	-30.114	-2.772	-10.469	-4.766	-22.794	-13.863	3.265	-16.904	-4.858	4.537	15.039	8.700	-2.617	11.026
C11orf31	-20.512	-4.489	-18.448	-18.953	-9.958	7.781	-9.347	-32.286	-4.073	-11.944	-11.267	-11.774	-8.274	8.452	-7.063	-17.693	-12.148
C11orf34	-11.283	2.611	-19.808	-16.161	-5.680		-1.410										-9.843
C11orf35	-14.363	-18.335	-33.551	-9.958	-8.234	-21.689	-10.620	-44.412	-14.683	-9.299	-4.379	-14.483	-10.578	-31.723	-25.118	2.438	-6.916
C11orf40	-13.925	-11.654	-19.014	-7.929	-10.741	-4.041	-12.480	-46.613	-17.451	-21.189	-22.969	-14.943	-4.830	-18.164	-28.253	-26.004	-8.592
C11orf42	-31.310	-17.293	-27.461	-4.339	-11.690	-14.598	-21.049	-48.153	-14.560	-25.138	-14.858	-8.925	-7.566	-19.687	-19.901	-18.416	-20.637
C11orf44						-21.210		-48.263				-14.990	-15.571	-31.153	-19.602
C11orf45	-33.881	-19.058	-38.043	-29.564	-16.121	-20.550	-21.662	-54.723	-16.616	-28.828	-25.582	-14.160	-11.031	-31.153	-26.099	-22.435	-13.037
C11orf48	-14.451	-2.063	-19.268	-11.773	-1.144	-7.527	-4.016	-45.932	-13.868	-6.156	-19.676	-11.545	-8.457	-21.528	-28.820	-20.064	-5.071
C11orf49	-24.052	-10.131	-19.355	-19.653	4.085	-0.595	-11.710	-39.711	-22.034	-15.346	-15.388	-13.592	3.051	-10.542	-13.838	-19.269	-18.046
C11orf52	-23.027	-23.133	-35.017	-22.744	-2.624	-9.705	-10.863	-44.743	-13.418	-15.265	-10.438	-8.054	-11.257	-23.504	-16.928	-6.769	-11.206
C11orf53	-21.354	-3.435	-28.051	-20.576	-7.099	-13.188	-9.958	-52.410	-1.067	-10.198	-8.197	-9.881	-8.663	-20.025	-16.325	-11.268	-10.527
C11orf54	-19.492	-2.296	-5.447	-6.178	-3.725	-2.353	-5.387	-30.326	-19.556	-28.203	-20.684	-9.972	-5.531	-5.315	-7.797	-22.983	-0.286
C11orf57	34.493	9.010	29.272	28.234	-6.421	7.300	6.096	-25.177	3.540	-5.596	7.843	-6.613	-10.825	-11.501	-5.711	-5.470	16.615
C11orf58						-15.896		-31.841	-20.413	-15.594	-17.971	-12.593	-6.056	-19.046	-15.669	-24.455
C11orf63	-30.516	-13.550	-37.311	-27.359	-17.255	-26.216	-7.386	-51.757	-21.595	-24.743	-20.327	-9.441	-8.664	-29.322	-26.588	-16.536	-15.921
C11orf65						-15.375		-25.084	-26.496	-28.980	-21.876	-7.937	1.813	-22.164	-21.817	-21.576
C11orf68	-5.288	-12.671	-23.879	-10.388	-12.106	-14.757	-6.667	-43.258	-4.589	2.443	-6.623	-17.263	-11.255	-30.269	-22.576	-5.177	-12.030
C11orf70	-11.562	-8.393	-18.100	-7.873	-8.365	-8.950	-8.119	-41.801	-8.633	-8.409	-16.946	-16.099	-16.901	-4.333	-18.433	-6.613	-9.714
C11orf71	-25.774	-13.371	-26.142	-17.366	-15.166	-23.506	-15.737	-56.051	-27.122	-27.998	-24.958	-17.795	-13.155	-32.816	-28.804	-20.112	-11.736
C11orf72	-10.401	-7.490	-12.459	-10.079	-3.868		-5.998										-7.324
C11orf73						-14.896		24.410	1.065	-16.166	-22.885	-0.484	-2.879	-20.793	1.973	-10.160
C11orf74						-19.764		-47.910	-19.994	-19.687	-24.579	-9.074	-11.141	-18.367	-20.797	-24.969
C11orf80	-34.902	-10.842	-22.459	-18.814	-13.705	-18.112	-18.007	-41.579	-17.592	-13.570	-18.751	-13.899	-12.361	-27.734	-16.006	-11.671	-17.283
C11orf82	-16.143	-8.521	-17.112	-16.594	-4.301	-16.972	-13.888	-36.125	-10.924	-18.193	-23.522	-15.244	-1.222	-23.621	-4.508	-22.260	-14.669
C11orf83	-11.231	-9.968	0.400	-4.816	-15.266	-11.876	-7.894	-22.950	-8.618	-14.342	-3.776	-1.490	0.210	9.981	4.069	-13.250	-5.353
C11orf84	-12.769	-8.104	-14.582	-14.426	-0.160	-20.231	-11.521	-44.695	-6.718	6.569	1.723	-17.880	-10.091	-22.730	-25.831	-1.660	-0.019
C11orf85	-19.041	-14.003	-25.313	-12.354	-3.227	-11.375	-11.827	-41.236	-27.566	-13.685	-18.070	-16.064	-7.354	-21.665	-6.300	-27.281	-2.636
C11orf86	-24.319	-8.014	-21.890	-20.228	-1.580	-19.473	-1.535	-21.554	-10.556	-13.118	0.958	-15.677	-9.724	-27.315	-21.053	-13.302	-13.086
C11orf87	-31.433	-14.732	-28.123	-16.674	-15.377	-23.039	-20.103	-50.229	-19.368	-12.825	-13.178	-14.953	-7.924	-25.886	-25.861	-4.830	-13.954
C11orf88	-11.920	-13.111	-27.494	5.788	-2.491	-19.307	2.507	-54.561	-26.050	-23.040	-17.096	-18.008	-5.449	-22.122	-15.874	-22.672	-1.381
C11orf89	-8.748	-16.279	-32.973	-16.828	-14.997		-19.825										-6.866
C11orf91	-15.749	-6.327	-20.700	-9.854	-11.702	-11.269	-15.042	-43.597	-23.209	-20.836	-11.459	-9.498	-12.510	-14.449	-12.982	-24.752	-8.404
C11orf92	-13.309	-9.866	-12.840	-0.351	-7.209		-5.177										-10.043
C11orf93	-11.107	0.030	-5.091	-12.068	-6.621		2.313										-4.399
C11orf94	-16.006	-11.867	-18.980	-17.972	-12.734	-12.963	-11.922	-45.454	-13.538	-8.112	-7.902	-11.377	-15.881	-11.178	-7.107	-13.577	-0.010
C11orf96	-30.511	-19.048	-36.500	-27.167	-19.103		-13.476										-18.498
C12orf10	-14.882	-8.456	-23.807	-16.397	-3.632	-14.737	-6.896	-35.147	-14.745	-2.765	-8.354	-2.863	-0.718	-6.738	-13.095	-22.317	-0.689
C12orf23	-1.438	-4.090	3.628	-2.709	-3.050	-18.063	0.591	-46.419	-20.615	-11.081	-20.372	-18.303	-11.869	-28.880	-24.344	-12.371	-3.448
C12orf29						-21.390		-32.162	-13.884	-23.195	-20.228	-11.300	1.485	-11.105	-19.474	-27.223
C12orf36	-14.377	-2.895	-15.724	-11.508	-6.542		-8.032										-8.491
C12orf39	-33.845	-15.390	-30.820	-7.190	-12.339	-13.881	-18.927	-38.553	-20.415	-27.634	-21.359	-14.840	-6.083	-29.494	-15.994	-29.981	-16.759
C12orf4	-33.046	-15.075	-28.304	-25.973	-9.831	-18.422	-6.144	-24.199	-27.070	-30.524	-22.640	-2.914	-9.237	-25.556	-21.238	-9.977	-14.722
C12orf40	-1.263	6.807	-3.703	-2.689	-1.183	-19.336	-6.679	-42.272	-11.780	-14.185	-20.558	-12.109	2.374	-28.940	-2.818	-20.460	6.449
C12orf42	-27.129	-21.582	-20.430	-21.913	-14.855	-7.296	-10.463	-38.576	-17.103	-19.689	-26.442	-12.779	-5.531	-18.401	-21.640	-25.793	-7.725
C12orf43	-22.754	-17.861	-30.072	-9.122	-6.654	-13.918	-0.882	-46.598	-14.554	-14.270	-9.174	-3.986	-9.789	-20.017	-8.540	3.699	-5.856
C12orf44	-6.837	-17.383	8.569	-18.857	-8.660	-17.454	-14.287	-39.394	-12.282	-6.488	-2.783	-4.018	-12.991	-30.478	-16.366	-20.902	-25.330
C12orf45	24.047	24.720	22.338	12.118	17.719	3.825	11.244	38.531	2.967	9.043	10.427	14.001	7.943	5.067	15.521	0.844	19.109
C12orf49	-5.426	-5.995	-22.724	-10.850	-16.571	-13.158	-12.076	-52.457	-8.120	-10.052	-9.942	-12.036	-6.261	-16.790	-26.776	4.830	-15.670
C12orf5	-33.092	-17.816	-35.273	-17.602	-19.057	-10.757	-12.916	-45.567	-19.622	-30.492	-21.979	-13.313	0.779	-26.435	-21.171	-28.838	-8.822
C12orf50	-9.648	-4.389	-20.055	-14.232	-9.263	-10.285	-12.871	-37.617	-26.076	-20.306	-16.118	-8.367	0.710	-22.569	-19.215	-25.958	-10.715
C12orf52	-27.066	-13.130	-9.369	-31.606	-3.886	-14.324	-13.277	-55.773	-12.130	-8.922	-24.614	-10.138	-11.620	-34.977	-18.111	-25.149	-14.930
C12orf54	-11.726	-8.319	-12.305	-13.891	-5.803	-19.767	-4.709	-45.104	-12.854	-18.762	-23.189	-15.614	-7.924	-35.241	-28.654	-22.969	-6.107
C12orf55	-20.420	-19.584	-33.483	-13.085	-3.028		-19.805										0.793
C12orf56	-4.448	-4.683	-24.762	-10.362	-11.106	-0.384	-15.665	-36.047	-6.349	-13.775	-15.688	-4.848	-8.607	-17.659	-18.419	-7.869	-4.785
C12orf57	-28.585	-8.351	-25.314	-14.528	-21.253	-11.723	-13.715	-45.228	-16.472	-18.366	-19.793	-1.592	-5.797	-18.183	-1.174	-22.611	-10.674
C12orf60						-19.943		-51.522	-29.590	-26.686	-21.257	-7.323	-1.494	-11.548	-14.675	-27.651
C12orf61	-19.866	-12.587	-21.929	-12.859	-16.718	-17.071	-13.023	-55.847	-16.838	-13.447	-12.976	-15.310	-13.017	-29.432	-23.467	-18.013	-10.457
C12orf65	7.151	8.514	6.183	7.658	-0.042	-18.123	-1.050	-40.819	-15.772	-13.871	-14.465	-19.221	-4.742	9.607	2.236	-17.195	-8.224
C12orf66	-18.886	-8.502	-20.360	-24.792	-8.606	-22.535	-20.747	-37.854	-10.942	-20.897	-23.021	-18.424	-13.235	-34.363	-21.616	-20.581	-16.074
C12orf68	-14.047	4.266	-17.765	-13.122	-0.630	-16.548	-2.098	-36.837	-14.448	-12.559	-9.938	-19.715	-10.956	-22.419	-15.803	-8.614	-2.845
C12orf71	-6.831	-4.109	-4.139	-6.123	-3.467	-4.460	-1.406	-37.203	-20.128	-17.987	-23.015	-9.208	-1.898	-15.626	-10.433	-24.128	-1.699
C12orf73	-9.529	-14.428	-11.380	-14.675	-10.779	-19.957	-13.841	-55.332	-24.246	-18.722	-19.172	-11.161	-9.127	-31.467	-25.797	-22.668	-12.002
C12orf74	-34.049	-20.751	-35.002	-23.916	-5.261	-8.115	-23.374	-46.409	-12.539	-7.234	-11.227	-18.949	-14.721	-15.128	-26.497	-8.920	-16.041
C12orf75	-18.321	-10.148	-15.622	-14.584	-6.071	-5.911	-9.330	-8.087	-15.707	-13.977	-14.271	1.465	-1.238	-7.131	-7.067	-12.855	-2.782
C12orf76	-23.134	-4.290	-25.064	-14.331	-3.759	-12.505	-9.734	-43.051	-17.253	-13.985	-3.416	-8.973	-8.181	-20.966	-4.203	-9.848	-13.839
C12orf77	-20.694	-17.883	-27.300	-22.409	-17.482	-9.592	-6.902	-34.017	-11.531	-19.887	-24.152	-9.463	-3.463	-19.879	-21.089	-23.821	-10.854
C12orf79						-37.549		-74.119	-20.142	-30.729	-23.388	-8.967	-13.196	-33.182	-31.777	-23.891
C13orf35	-21.643	-6.502	-25.510	-17.571	-9.852	-23.886	-12.197	-54.112	-12.973	-31.924	-24.119	-7.203	-10.807	-24.883	-21.728	-25.272	-12.484
C13orf45	-26.220	-18.510	-24.180	-18.951	-13.208	-4.364	-19.263	-5.040	-16.495	-21.754	-13.840	-7.438	-0.303	-4.915	-1.588	-13.012	-7.307
C14orf1	-13.546	-1.237	-15.499	-2.385	0.265	-28.102	-8.092	-40.838	-25.549	-27.692	-21.061	-10.887	-8.792	-30.895	-24.602	-21.853	-9.453
C14orf105	-10.119	-8.479	-11.031	-0.822	-8.210	-24.522	1.708	-52.204	-21.660	-22.162	-22.423	-16.057	-13.359	-31.196	-27.507	-23.064	-7.285
C14orf119	-10.926	-0.628	-8.259	-12.674	1.762	-14.980	-6.979	-42.983	-22.600	-18.288	-13.826	-3.186	-7.172	-22.433	-23.673	-15.416	-1.468
C14orf132	-17.715	-8.544	-25.431	-20.571	-15.188		-14.386										-12.515
C14orf142	-11.033	-5.572	-10.476	-3.579	3.602	-20.708	-2.693	-47.657	-18.130	-20.667	-12.743	-10.787	-9.960	-25.375	-9.448	-11.341	3.589
C14orf159	-31.070	-16.318	-29.481	-8.507	-14.579	-11.386	-16.550	-40.765	-17.423	-13.151	-9.110	-10.996	-11.487	-27.591	-19.322	-4.982	-13.331
C14orf164	-23.413	-14.588	-23.715	-9.903	-2.355	-11.093	-8.276	-31.994				-3.658	-4.066	-19.391	-17.077		-11.204
C14orf166	-9.166	-8.078	-11.499	0.912	-4.399	-17.321	-8.160	16.378	-12.499	7.101	-5.140	6.581	13.591	-6.322	-8.087	-5.041	-4.264
C14orf166B	-25.805	-3.005	-13.835	-10.775	-17.494	-19.712	-8.647	-41.580	-14.680	-17.471	-12.911	-13.918	-10.879	-25.990	-10.860	-10.450	-0.611
C14orf177	-12.181	-8.201	-11.474	-8.238	-5.933	-25.510	-7.605	-46.410	-21.433	-30.815	-23.309	-18.018	-13.727	-28.895	-25.174	-23.387	-5.028
C14orf178	10.569	8.435	10.557	7.195	8.064	-16.989	5.984	-24.484	-6.799	-16.693	-14.834	-8.039	-1.676	-18.301	-8.398	-15.186	7.122
C14orf180	-7.096	-18.579	-22.190	-0.650	-8.528	-20.760	-3.500	-51.135	-14.572	-19.546	-23.701	-15.713	-8.369	-26.265	-22.192	-15.780	-5.558
C14orf182	-6.149	-4.107	1.491	-5.569	-4.243	-24.231	-0.098	-46.145	-16.255	-12.297	-21.366	-10.612	-6.211	-24.148	-21.501	-14.225	-4.390
C14orf183	-33.699	-7.215	-31.235	-26.405	-16.680	-12.314	-21.191	-46.919	-16.474	-22.260	-19.047	-16.828	-9.013	-29.125	-29.437	-19.700	-15.378
C14orf2	-9.270	0.357	-7.058	-5.543	-1.365	-5.399	-3.564	-13.310	-14.308	-21.094	-10.149	-9.290	-7.569	-14.919	-14.469	-16.219	0.344
C14orf28	-4.228	-4.101	2.442	-4.410	-1.124	-25.662	5.608	-49.695	-17.464	-22.519	-15.216	-11.467	-4.102	-24.903	-30.187	-25.717	0.582
C14orf37	-34.339	-19.773	-31.330	-16.909	-13.000	-22.276	-19.578	-47.377	-13.646	-22.590	-18.853	-9.648	-16.148	-30.742	-23.379	-11.548	-22.302
C14orf39	-7.086	-4.110	-2.334	-4.238	-1.252	4.719	-2.630	-16.143	-10.792	-24.384	-22.114	-4.417	-8.824	-14.252	2.346	-18.976	-3.345
C14orf79	-19.884	-8.773	-34.751	-8.770	-9.581	-15.765	-20.619	-53.211	-26.379	-24.347	-20.515	-15.022	-10.854	-20.472	-28.813	-15.766	-10.502
C14orf80	17.865	21.029	26.401	33.689	-5.925	-4.815	27.192	34.267	26.186	3.618	19.605	-11.887	0.276	-22.646	-9.143	0.486	14.107
C14orf93	-31.412	-16.664	-33.026	-19.793	-9.479	-19.832	-9.709	-50.900	-0.786	3.809	0.334	-17.528	-13.575	-25.615	-29.028	-3.814	-19.469
C15orf26	-33.204	-23.141	-27.271	-33.011	-5.233	-10.209	-13.248	-38.000	-21.008	-23.301	-17.227	-21.867	-1.837	-23.217	-16.130	-11.547	-21.117
C15orf27	-28.416	-14.922	-19.095	-17.789	-10.689	-16.143	-14.568	-50.709	-10.145	-14.829	-2.219	-13.136	-1.465	-22.033	-21.214	-7.029	-2.476
C15orf32	-29.185	-23.445	-30.730	-14.569	-15.091	-24.196	-20.456	-28.826	-21.754	-20.878	-21.862	-11.957	-8.405	-17.971	-17.581	-27.954	-21.132
C15orf37	-10.355	-12.380	-19.852	-16.157	-9.158		-13.252										-14.288
C15orf38	-27.447	-17.803	-31.424	-18.944	-13.498	-9.221	-23.116	-49.901	-15.288	-24.993	-18.461	-19.951	-6.598	-26.381	-24.838	-14.669	-17.590
C15orf38-AP3S2						0.119		-9.360	-11.050	-13.756	-14.190	-1.844	2.079	-4.071	-5.272	-7.681
C15orf39	-37.646	-21.316	15.978	-15.789	-3.345	-20.693	-16.477	-56.674	-3.102	-6.856	12.281	-22.889	-13.335	-29.063	-27.121	-10.548	-18.664
C15orf40	-0.509	-8.219	-7.692	2.493	-5.665	-24.504	3.322	-56.837	-20.193	-18.296	0.592	-16.237	-9.837	-29.766	-19.213	-20.640	0.215
C15orf41	22.065	18.709	25.671	31.468	17.077	20.986	-4.920	54.269	-9.324	-20.147	3.472	14.476	5.170	30.036	17.785	9.389	25.420
C15orf43	-6.671	-11.771	-12.228	-1.696	0.089	-10.519	-11.218	-41.024	-21.337	-19.325	-20.000	-9.493	-5.413	-6.918	-19.829	-19.390	-6.450
C15orf48	-10.622	-12.210	-12.731	-10.875	3.757	-15.604	-8.503	-41.377	-21.423	-29.178	-25.501	-11.204	-2.854	-34.166	-24.401	-19.750	-6.356
C15orf52	6.737	-18.157	-23.396	-10.955	-6.797	-21.708	-6.641	-54.289	-7.936	-12.462	-9.048	-14.629	-13.646	-13.737	-16.569	-13.023	-18.982
C15orf53	-10.768	-12.328	-19.439	-1.246	11.094	-11.508	-5.093	-44.235	-15.166	-21.678	-17.893	-19.229	-9.684	-21.603	-16.607	-12.275	-2.405
C15orf54	-4.458	-4.078	-5.519	-1.764	1.436	-15.153	-3.638	-54.577	-11.699	-24.154	-19.187	-14.675	-6.827	-31.173	-19.568	-8.792	-4.220
C15orf56	-19.320	-13.457	-21.690	-11.997	-6.749	-21.564	-7.184	-57.790	-11.252	-8.614	-15.112	-16.188	-10.383	-24.942	-21.009	-6.235	-7.312
C15orf57	-14.663	-21.597	-19.008	-14.153	-15.378	-1.344	-9.653	-8.905	-19.518	-17.499	-7.778	-5.443	-6.041	-28.716	-18.351	-8.939	-11.331
C15orf59	-9.792	-13.974	-7.921	-26.069	-7.579	-11.895	-8.269	-50.874	-22.882	-20.145	-12.206	-14.579	-12.837	-19.577	-25.955	-22.110	-1.185
C15orf60	-32.549	-20.846	-20.590	-17.214	-11.301	-14.913	-17.896	-50.364	-21.877	-22.456	-20.430	-14.941	-3.080	-29.327	-22.879	-20.040	-18.698
C15orf61	-19.857	-16.760	-17.017	-7.148	-6.414	-20.161	-12.182	-56.273	-13.883	-19.004	-4.514	-15.789	-10.862	-23.199	-19.057	-21.151	-10.244
C15orf62	-10.632	-7.480	-33.361	-13.689	-4.974	-14.080	-7.135	-56.913	-16.415	-5.722	-10.960	-9.513	-9.979	-24.670	-25.380	-8.340	0.563
C15orf65						-23.784		-39.562	-21.348	-24.363	-23.670	-5.272	-6.842	-35.916	-28.811	-13.417
C16orf11	-10.986	-21.821	-26.414	-25.885	-5.794	-19.252	-17.558	-46.138	-26.717	-9.848	-3.496	-9.772	-4.356	-26.919	-23.380	-12.478	-14.657
C16orf13	-30.380	-21.320	-8.322	-19.282	-11.960	-14.604	-14.774	-49.360	-15.128	-13.179	-16.441	-16.934	-10.694	-24.964	-26.418	-13.333	-7.336
C16orf3	-6.550	-2.768	-12.461	-5.998	2.773	-22.833	-7.216	-50.868	-9.613	-22.612	-14.354	-13.841	-9.549	-24.990	-25.963	-25.814	-4.949
C16orf45	-15.415	-19.512	-27.624	-16.514	-4.189	-22.614	-15.310	-44.260	-23.271	-8.716	-13.454	-9.807	-15.413	-21.034	-29.616	-19.823	-11.539
C16orf46	-12.603	-14.227	-26.591	-16.967	-8.223	-13.016	-14.989	-48.587	-14.987	-5.625	-13.639	-13.269	-10.927	-26.457	-18.261	-7.934	-12.412
C16orf47	-25.464	-14.092	-25.735	-19.335	-13.378		-16.467										-12.215
C16orf52	-19.882	-1.560	-22.526	-22.069	-6.146	-21.129	-8.885	-45.169	-20.288	-28.222	-19.632	-7.336	-18.244	-31.532	-21.762	-21.888	-8.393
C16orf54	-19.872	-15.312	-19.141	-17.645	-9.013	-21.136	-11.510	-48.065	-14.655	-20.376	-20.640	-14.333	-9.758	-20.881	-24.505	-16.796	-3.433
C16orf55	-16.801	-13.755	-7.925	-13.121	-2.689		-9.788										-11.553
C16orf58	-20.864	-21.784	-20.226	-22.416	-21.958	-16.037	-23.111	-50.529	-18.278	-15.851	-13.437	-18.626	-9.860	-31.032	-19.843	-8.803	-17.580
C16orf59	-21.600	-9.894	0.800	-14.597	-9.180	18.338	-1.504	13.925	20.695	-1.253	11.699	-6.985	-7.842	-13.471	5.310	-4.588	19.534
C16orf62	-24.989	-14.944	-17.065	-17.229	-12.862	-5.958	-7.916	-45.879	1.113	-5.688	-4.134	-12.361	-2.496	-19.940	-3.118	-4.207	-12.440
C16orf70	-21.295	-23.650	-25.281	-25.340	-18.961	-8.074	-23.691	-42.404	-17.966	-14.827	-17.757	-6.995	-9.499	-10.987	-13.669	-13.067	-19.358
C16orf71	-15.939	-16.272	-36.765	-30.270	-13.851	-26.364	-19.841	-48.045	-13.867	6.077	-8.309	-16.121	-8.159	-23.917	-14.933	-12.005	-15.513
C16orf72	-13.947	32.167	-37.895	-7.746	-13.874	2.347	-24.440	-45.129	-6.120	13.668	2.006	-6.594	1.991	-26.490	-5.565	10.558	19.475
C16orf74	-37.697	-23.323	-42.847	-25.514	-21.329	-20.789	-21.659	-40.203	-21.635	-25.982	-18.134	-10.289	-12.538	-21.292	-18.269	-26.344	-24.581
C16orf78	-23.375	-6.654	-25.881	-15.754	-15.262	-24.337	-11.685	-55.106	-18.740	-14.895	-15.863	-20.525	-8.035	-25.600	-20.707	-9.362	-11.849
C16orf80	7.307	5.282	27.928	1.472	3.265	5.020	3.134	46.102	6.252	0.628	15.762	11.090	8.280	11.206	3.494	6.906	15.865
C16orf86	-13.000	-21.187	-26.992	-18.127	-10.646	-10.641	-14.227	-37.081	-18.656	-8.536	-15.899	-9.505	-12.838	-25.937	-11.602	-21.484	-2.476
C16orf87	-13.973	-7.615	-10.467	-3.927	-4.290	-1.530	-7.923	-18.492	-25.699	-26.704	-24.878	-0.863	-3.640	-9.203	-14.935	-24.612	-4.811
C16orf89	-24.029	-22.057	-12.948	-25.133	-11.205	-5.942	-19.768	-52.471	-10.350	-18.262	-4.791	-10.418	-13.889	-34.452	-19.900	-12.101	-10.773
C16orf90	-17.903	-22.100	-24.712	-19.239	-11.074	-17.255	-9.201	-41.504	-11.279	-9.535	-0.259	-6.664	-8.206	-11.554	-18.902	-10.062	-14.231
C16orf91	-30.202	-18.255	-37.968	-18.204	-8.430	-17.807	-16.495	-53.967	-21.167	-12.857	-12.897	-19.148	-10.806	-28.960	-28.829	-14.195	-10.057
C16orf92	-23.229	-15.033	-32.146	-15.840	-17.854	-18.079	-19.102	-35.515	-14.576	-22.511	-16.849	-3.880	-1.538	-18.727	-10.173	-17.021	-18.139
C16orf93	-19.352	-14.644	-9.510	-16.728	-1.398	-15.335	-21.722	-34.439	-18.833	-22.652	-5.898	-6.367	-6.595	-21.021	-11.930	-13.954	-13.111
C16orf95	-36.568	-20.061	-32.853	-0.448	-10.906	-19.444	-16.812	-44.262	-18.324	-17.757	-13.305	-14.659	-2.830	-22.622	-17.759	-17.084	-18.328
C16orf96	-33.405	-20.324	-25.981	-26.999	-2.840	-20.900	-12.938	-55.291	-16.428	-19.699	-18.330	-12.468	-5.189	-30.585	-23.882	-15.602	-19.097
C16orf97	-19.323	-16.202	-26.517	-21.172	-8.602	-20.809	-14.942	-39.838	-24.440	-25.479	-23.048	-16.589	-9.581	-30.665	-24.270	-30.725	-15.188
C17orf100	6.270	-12.035	-23.222	-1.954	-6.735		-1.761										-4.881
C17orf102	-27.650	-16.015	-23.162	-20.412	-20.435	-10.815	4.378	-31.568	-23.679	-23.894	-18.334	-14.423	-6.475	-18.442	-12.924	-22.669	-11.880
C17orf103	-15.361	-13.403	-34.854	-14.814	-11.236		-8.181										-8.431
C17orf104	-14.276	-13.704	-13.459	-17.620	-11.389	-8.883	-5.538	-7.492	-12.360	-19.121	-18.120	-4.910	-3.132	-11.847	3.443	-17.959	-11.446
C17orf105	-10.108	-1.939	-18.767	-3.517	-10.316	0.917	-6.566	-26.478	-17.927	-21.976	-19.342	-13.592	-9.296	-21.505	-10.898	-19.488	-2.978
C17orf107	-23.323	-15.246	-18.790	-16.173	-15.214	-20.996	-15.935	-47.691	-20.061	-12.429	-19.421	-19.190	-4.346	-26.425	-18.437	-12.851	-14.249
C17orf112	-6.869	-3.854	-7.012	-6.361	-3.292	-27.200	-4.164	-48.272	-15.413	-21.899	-19.585	-9.082	-9.181	-31.544	-27.353	-22.367	-4.328
C17orf47	-14.151	1.222	-20.479	-13.779	2.788	-11.020	-10.541	-33.002	-18.969	-8.592	-4.766	-8.955	-13.589	-22.892	-28.235	-14.076	-7.193
C17orf49	-19.025	-15.946	-25.078	7.186	-9.667	10.145	-10.513	-1.499	-22.429	-13.785	-11.273	8.970	9.167	28.074	7.177	-17.021	-6.115
C17orf50	-9.111	-14.845	-14.790	-10.730	-8.510	-15.460	-1.411	-29.335	-5.662	-6.908	7.141	-15.569	-11.276	-21.097	-19.781	2.262	7.349
C17orf51	-20.718	-12.302	-15.832	-12.457	-9.893	-17.034	-10.923	-41.735	-13.766	-17.452	-18.085	-9.585	-3.229	-17.565	-21.701	-24.130	-10.211
C17orf53	-30.667	-7.196	-0.486	1.785	-20.983	-22.773	-12.522	-50.674	-14.470	-0.761	4.586	-16.118	-13.481	-14.308	-14.640	-3.681	-11.415
C17orf58	-0.341	1.009	-3.477	-6.593	-1.147	-0.594	-3.647	-42.769	-7.303	-11.199	-3.881	-9.108	-0.582	-9.634	-1.989	-4.729	-1.391
C17orf59	-16.207	-19.619	-10.189	-6.185	-2.433	-1.398	1.625	-29.424	-13.827	-4.966	-8.314	-5.500	-9.053	-15.395	-2.262	-3.708	-0.559
C17orf62	-32.784	-19.279	-30.371	-24.229	-16.137	-23.039	-17.775	-49.719	-9.517	-15.876	-13.094	-14.948	-16.692	-28.444	-10.901	-12.272	-20.286
C17orf64	-27.265	-18.539	-28.170	-23.418	-12.672	-12.412	-15.448	-46.483	-20.107	-21.894	-14.930	-16.689	-9.267	-26.521	-28.058	-22.200	-13.408
C17orf66	-21.878	-8.754	-22.343	-16.999	-7.106	-4.668	-12.384	-40.404	-9.399	-14.311	-15.614	-5.497	-0.891	-16.497	-19.937	-17.043	-19.215
C17orf67	-5.722	-4.074	-13.043	1.094	-1.789		-1.399		-4.191	-19.626	-12.994					-24.792	-7.722
C17orf70	-16.715	10.184	9.195	-13.221	-9.995	11.598	-13.858	-20.139	-20.423	-10.874	16.053	11.613	3.556	10.014	14.059	-14.662	-2.814
C17orf72	-34.099	-13.515	-32.712	-13.576	-20.045	-30.197	-12.553	-100.225	-12.659	-12.212	-13.283	-33.350	-25.861	-58.816	-41.911	-13.779	-13.587
C17orf74	-34.657	-22.893	-21.550	-25.140	-14.837	-26.877	-1.224	-47.113	-21.484	-11.039	-19.243	-14.122	-12.028	-28.973	-24.390	-12.221	-13.131
C17orf75	-25.821	-7.239	-19.078	-14.083	-12.063	-17.526	-8.968	-15.126	-14.952	-25.358	-7.028	-5.958	3.822	-23.570	12.277	-6.112	-13.046
C17orf77	-25.384	-8.020	-23.016	-12.001	-7.092	-4.829	-6.949	-43.533	-19.728	-6.475	-5.437	-4.430	-12.849	-26.779	1.885	-6.309	-10.659
C17orf78	-29.107	-20.094	-16.481	-11.143	-11.285	-15.508	-8.856	-18.382	-20.961	-28.111	-22.364	-11.989	-1.405	-19.516	-26.386	-24.113	-15.855
C17orf80	-16.224	-8.961	-19.429	-12.966	-8.956	-6.916	-9.749	-27.517	-21.077	-12.497	-24.861	-7.566	-4.113	-18.152	2.645	-24.568	-3.476
C17orf82	-13.579	-7.766	-20.098	-8.878	-2.643	-20.311	-12.017	-44.147	-19.417	-12.895	-8.809	-20.602	-2.513	-25.941	-23.879	-17.749	-5.606
C17orf85	-33.445	-16.858	-0.074	-13.139	-8.517	-20.942	-15.620	-44.143	2.042	-8.814	-3.206	-16.529	0.150	-18.329	-14.908	-14.696	5.564
C17orf89	3.592	0.114	-6.800	-2.195	-3.117	-3.613	-1.154	-32.461	10.518	-12.031	11.783	1.961	11.427	12.222	28.405	-17.755	-5.077
C17orf96	-28.034	-12.449	-6.393	-20.163	-1.687	-12.931	-11.852	10.154	-7.775	-25.759	-5.492	-4.391	-12.471	-10.064	-11.438	-7.821	10.188
C17orf97	-27.899	-7.026	-18.089	-18.724	-12.594	-23.659	-3.472	-46.369	-15.201	-15.554	-6.639	-8.321	-0.167	-21.946	-23.255	-18.723	-9.663
C17orf98	-19.316	2.484	-25.549	-22.957	-12.129	-15.800	-13.461	-26.198	-17.547	-12.254	-14.291	-8.452	-2.954	-1.040	-23.462	-0.354	-13.331
C17orf99	-29.710	-10.845	-27.316	-22.922	-15.285	-24.663	-20.238	-32.612	-20.464	-19.343	-14.995	-11.009	-6.156	-24.247	-15.318	-19.365	-21.454
C18orf21	42.050	30.665	38.880	14.021	9.096	19.068	16.703	54.032	-4.638	-2.089	-0.097	15.110	4.960	6.040	14.897	-12.380	25.172
C18orf25	-11.875	0.956	-3.916	-7.999	-6.311	-15.871	-5.733	-53.105	-19.472	-22.674	-17.538	-13.386	-8.670	-22.887	-12.171	-22.172	-8.685
C18orf32	-11.404	-8.690	-19.058	-12.233	0.406	-1.036	-6.225	-22.109	-9.893	-7.540	-11.711	-14.826	-3.389	-18.387	-7.237	-17.159	-9.376
C18orf42						-7.433		-17.907	-30.621	-31.798	-27.328	-3.236	-1.946	-14.248	-12.427	-32.418
C18orf54	-38.494	-19.678	-38.674	-20.540	-17.681	-13.281	-20.286	-38.329	-15.430	-19.527	-16.673	-13.374	-3.614	-27.592	-14.482	-25.001	-18.603
C18orf63	-33.034	-10.696	-33.162	-23.185	-13.385	-22.109	-19.597	-44.420	-28.120	-30.706	-21.352	-7.181	-9.370	-31.342	-15.481	-26.663	-13.933
C18orf64						-7.584		-50.003				-20.280	-12.833	-30.283	-21.791
C18orf8	-24.911	-19.345	-19.495	-23.555	0.430	-12.397	-13.960	-27.540	-27.926	-26.509	-29.512	-16.611	-13.863	-25.350	-18.889	-31.100	-24.356
C19orf10	-17.008	-4.783	-21.517	-13.066	-4.257	-17.718	-13.894	-42.149	-11.301	-15.531	-18.694	-2.819	-8.363	-16.143	-25.490	-21.062	-6.457
C19orf12	-17.783	-8.889	-25.139	-18.884	-5.459	-22.246	-2.265	-39.349	-9.689	-5.810	-12.010	-9.832	-7.629	-27.503	-28.340	-7.331	-8.649
C19orf18	-25.523	-10.027	-22.994	-12.950	-6.704	-19.231	-3.359	-27.045	-23.323	-23.784	-17.078	-15.985	3.129	-16.930	-8.129	-28.398	-4.881
C19orf24	-1.506	3.600	-12.178	-9.271	-15.559	-12.160	-1.837	-43.724	-13.732	-15.883	-13.801	-7.190	-7.270	-14.856	-5.928	-14.710	23.794
C19orf25	-18.538	-0.071	-7.993	-19.737	-9.841	-1.812	-9.890	27.166	-13.229	-17.202	-7.598	-3.564	-3.920	-15.493	-15.084	-19.520	-8.841
C19orf26	-19.553	-10.202	-11.994	-12.326	-1.492	-6.376	-6.079	-29.486	-15.182	-24.990	-14.011	-8.252	0.541	-11.292	-15.085	-16.998	1.277
C19orf33	-27.426	-13.031	-23.828	-12.083	-10.247	-18.940	-15.865	-39.926	-20.830	-17.121	-24.529	-9.003	-9.472	-21.846	-28.322	-21.331	-12.244
C19orf35	-13.288	-11.805	-35.628	-15.454	1.878	-22.931	-20.484	-47.955	-8.974	-6.696	-9.041	-10.793	-4.061	-29.695	-26.311	-4.761	-18.170
C19orf38	-18.922	-11.354	-25.387	-18.753	-10.522	-13.578	-6.896	-35.046	-29.020	-9.129	-11.171	-5.319	-6.241	-21.329	-23.915	-18.685	-10.757
C19orf40	-18.125	-6.706	24.286	-8.120	-13.489	-5.805	-6.930	1.465	-20.804	-7.603	-2.391	16.363	7.672	-7.746	-0.157	-23.890	-4.338
C19orf43	1.695	-11.108	21.589	4.103	-13.897	8.294	5.759	-26.461	3.911	-4.546	9.117	-3.307	2.753	5.780	6.750	-6.025	2.635
C19orf44	-27.010	-5.188	-20.124	-9.576	-13.456	-8.637	0.960	-41.898	-15.299	-14.864	-18.769	-8.677	-8.145	-21.583	-19.290	-7.681	-4.621
C19orf45	-16.790	-13.300	-37.697	-27.933	-11.151	-15.160	-17.197	-39.033	-19.225	-9.892	-11.359	-0.197	-5.707	-19.655	-25.817	-11.518	-16.695
C19orf47	-31.026	-3.759	-22.692	-18.177	-9.566	-20.580	-14.131	-45.182	-28.963	-18.601	-22.988	-18.695	-10.532	-16.743	-24.072	-13.038	-7.747
C19orf48	-13.489	-8.294	-11.492	-15.733	-6.171	-21.354	-9.336	-35.332	-16.285	-18.559	-0.861	-3.996	0.338	-20.544	-7.811	-17.299	-7.838
C19orf52	33.425	4.677	1.973	4.699	16.758	0.408	-3.424	51.464	6.677	0.324	15.814	1.034	1.553	34.276	16.010	0.025	10.489
C19orf53	-4.459	-13.451	-22.944	2.206	-13.050	-7.693	0.437	-6.341	1.688	10.434	6.566	5.039	0.716	-15.778	-0.110	5.199	-0.985
C19orf54	-33.537	-20.178	-18.365	-18.324	-3.926	-15.267	-18.109	-43.406	1.205	3.100	-8.015	-6.601	-5.985	-17.891	-14.051	-5.284	-15.774
C19orf55	-27.497	-20.196	-28.213	-28.505	-9.864		-18.058										-11.448
C19orf57	-31.376	-8.326	-24.839	-22.526	-1.202	-23.542	-9.240	-45.963	-8.905	-8.989	-16.126	-17.191	-2.398	-29.542	-26.358	-14.922	-8.814
C19orf59	-26.117	-21.599	-28.311	-17.834	-7.381	-21.682	-12.986	-48.558	-4.809	4.858	-6.598	-17.452	-4.108	-23.952	-26.121	-12.191	-19.433
C19orf60	-22.709	0.011	-15.349	-18.902	-8.576	-18.710	-18.200	-49.507	-7.214	-9.936	-10.070	-2.307	-8.714	-25.480	-15.307	-7.228	-16.487
C19orf66	-26.142	-18.478	-28.233	-16.721	-16.202	-11.396	-6.359	-45.976	-12.652	-10.590	-20.375	-10.652	-7.085	-20.769	-19.297	-14.501	-0.825
C19orf67	-19.448	-4.990	-8.601	-18.901	-14.864	-7.962	-11.243	-38.798	-19.068	-17.234	-18.811	-14.970	-8.258	-23.257	-6.623	-17.321	-13.711
C19orf68	-31.944	-13.987	-33.844	-22.617	-15.552		-15.197										-19.120
C19orf69	-14.527	-8.942	-22.823	-19.369	-2.762		-1.237		-19.642	-14.284	-14.839					1.152	-5.463
C19orf70	-2.745	-5.623	-13.583	-8.757	-16.442	-6.555	-14.522	-18.509	-8.281	4.129	12.759	-8.390	-1.268	5.117	0.311	-8.330	-3.057
C19orf71	-25.116	-10.950	-29.262	-27.381	-9.017	-19.313	-15.812	-49.405	-16.241	-14.594	-21.670	-12.943	-8.288	-26.110	-24.926	-5.911	-13.466
C19orf73	-6.060	-13.045	-13.757	-14.048	-8.118	-10.415	-13.436	-29.871	-10.551	-18.965	-8.407	-12.587	1.325	-20.922	-15.866	-21.470	-11.729
C19orf77	-21.471	-12.843	-17.774	-6.445	-7.369	-20.760	-10.932	-31.488	-13.902	-9.822	-18.457	-7.587	-2.249	-14.747	-8.985	-21.592	-14.448
C19orf80	-13.909	-18.059	-30.505	-30.120	-9.848	-17.179	-16.271	-41.910	1.904	-12.673	-13.999	-6.513	-5.988	-29.522	-24.150	-9.886	-2.112
C19orf81	-26.584	-17.688	-20.114	-21.900	-11.546	-25.715	-16.658	-43.161	-28.674	-26.182	-11.273	-8.316	-0.361	-29.712	-20.930	-19.419	-19.073
C19orf82						-3.041		-25.509	-16.444	-18.307	-15.502	-8.529	-1.246	-7.194	-7.058	-17.145
C19orf83						4.033		-7.688				-3.203	3.417	-5.776	-13.229
C1D	-6.828	-4.094	-3.496	0.110	-2.009	3.281	-1.753	5.143	-17.693	3.289	-3.509	10.089	4.112	-8.568	-8.047	-11.826	1.359
C1GALT1						-10.922		-8.845	-26.502	-27.059	-19.804	-4.477	-6.303	-18.298	-17.945	-25.116
C1GALT1C1	-4.041	-1.094	-5.444	-2.616	-4.096	-1.575	1.984	-11.965	-26.252	-30.859	-24.943	9.278	-7.990	-22.045	-4.139	-21.052	-4.113
C1QA	-35.268	-22.379	-36.390	-16.748	-7.818	-27.180	-24.026	-38.224	-22.677	-7.559	-11.393	-19.548	-15.905	-23.812	-27.058	-20.911	-17.094
C1QB	6.434	-15.208	-18.666	-9.707	-10.264	-20.627	-7.921	-52.197	-22.440	-22.186	-20.723	-19.149	-6.423	-30.806	-25.424	-24.115	-1.453
C1QBP	4.150	7.618	26.106	6.289	-9.147	-18.266	8.578	19.629	3.901	-5.001	16.482	-16.181	7.824	33.057	30.901	-17.974	-7.890
C1QC	-16.955	-19.161	-21.218	1.302	-17.026	-22.550	-17.381	-42.030	-21.609	-22.950	-20.101	-10.986	-3.495	-24.406	-9.863	-20.891	-20.839
C1QL1	-16.272	-16.750	-13.796	-26.714	-7.222	-14.739	-9.576	-35.216	-25.114	-24.915	-15.074	-9.228	-12.106	-18.516	-13.090	-27.866	-5.490
C1QL2	-20.233	-18.324	-8.286	-12.102	-7.029	-20.805	-14.898	-39.277	-14.401	-20.996	-14.236	-18.006	-5.757	-29.453	-23.968	-14.861	-14.539
C1QL3	-16.825	-19.645	-24.443	-20.364	-18.876	-25.878	-6.627	-54.954	-22.307	-17.821	-19.557	-19.882	-14.110	-33.706	-23.076	-24.171	-13.470
C1QL4	-27.146	1.162	-24.819	-24.868	-6.870	-18.820	-15.760	-34.503	-17.954	-16.798	-24.572	-16.045	-10.701	-18.001	-15.378	-14.458	-23.162
C1QTNF1	-15.987	-14.070	-24.964	-24.047	-6.550	-22.766	-4.172	-42.524	-22.435	-23.921	-16.311	-20.244	-11.761	-23.087	-30.568	-15.866	-11.675
C1QTNF2	-33.745	-14.686	-41.055	-19.942	-11.355	-22.865	-19.119	-46.104	-18.436	-16.125	-10.234	-10.328	-9.630	-27.975	-21.984	-21.548	-16.780
C1QTNF3	-27.639	-21.606	-20.915	-13.460	-17.035	-25.008	-17.539	-44.909	-24.056	-27.097	-11.450	-10.115	-12.516	-24.070	-20.941	-26.048	-17.108
C1QTNF4	-6.603	-4.698	-4.408	-11.297	3.160	-17.305	-1.524	-37.420	-21.728	-15.422	-16.773	-11.929	-7.027	-27.937	-9.560	-14.213	-2.509
C1QTNF5	-21.027	-12.339	-24.726	-10.321	-8.357	-14.508	-14.839	-52.058	-5.598	-7.832	-14.653	-17.279	-6.266	-21.910	-19.561	1.583	-5.682
C1QTNF6	-38.864	-20.982	-35.618	-24.782	-17.700	-12.252	-8.890	-53.728	-5.543	-14.497	-11.860	-10.719	-5.063	-16.265	-17.667	4.401	-24.466
C1QTNF7	-29.260	-16.755	-27.669	-16.584	-12.990	-13.124	-17.453	-31.545	-19.715	-31.327	-12.581	-12.603	-2.275	-28.380	-18.018	-20.301	-18.701
C1QTNF8	-14.233	-16.703	-30.152	-20.853	-11.595	-17.385	-15.262	-55.303	-23.457	-20.410	-17.970	-9.045	-11.438	-30.130	-21.365	-17.779	-21.866
C1QTNF9						-3.536		-9.796	-16.454	-19.270	-9.601	0.203	-2.241	-1.483	-3.507	-17.114
C1QTNF9B						-8.565		-22.163	-13.727	-21.708	-0.602	-3.901	-2.181	-15.099	-12.673	-16.128
C1R	-6.722	-1.744	-1.460	9.780	1.670		-0.835										-0.085
C1RL	-27.964	-10.899	-18.421	-16.839	-6.990	-22.005	-16.186	-49.722	-22.349	-18.664	-12.669	-20.462	-8.434	-31.298	-20.957	-22.734	-12.767
C1S	-28.383	-21.463	-29.506	-23.881	-18.849	-5.650	-12.444	-48.238	-14.508	-16.660	-19.690	-12.582	-5.221	-20.000	-11.997	-23.424	-17.686
C1orf100	-7.896	8.939	-1.227	-0.048	1.653	-23.500	-7.048	-57.427	-15.815	-13.871	-19.487	-23.241	-13.374	-24.200	-27.226	-21.930	-1.624
C1orf101	-29.023	-16.378	-32.595	-20.647	-21.037	-23.447	-20.442	-43.684	-8.133	-17.402	-19.850	-13.056	-5.931	-16.660	-23.457	-22.994	-16.002
C1orf105	-30.671	-18.988	-32.342	-17.481	-13.899	-17.370	-19.730	-33.525	-22.297	-27.530	-24.551	-9.884	-9.104	-18.936	-13.309	-23.368	-19.927
C1orf106	-28.952	-14.334	-13.880	-13.655	-4.513	-10.477	-23.201	-55.842	-14.557	0.063	-0.923	-14.212	-12.223	-16.344	-9.256	-14.155	-15.088
C1orf109	43.036	16.493	39.889	36.037	25.828	15.417	27.166	41.341	21.706	16.059	26.594	18.505	12.354	12.684	15.057	30.548	31.571
C1orf110	-24.576	-7.345	-25.955	-18.476	-9.048	-27.184	-17.320	-47.781	-2.585	-22.222	-23.138	-20.080	1.168	-13.280	-19.028	-9.823	-12.012
C1orf111	-31.287	-12.456	-19.803	-0.929	-11.030	-25.295	-9.842	-59.663	-7.628	-15.102	-12.957	-18.062	-16.204	-19.486	-30.463	-8.481	-9.637
C1orf112	-8.097	-7.005	-26.347	-18.946	-10.651	-19.452	-14.349	-32.037	-21.019	-20.601	-9.136	-1.368	-2.921	-24.915	-6.337	-18.515	-11.940
C1orf115	-35.288	-24.209	-40.060	-25.783	-16.007	-22.523	-21.919	-56.431	-16.679	-19.611	-16.577	-19.469	-13.690	-25.893	-23.236	-14.596	-18.958
C1orf116	-26.608	-20.146	-24.920	-14.029	-5.119	-18.875	-14.335	-56.000	-28.351	-23.681	-19.414	-18.319	-11.559	-15.431	-17.374	-18.255	-17.406
C1orf122	-24.841	-13.415	-30.382	-22.156	-9.922	-30.125	-11.595	-34.529	-14.565	-15.874	-12.079	-12.012	-9.330	-19.452	-2.634	-12.924	-12.681
C1orf123	-25.030	-2.683	-33.244	-21.561	-20.638	-18.915	-11.262	-50.258	-19.528	-22.015	-17.738	-15.893	-13.450	-33.876	-30.985	-21.988	-10.468
C1orf127	-31.718	-21.010	-39.351	-22.095	-15.633	-19.222	-15.506	-43.000	-25.818	-14.199	-19.538	-12.176	-12.165	-31.638	-25.907	-17.014	-22.715
C1orf131	35.321	9.471	9.057	6.082	1.270	7.976	2.042	23.068	-5.467	-8.611	-8.938	0.024	3.817	4.669	9.790	-4.206	20.166
C1orf134	-6.539	-4.112	-6.498	-5.950	-1.842		-4.407										-4.177
C1orf137	-10.392	-8.162	-13.384	-4.098	-4.643	-19.289	-3.657	-51.576				-14.730	-4.799	-34.606	-18.067		-4.847
C1orf138	-13.373	-5.412	-7.670	-9.435	-5.942		-5.859										-3.597
C1orf141	-4.203	-3.890	-7.192	-6.002	0.381	-26.261	-4.386	-40.676	-20.142	-30.438	-25.256	-3.359	-2.691	-30.114	-11.531	-25.542	-3.032
C1orf145	-14.829	-10.278	-8.404	1.600	-0.602		-5.833										-1.595
C1orf146	-20.262	-5.877	-20.047	-9.376	-11.810	-7.828	-7.021	-26.877	-22.742	-22.736	-20.700	-4.057	-9.994	-14.507	-22.348	-22.973	-11.311
C1orf147	-28.361	-10.057	-29.877	-24.961	-10.584		-14.157										-16.105
C1orf158	-30.314	-16.292	-31.077	-21.263	-8.622	-17.557	-16.503	-54.397	-16.262	-5.594	-17.149	-23.401	-11.974	-31.545	-28.107	-6.650	-17.533
C1orf159	-14.341	-14.534	-28.414	-24.808	-14.212	-18.505	-2.643	-47.065	-8.878	-8.558	-15.430	-13.910	-11.156	-33.473	-21.634	-8.996	-15.062
C1orf162	-22.860	-15.786	-21.990	-13.425	-4.590	-18.584	-8.665	-23.531	-17.136	-5.022	-18.573	-6.868	-3.811	-13.570	-10.521	-12.236	-7.585
C1orf167	-27.758	-15.188	-34.948	-31.067	-15.361		-23.744										-11.777
C1orf168	-16.689	-18.434	-33.884	-11.935	-10.824	-13.385	-12.194	-43.787	-15.152	-24.067	-19.096	-10.842	-9.906	-28.677	-27.641	-27.445	-14.878
C1orf172	-12.826	-17.410	-26.819	-28.175	-12.742	-17.792	-17.646	-58.491	-13.023	-21.870	-21.020	-14.660	-5.224	-17.585	-26.864	-1.643	-22.546
C1orf173	-26.732	-19.721	-30.996	-18.229	-15.380	-21.141	-7.242	-49.507	-17.079	-25.986	-21.126	-15.634	-14.445	-26.190	-23.558	-26.974	-18.241
C1orf174	-16.762	-16.744	-23.804	-15.854	-17.647	-19.513	-14.421	-52.530	-24.975	-21.667	-23.093	-23.022	-16.436	-30.831	-25.462	-22.934	-6.253
C1orf177	-22.273	-8.342	-29.473	-16.454	-4.208	-15.056	-6.967	-41.082	-11.663	-1.894	-0.045	-16.259	-15.117	-27.080	-20.542	-4.364	-15.596
C1orf185	-10.460	-8.142	-12.230	-8.737	-3.887	-6.453	-6.003	-36.962	-17.423	-25.519	-24.394	-18.124	-17.757	-23.101	-9.431	-25.859	-4.340
C1orf186	-17.658	-11.035	-19.464	-15.153	-2.297	-4.570	-6.379	-36.220	-16.042	-13.826	-15.462	-7.393	-0.917	-9.435	8.720	-15.792	-12.395
C1orf189	-21.460	-14.500	-21.998	-20.012	-11.892	-11.920	-15.733	-48.164	-11.450	-27.967	-25.516	-15.251	-17.171	-30.707	-15.633	-28.566	-12.023
C1orf192	-27.212	-16.813	-27.937	-21.181	-8.061	-16.373	-20.089	-48.768	-12.344	-14.981	-13.669	-10.254	-9.280	-25.192	-10.191	-15.258	-19.638
C1orf194	-32.651	-16.406	-24.942	-8.993	-7.926	-10.757	-18.820	-14.665	-15.858	-12.484	-18.260	-8.355	-5.309	-7.786	-22.237	-28.778	-15.598
C1orf195	-12.504	-5.270	-13.589	-10.167	-2.019	-16.708	-5.910	-59.115				-3.632	-7.138	-24.029	-27.627		-1.156
C1orf198	-24.570	-22.429	-27.772	-24.905	-12.125	-22.596	-7.313	-60.393	-10.526	-12.263	-17.114	-26.041	-18.009	-10.192	-31.193	-12.578	-13.470
C1orf200	-14.109	-8.334	-19.535	-13.926	-7.172		-8.077										-9.892
C1orf204	-1.023	-3.102	-16.266	-2.309	-4.768	-19.910	-6.464	-51.420	-23.753	-16.341	-20.363	-18.691	-10.604	-24.111	-6.490	-11.628	-7.763
C1orf21	-13.571	-7.909	-17.273	-5.287	2.865	-21.393	-9.256	-49.234	-17.529	-25.670	-20.408	-11.110	0.931	-27.903	-30.926	-23.753	-9.235
C1orf210	-24.759	-13.588	-19.111	-21.872	-14.103	-16.969	-9.731	-45.015	-18.628	-10.382	-21.796	-15.345	-10.237	-28.316	-23.213	-10.927	-12.687
C1orf216	-30.306	-13.129	-14.019	-12.552	-8.582	-15.304	-1.212	-52.443	-16.346	-10.392	-15.423	-14.009	-7.420	-25.761	-11.550	-17.918	-13.833
C1orf222	-17.071	-8.483	-14.850	-14.185	-8.241		-8.962										-8.439
C1orf226	-23.238	-15.064	-15.108	-21.379	-2.536	-26.134	-11.086	-57.316	-28.082	-18.173	-21.447	-17.114	-13.488	-18.538	-21.829	-13.637	-13.385
C1orf227						-0.412		-52.857	-23.386	-28.411	-14.086	6.179	-2.654	-9.127	-7.237	-27.395
C1orf228	-12.768	-4.056	-22.412	-5.231	-8.696	-8.140	-15.775	-31.454	-11.363	-0.973	-19.157	-14.193	-5.426	-25.675	-23.547	-10.057	-8.108
C1orf229	-13.764	7.689	-17.664	-12.258	-11.983	-3.196	-12.519	-33.272	-16.767	-17.817	-19.933	-8.866	-10.116	-4.786	-1.757	-26.861	-4.372
[truncated: 16,829 more rows]
