# Supplementary material for: Evaluation and Design of Genome-Wide CRISPR/SpCas9 Knockout Screens
Source: G3 (Bethesda). 2017 Jun 26;7(8):2719–27. doi: 10.1534/g3.117.041277 (PMC5555476; doi:10.1534/g3.117.041277)
Supplement: Supplementary file 4 [file 2719TableS4.txt]

	1	2	3	4	5	6	7	8	9	10	11	12	13	14	15	16	17	18	19	20
A	0.322	0.409	0.324	0.072	0.039	0.143	0.178	-0.013	0.439	0.458	0.318	0.254	-0.242	0.291	0.106	0.151	-0.191	-0.673	-0.523	0.048
C	-0.776	-0.131	-0.500	-0.143	0.059	-0.079	0.017	0.030	-0.245	-0.092	-0.107	0.174	0.509	-0.163	-0.108	0.366	0.177	1.000	0.075	-0.631
G	0.281	-0.103	0.088	0.437	0.110	0.344	0.169	0.003	0.013	0.103	0.052	-0.431	-0.056	-0.585	-0.223	-0.377	0.012	-0.326	0.442	0.584
T	0.172	-0.174	0.087	-0.367	-0.207	-0.402	-0.365	-0.014	-0.206	-0.468	-0.258	0.006	-0.209	0.461	0.227	-0.144	-1.00	-1.00	-1.00	-1.00
